# Supplementary material for: A global ocean atlas of eukaryotic genes
Source: Nat Commun. 2018 Jan 25;9:373. doi: 10.1038/s41467-017-02342-1 (PMC5785536; doi:10.1038/s41467-017-02342-1)
Supplement: Supplementary file 3 — Supplementary Data 1 [file 41467_2017_2342_MOESM3_ESM.xlsx]

## Sheet: Feuille1
Supplementary Data 1 : Estimation of the total number of unigenes in samples used to construct the Tara Oceans eukaryote gene catalogue. For each size fraction, the estimated number of unigenes was computed using three different estimators. Last line is a projection of these estimators for the whole catalogue.
				Estimated number of Unigenes
Size fraction	Detected Unigenes	Singletons	Duets	Chao–1	Jackknife–1st–order	Jackknife–2nd–order
0.8 – 5 μm	44524878	16765378	7114491	64278779	61290256	70941143
0.8 – 2000 μm	41409112	18958357	7712428	64710419	60367469	71613398
5 – 20 μm	48815682	25958180	9282717	85110396	74773862	91449325
20 – 180 μm	36457060	14047486	5841510	53347544	50504546	58710522
180 – 2000 μm	29245563	11425401	5390643	41353561	40670964	46705722
				173545993	166236902	190754102
