# Supplementary material for: A global ocean atlas of eukaryotic genes
Source: Nat Commun. 2018 Jan 25;9:373. doi: 10.1038/s41467-017-02342-1 (PMC5785536; doi:10.1038/s41467-017-02342-1)
Supplement: Supplementary file 4 — Supplementary Data 2 [file 41467_2017_2342_MOESM4_ESM.xlsx]

## Sheet: Supplementary-Data-2
Supplementary Data 2: Evaluation of the redundancy of the Tara Oceans eukaryote gene catalogue. The catalogue was aligned against predicted genes from reference genomes with a minimum of 70% identity over at least 80% of the length of the smallest sequence of the pair. The maximum percentage of identity for which 90% of detected genes are retained determine the threshold used to measure the numbe…
Reference genomes	Number of genes	Number of detected genes (70% of identity)		% of identity cutoff	Numbre of selected genes		Average number of unigenes per gene			Average number of unigenes per ribosomal gene (standard deviation)
							all	non-overlapping
Emiliania huxleyi	38548	19931	51.7044	96	17949	46.5627	2.4	2.15		3.4	2.19848
Bathycoccus prasinos	7851	6847	87.2118	98	6364	81.0597	3.53	3.32		2.92	2.1587
Micromonas pusilla	9959	3132	31.4489	80	2868	28.7981	2.42	2.14
Thalassiosira oceanica	34500	10003	28.9942	89	9029	26.171	3	2.29
Aureococcus anophagefferens	11522	7423	64.4246	87	6765	58.7138	3.69	2.01
Acanthamoeba castellanii str.Neff	14974	4547	30.366	93	4144	27.6746	1.92	1.76		1.08	1.28841
Monosiga brevicollis	9175	4112	44.8174	97	3823	41.6676	1.88	1.86		1.04	0.789515
Oikopleura dioica	18020	10517	58.3629	86	9670	53.6626	3.44	2.4
Oithona nana	17767	11348	63.8712	92	10312	58.0402	4.93	1.89		1.08	0.759386
							Mean:	2.20222	0.467701
