# Supplementary material for: A global ocean atlas of eukaryotic genes
Source: Nat Commun. 2018 Jan 25;9:373. doi: 10.1038/s41467-017-02342-1 (PMC5785536; doi:10.1038/s41467-017-02342-1)
Supplement: Supplementary file 5 — Supplementary Data 3 [file 41467_2017_2342_MOESM5_ESM.xlsx]

## Sheet: Supplementary-Data-3
Supplementary Data 3: Estimated number of different transcriptomes covered by the catalogue. The number of sequenced transcriptomes is estimated by the number of different ribosomal protein genes detected within the gene catalogue. The number of unigenes is corrected by the fragmentation estimation within the gene set (2.2 unigenes/gene). Numbers indicate the average and the standard deviation of…
	SUR (sd)		DCM (sd)		All samples (sd)
0.8 - 5 µm	3895.23	586.654	3141.19	509.323	4847.33	776.719
5 - 20 µm	3570.22	639.013	2761.64	507.811	4474.21	816.26
20 - 180 µm	2397.66	403.51	2076.61	348.203	3347.99	557.578
180 - 2000 µm	1741.51	295.129	1568.85	261.091	2251.07	375.272
All samples	7742.37	1298.18	6469.01	1114.65	8823.01	1532.41
