# Supplementary material for: A global ocean atlas of eukaryotic genes
Source: Nat Commun. 2018 Jan 25;9:373. doi: 10.1038/s41467-017-02342-1 (PMC5785536; doi:10.1038/s41467-017-02342-1)
Supplement: Supplementary file 6 — Supplementary Data 4 [file 41467_2017_2342_MOESM6_ESM.xlsx]

## Sheet: Supplementary-Data-4
Supplementary Data 4: Estimated number of genes per transcriptome. The number of detected genes divided by the number of transcriptomes gives an estimation of the average number of genes per transcriptome for each size fraction or for all samples.
	Number of unigenes	Estimated number of genes	Estimated number of transcriptomes	Average number of genes per transcriptome (corrected)
0.8 - 5 µm	44524878	2.02198e+07	4847.33	4171.32
5 - 20 µm	48815682	2.21683e+07	4474.21	4954.69
20 - 180 µm	36457060	1.6556e+07	3347.99	4945.06
180 - 2000 µm	29245563	1.32811e+07	2251.07	5899.9
All samples	116849350	5.3064e+07	8823.01	6014.28
