# Supplementary material for: A global ocean atlas of eukaryotic genes
Source: Nat Commun. 2018 Jan 25;9:373. doi: 10.1038/s41467-017-02342-1 (PMC5785536; doi:10.1038/s41467-017-02342-1)
Supplement: Supplementary file 7 — Supplementary Data 5 [file 41467_2017_2342_MOESM7_ESM.xlsx]

## Sheet: Supplementary-Data-5
Supplementary Data 5: Sampling and Parameters
Sample label (Tara Oceans ID)	Station label (TARA_station#)	Method label (protocol-label_size-fraction)	Sample material label (TARA_station#_depth_size-fraction)	Marine biome (Longhurst 2007) terms registered at www.marineregions.org	Ocean and sea region	Biogeographical province (Longhurst 2007) terms registered at www.marineregions.org	Depth Label terms registered at EnvO, the Environmental Ontology (http://environmentontology.org/)	Date/Time (yyyy-mm-ddThh:mm)	Latitude (degree N)	Longitude (degree E)	Depth (m)	Local Date (yyy-mm-dd)	Local solar time (hh:mm)	Temperature (°C)	Salinity (mg/m3)	Oxygen (µmol/L)	Nitrates (µmol/L)	Chlorophyll (µmol/L)	Phosphates (µmol/L)	Distance to coast (km)	NPP	NO2NO3 (mmol/m3)	Iron (µmol/m3)	NH4 (mmol/m3)	Additional environmental context about depth specific features (url)	Additional environmental context about mesoscale features (url)	Additional environmental context about water column features (url)	Additional methodological context (url)
TARA_N000001578	TARA_098	SEQ-(500mL-or-15min)_W5-20	TARA_098_SRF_5-20	Trades Biome	[SPO] South Pacific Ocean	[SPSG] South Pacific Subtropical Gyre Province, North and South (MRGID:21486)	[SRF] surface water layer (ENVO:00010504)	2011-04-03T13:44	-25.8051	-111.72	5.55817	2011-04-04	06:13	25.1487	36.4027	200.538	-1.56749	0.013449	0.2	271.907	63.5567	0.05	0.228104	0.0129669	https://ws.pangaea.de/dds-fdp/rest/panquery?datasetDOI=doi.pangaea.de/10.1594/PANGAEA.853810&filterParameterValue=1,TARA_N000001578	https://ws.pangaea.de/dds-fdp/rest/panquery?datasetDOI=doi.pangaea.de/10.1594/PANGAEA.858201&filterParameterValue=1,TARA_N000001578	https://ws.pangaea.de/dds-fdp/rest/panquery?datasetDOI=doi.pangaea.de/10.1594/PANGAEA.858207&filterParameterValue=1,TARA_N000001578	https://ws.pangaea.de/dds-fdp/rest/panquery?datasetDOI=doi.pangaea.de/10.1594/PANGAEA.842197&filterParameterValue=1,TARA_N000001578
TARA_N000001604	TARA_100	SEQ-(100L-or-15min)_W>0.8	TARA_100_SRF_0.8->	Trades Biome	[SPO] South Pacific Ocean	[SPSG] South Pacific Subtropical Gyre Province, North and South (MRGID:21486)	[SRF] surface water layer (ENVO:00010504)	2011-04-15T12:45	-13.0023	-95.9759	5.479	2011-04-16	06:20	25.2512	35.8353	200.234	4.59074	0.287892	0.68	1408.2	398.559	6.2	0.00337	0.212118	https://ws.pangaea.de/dds-fdp/rest/panquery?datasetDOI=doi.pangaea.de/10.1594/PANGAEA.853810&filterParameterValue=1,TARA_N000001604	https://ws.pangaea.de/dds-fdp/rest/panquery?datasetDOI=doi.pangaea.de/10.1594/PANGAEA.858201&filterParameterValue=1,TARA_N000001604	https://ws.pangaea.de/dds-fdp/rest/panquery?datasetDOI=doi.pangaea.de/10.1594/PANGAEA.858207&filterParameterValue=1,TARA_N000001604	https://ws.pangaea.de/dds-fdp/rest/panquery?datasetDOI=doi.pangaea.de/10.1594/PANGAEA.842197&filterParameterValue=1,TARA_N000001604
TARA_N000001608	TARA_100	SEQ-(100L-or-15min)_W0.8-5	TARA_100_SRF_0.8-5	Trades Biome	[SPO] South Pacific Ocean	[SPSG] South Pacific Subtropical Gyre Province, North and South (MRGID:21486)	[SRF] surface water layer (ENVO:00010504)	2011-04-15T12:45	-13.0023	-95.9759	5.479	2011-04-16	06:20	25.2512	35.8353	200.234	4.59074	0.287892	0.68	1408.2	398.559	6.2	0.00337	0.212118	https://ws.pangaea.de/dds-fdp/rest/panquery?datasetDOI=doi.pangaea.de/10.1594/PANGAEA.853810&filterParameterValue=1,TARA_N000001608	https://ws.pangaea.de/dds-fdp/rest/panquery?datasetDOI=doi.pangaea.de/10.1594/PANGAEA.858201&filterParameterValue=1,TARA_N000001608	https://ws.pangaea.de/dds-fdp/rest/panquery?datasetDOI=doi.pangaea.de/10.1594/PANGAEA.858207&filterParameterValue=1,TARA_N000001608	https://ws.pangaea.de/dds-fdp/rest/panquery?datasetDOI=doi.pangaea.de/10.1594/PANGAEA.842197&filterParameterValue=1,TARA_N000001608
TARA_N000002293	TARA_128	SEQ-(500mL-or-15min)_N5-20	TARA_128_SRF_5-20	Trades Biome	[NPO] North Pacific Ocean	[PEOD] Pacific Equatorial Divergence Province (MRGID:21489)	[SRF] surface water layer (ENVO:00010504)	2011-09-05T16:38	0.0078	-153.626	6.0145	2011-09-06	06:24	26.2136	35.1163	180.492	4.30886	0.158396	0.54	446.409	430.88	5.08	0.00398	0.259625	https://ws.pangaea.de/dds-fdp/rest/panquery?datasetDOI=doi.pangaea.de/10.1594/PANGAEA.853810&filterParameterValue=1,TARA_N000002293	https://ws.pangaea.de/dds-fdp/rest/panquery?datasetDOI=doi.pangaea.de/10.1594/PANGAEA.858201&filterParameterValue=1,TARA_N000002293	https://ws.pangaea.de/dds-fdp/rest/panquery?datasetDOI=doi.pangaea.de/10.1594/PANGAEA.858207&filterParameterValue=1,TARA_N000002293	https://ws.pangaea.de/dds-fdp/rest/panquery?datasetDOI=doi.pangaea.de/10.1594/PANGAEA.842197&filterParameterValue=1,TARA_N000002293
TARA_N000001590	TARA_098	SEQ-(100L-or-15min)_W0.8-3	TARA_098_MES_0.8-3	Trades Biome	[SPO] South Pacific Ocean	[SPSG] South Pacific Subtropical Gyre Province, North and South (MRGID:21486)	[MES] marine water layer (ENVO:01000295) within the mesopelagic zone (ENVO:00000213)	2011-04-04T13:55:02	-25.8076	-111.691	NA	2011-04-05	06:25	NA	NA	NA	NA	NA	NA	NA	NA	NA	NA	NA	https://ws.pangaea.de/dds-fdp/rest/panquery?datasetDOI=doi.pangaea.de/10.1594/PANGAEA.853810&filterParameterValue=1,TARA_N000001590	https://ws.pangaea.de/dds-fdp/rest/panquery?datasetDOI=doi.pangaea.de/10.1594/PANGAEA.858201&filterParameterValue=1,TARA_N000001590	https://ws.pangaea.de/dds-fdp/rest/panquery?datasetDOI=doi.pangaea.de/10.1594/PANGAEA.858207&filterParameterValue=1,TARA_N000001590	https://ws.pangaea.de/dds-fdp/rest/panquery?datasetDOI=doi.pangaea.de/10.1594/PANGAEA.842197&filterParameterValue=1,TARA_N000001590
TARA_N000001290	TARA_093	SEQ-(500mL-or-15min)_N20-180	TARA_093_SRF_20-180	Coastal Biome	[SPO] South Pacific Ocean	[CHIL] Chile-Peru Current Coastal Province (MRGID:21495)	[SRF] surface water layer (ENVO:00010504)	2011-03-12T11:34	-34.0614	-73.1066	5.53758	2011-03-13	06:31	18.207	34.3291	243.03	-1.39217	0.203005	0.52	98.3864	1326.93	0.02	0.004	0.355098	https://ws.pangaea.de/dds-fdp/rest/panquery?datasetDOI=doi.pangaea.de/10.1594/PANGAEA.853810&filterParameterValue=1,TARA_N000001290	https://ws.pangaea.de/dds-fdp/rest/panquery?datasetDOI=doi.pangaea.de/10.1594/PANGAEA.858201&filterParameterValue=1,TARA_N000001290	https://ws.pangaea.de/dds-fdp/rest/panquery?datasetDOI=doi.pangaea.de/10.1594/PANGAEA.858207&filterParameterValue=1,TARA_N000001290	https://ws.pangaea.de/dds-fdp/rest/panquery?datasetDOI=doi.pangaea.de/10.1594/PANGAEA.842197&filterParameterValue=1,TARA_N000001290
TARA_N000001292	TARA_093	SEQ-(500mL-or-15min)_W5-20	TARA_093_SRF_5-20	Coastal Biome	[SPO] South Pacific Ocean	[CHIL] Chile-Peru Current Coastal Province (MRGID:21495)	[SRF] surface water layer (ENVO:00010504)	2011-03-12T11:34	-34.0614	-73.1066	5.53758	2011-03-13	06:31	18.207	34.3291	243.03	-1.39217	0.203005	0.52	98.3864	1326.93	0.02	0.004	0.355098	https://ws.pangaea.de/dds-fdp/rest/panquery?datasetDOI=doi.pangaea.de/10.1594/PANGAEA.853810&filterParameterValue=1,TARA_N000001292	https://ws.pangaea.de/dds-fdp/rest/panquery?datasetDOI=doi.pangaea.de/10.1594/PANGAEA.858201&filterParameterValue=1,TARA_N000001292	https://ws.pangaea.de/dds-fdp/rest/panquery?datasetDOI=doi.pangaea.de/10.1594/PANGAEA.858207&filterParameterValue=1,TARA_N000001292	https://ws.pangaea.de/dds-fdp/rest/panquery?datasetDOI=doi.pangaea.de/10.1594/PANGAEA.842197&filterParameterValue=1,TARA_N000001292
TARA_N000001296	TARA_093	SEQ-(100L-or-15min)_W0.8-5	TARA_093_SRF_0.8-5	Coastal Biome	[SPO] South Pacific Ocean	[CHIL] Chile-Peru Current Coastal Province (MRGID:21495)	[SRF] surface water layer (ENVO:00010504)	2011-03-12T11:34	-34.0614	-73.1066	5.53758	2011-03-13	06:31	18.207	34.3291	243.03	-1.39217	0.203005	0.52	98.3864	1326.93	0.02	0.004	0.355098	https://ws.pangaea.de/dds-fdp/rest/panquery?datasetDOI=doi.pangaea.de/10.1594/PANGAEA.853810&filterParameterValue=1,TARA_N000001296	https://ws.pangaea.de/dds-fdp/rest/panquery?datasetDOI=doi.pangaea.de/10.1594/PANGAEA.858201&filterParameterValue=1,TARA_N000001296	https://ws.pangaea.de/dds-fdp/rest/panquery?datasetDOI=doi.pangaea.de/10.1594/PANGAEA.858207&filterParameterValue=1,TARA_N000001296	https://ws.pangaea.de/dds-fdp/rest/panquery?datasetDOI=doi.pangaea.de/10.1594/PANGAEA.842197&filterParameterValue=1,TARA_N000001296
TARA_N000001306	TARA_093	SEQ-(100L-or-15min)_W>0.8	TARA_093_SRF_0.8->	Coastal Biome	[SPO] South Pacific Ocean	[CHIL] Chile-Peru Current Coastal Province (MRGID:21495)	[SRF] surface water layer (ENVO:00010504)	2011-03-12T11:34	-34.0614	-73.1066	5.53758	2011-03-13	06:31	18.207	34.3291	243.03	-1.39217	0.203005	0.52	98.3864	1326.93	0.02	0.004	0.355098	https://ws.pangaea.de/dds-fdp/rest/panquery?datasetDOI=doi.pangaea.de/10.1594/PANGAEA.853810&filterParameterValue=1,TARA_N000001306	https://ws.pangaea.de/dds-fdp/rest/panquery?datasetDOI=doi.pangaea.de/10.1594/PANGAEA.858201&filterParameterValue=1,TARA_N000001306	https://ws.pangaea.de/dds-fdp/rest/panquery?datasetDOI=doi.pangaea.de/10.1594/PANGAEA.858207&filterParameterValue=1,TARA_N000001306	https://ws.pangaea.de/dds-fdp/rest/panquery?datasetDOI=doi.pangaea.de/10.1594/PANGAEA.842197&filterParameterValue=1,TARA_N000001306
TARA_N000002179	TARA_135	SEQ-(100L-or-15min)_W0.8-5	TARA_135_SRF_0.8-5	Coastal Biome	[NPO] North Pacific Ocean	[OCAL] Offshore California Current (MRGID:21493)	[SRF] surface water layer (ENVO:00010504)	2011-10-23T14:24	32.9986	-121.77	5.42733	2011-10-24	06:32	17.5936	33.4774	226.109	0.132837	0.311832	0.28	152.356	NA	0.01	0.0335	0.0548511	https://ws.pangaea.de/dds-fdp/rest/panquery?datasetDOI=doi.pangaea.de/10.1594/PANGAEA.853810&filterParameterValue=1,TARA_N000002179	https://ws.pangaea.de/dds-fdp/rest/panquery?datasetDOI=doi.pangaea.de/10.1594/PANGAEA.858201&filterParameterValue=1,TARA_N000002179	https://ws.pangaea.de/dds-fdp/rest/panquery?datasetDOI=doi.pangaea.de/10.1594/PANGAEA.858207&filterParameterValue=1,TARA_N000002179	https://ws.pangaea.de/dds-fdp/rest/panquery?datasetDOI=doi.pangaea.de/10.1594/PANGAEA.842197&filterParameterValue=1,TARA_N000002179
TARA_N000002464	TARA_135	SEQ-(100L-or-15min)_W>0.8	TARA_135_SRF_0.8->	Coastal Biome	[NPO] North Pacific Ocean	[OCAL] Offshore California Current (MRGID:21493)	[SRF] surface water layer (ENVO:00010504)	2011-10-23T14:24	32.9986	-121.77	5.42733	2011-10-24	06:32	17.5936	33.4774	226.109	0.132837	0.311832	0.28	152.356	NA	0.01	0.0335	0.0548511	https://ws.pangaea.de/dds-fdp/rest/panquery?datasetDOI=doi.pangaea.de/10.1594/PANGAEA.853810&filterParameterValue=1,TARA_N000002464	https://ws.pangaea.de/dds-fdp/rest/panquery?datasetDOI=doi.pangaea.de/10.1594/PANGAEA.858201&filterParameterValue=1,TARA_N000002464	https://ws.pangaea.de/dds-fdp/rest/panquery?datasetDOI=doi.pangaea.de/10.1594/PANGAEA.858207&filterParameterValue=1,TARA_N000002464	https://ws.pangaea.de/dds-fdp/rest/panquery?datasetDOI=doi.pangaea.de/10.1594/PANGAEA.842197&filterParameterValue=1,TARA_N000002464
TARA_N000002923	TARA_137	SEQ-(100L-or-15min)_W>0.8	TARA_137_SRF_0.8->	Trades Biome	[NPO] North Pacific Ocean	[PNEC] North Pacific Equatorial Countercurrent Province (MRGID:21488)	[SRF] surface water layer (ENVO:00010504)	2011-12-02T14:12	14.2035	-116.626	5.37067	2011-12-03	06:36	26.4091	33.8844	195.127	3.24131	0.290611	0.46	509.847	457.785	2.44	0.00428	0.155201	https://ws.pangaea.de/dds-fdp/rest/panquery?datasetDOI=doi.pangaea.de/10.1594/PANGAEA.853810&filterParameterValue=1,TARA_N000002923	https://ws.pangaea.de/dds-fdp/rest/panquery?datasetDOI=doi.pangaea.de/10.1594/PANGAEA.858201&filterParameterValue=1,TARA_N000002923	https://ws.pangaea.de/dds-fdp/rest/panquery?datasetDOI=doi.pangaea.de/10.1594/PANGAEA.858207&filterParameterValue=1,TARA_N000002923	https://ws.pangaea.de/dds-fdp/rest/panquery?datasetDOI=doi.pangaea.de/10.1594/PANGAEA.842197&filterParameterValue=1,TARA_N000002923
TARA_N000002925	TARA_137	SEQ-(100L-or-15min)_W0.8-5	TARA_137_SRF_0.8-5	Trades Biome	[NPO] North Pacific Ocean	[PNEC] North Pacific Equatorial Countercurrent Province (MRGID:21488)	[SRF] surface water layer (ENVO:00010504)	2011-12-02T14:12	14.2035	-116.626	5.37067	2011-12-03	06:36	26.4091	33.8844	195.127	3.24131	0.290611	0.46	509.847	457.785	2.44	0.00428	0.155201	https://ws.pangaea.de/dds-fdp/rest/panquery?datasetDOI=doi.pangaea.de/10.1594/PANGAEA.853810&filterParameterValue=1,TARA_N000002925	https://ws.pangaea.de/dds-fdp/rest/panquery?datasetDOI=doi.pangaea.de/10.1594/PANGAEA.858201&filterParameterValue=1,TARA_N000002925	https://ws.pangaea.de/dds-fdp/rest/panquery?datasetDOI=doi.pangaea.de/10.1594/PANGAEA.858207&filterParameterValue=1,TARA_N000002925	https://ws.pangaea.de/dds-fdp/rest/panquery?datasetDOI=doi.pangaea.de/10.1594/PANGAEA.842197&filterParameterValue=1,TARA_N000002925
TARA_N000001642	TARA_100	SEQ-(100L-or-15min)_W0.8-3	TARA_100_DCM_0.8-3	Trades Biome	[SPO] South Pacific Ocean	[SPSG] South Pacific Subtropical Gyre Province, North and South (MRGID:21486)	[DCM] deep chlorophyll maximum layer (ENVO:01000326)	2011-04-16T13:03:08	-12.9794	-96.0232	59.6157	2011-04-17	06:39	19.432	35.4361	224.853	0.369746	0.389897	0.78	1408.2	398.559	5.7	0.0027	0.329451	https://ws.pangaea.de/dds-fdp/rest/panquery?datasetDOI=doi.pangaea.de/10.1594/PANGAEA.853810&filterParameterValue=1,TARA_N000001642	https://ws.pangaea.de/dds-fdp/rest/panquery?datasetDOI=doi.pangaea.de/10.1594/PANGAEA.858201&filterParameterValue=1,TARA_N000001642	https://ws.pangaea.de/dds-fdp/rest/panquery?datasetDOI=doi.pangaea.de/10.1594/PANGAEA.858207&filterParameterValue=1,TARA_N000001642	https://ws.pangaea.de/dds-fdp/rest/panquery?datasetDOI=doi.pangaea.de/10.1594/PANGAEA.842197&filterParameterValue=1,TARA_N000001642
TARA_N000001643	TARA_100	SEQ-(100L-or-15min)_W>3	TARA_100_DCM_3->	Trades Biome	[SPO] South Pacific Ocean	[SPSG] South Pacific Subtropical Gyre Province, North and South (MRGID:21486)	[DCM] deep chlorophyll maximum layer (ENVO:01000326)	2011-04-16T13:03:08	-12.9794	-96.0232	59.6157	2011-04-17	06:39	19.432	35.4361	224.853	0.369746	0.389897	0.78	1408.2	398.559	5.7	0.0027	0.329451	https://ws.pangaea.de/dds-fdp/rest/panquery?datasetDOI=doi.pangaea.de/10.1594/PANGAEA.853810&filterParameterValue=1,TARA_N000001643	https://ws.pangaea.de/dds-fdp/rest/panquery?datasetDOI=doi.pangaea.de/10.1594/PANGAEA.858201&filterParameterValue=1,TARA_N000001643	https://ws.pangaea.de/dds-fdp/rest/panquery?datasetDOI=doi.pangaea.de/10.1594/PANGAEA.858207&filterParameterValue=1,TARA_N000001643	https://ws.pangaea.de/dds-fdp/rest/panquery?datasetDOI=doi.pangaea.de/10.1594/PANGAEA.842197&filterParameterValue=1,TARA_N000001643
TARA_N000003011	TARA_138	SEQ-(100L-or-15min)_W0.8-5	TARA_138_DCM_0.8-5	Trades Biome	[NPO] North Pacific Ocean	[PNEC] North Pacific Equatorial Countercurrent Province (MRGID:21488)	[DCM] deep chlorophyll maximum layer (ENVO:01000326)	2011-12-11T13:27:34	6.3378	-102.954	70.08	2011-12-12	06:42	16.2572	34.6946	31.1538	28.0447	0.249299	2.05	813.77	234.649	12.9	0.3446	0.640542	https://ws.pangaea.de/dds-fdp/rest/panquery?datasetDOI=doi.pangaea.de/10.1594/PANGAEA.853810&filterParameterValue=1,TARA_N000003011	https://ws.pangaea.de/dds-fdp/rest/panquery?datasetDOI=doi.pangaea.de/10.1594/PANGAEA.858201&filterParameterValue=1,TARA_N000003011	https://ws.pangaea.de/dds-fdp/rest/panquery?datasetDOI=doi.pangaea.de/10.1594/PANGAEA.858207&filterParameterValue=1,TARA_N000003011	https://ws.pangaea.de/dds-fdp/rest/panquery?datasetDOI=doi.pangaea.de/10.1594/PANGAEA.842197&filterParameterValue=1,TARA_N000003011
TARA_N000002695	TARA_150	SEQ-(100L-or-15min)_W>0.8	TARA_150_SRF_0.8->	Westerlies Biome	[NAO] North Atlantic Ocean	[NAST-W] North Atlantic Subtropical Gyral Province (MRGID:21455)	[SRF] surface water layer (ENVO:00010504)	2012-03-05T09:25	35.9346	-37.3032	5.53017	2012-03-06	06:44	17.5831	36.3123	228.376	-0.328716	0.196921	0.01	653.698	573.697	0.17	1.10078	0.0204257	https://ws.pangaea.de/dds-fdp/rest/panquery?datasetDOI=doi.pangaea.de/10.1594/PANGAEA.853810&filterParameterValue=1,TARA_N000002695	https://ws.pangaea.de/dds-fdp/rest/panquery?datasetDOI=doi.pangaea.de/10.1594/PANGAEA.858201&filterParameterValue=1,TARA_N000002695	https://ws.pangaea.de/dds-fdp/rest/panquery?datasetDOI=doi.pangaea.de/10.1594/PANGAEA.858207&filterParameterValue=1,TARA_N000002695	https://ws.pangaea.de/dds-fdp/rest/panquery?datasetDOI=doi.pangaea.de/10.1594/PANGAEA.842197&filterParameterValue=1,TARA_N000002695
TARA_N000002697	TARA_150	SEQ-(100L-or-15min)_W0.8-5	TARA_150_SRF_0.8-5	Westerlies Biome	[NAO] North Atlantic Ocean	[NAST-W] North Atlantic Subtropical Gyral Province (MRGID:21455)	[SRF] surface water layer (ENVO:00010504)	2012-03-05T09:25	35.9346	-37.3032	5.53017	2012-03-06	06:44	17.5831	36.3123	228.376	-0.328716	0.196921	0.01	653.698	573.697	0.17	1.10078	0.0204257	https://ws.pangaea.de/dds-fdp/rest/panquery?datasetDOI=doi.pangaea.de/10.1594/PANGAEA.853810&filterParameterValue=1,TARA_N000002697	https://ws.pangaea.de/dds-fdp/rest/panquery?datasetDOI=doi.pangaea.de/10.1594/PANGAEA.858201&filterParameterValue=1,TARA_N000002697	https://ws.pangaea.de/dds-fdp/rest/panquery?datasetDOI=doi.pangaea.de/10.1594/PANGAEA.858207&filterParameterValue=1,TARA_N000002697	https://ws.pangaea.de/dds-fdp/rest/panquery?datasetDOI=doi.pangaea.de/10.1594/PANGAEA.842197&filterParameterValue=1,TARA_N000002697
TARA_N000001586	TARA_098	SEQ-(500mL-or-15min)_N180-2000	TARA_098_SRF_180-2000	Trades Biome	[SPO] South Pacific Ocean	[SPSG] South Pacific Subtropical Gyre Province, North and South (MRGID:21486)	[SRF] surface water layer (ENVO:00010504)	2011-04-03T14:17	-25.8073	-111.736	5.55817	2011-04-04	06:46	25.1487	36.4027	200.538	-1.56749	0.013449	0.2	271.907	63.5567	0.05	0.228104	0.0129669	https://ws.pangaea.de/dds-fdp/rest/panquery?datasetDOI=doi.pangaea.de/10.1594/PANGAEA.853810&filterParameterValue=1,TARA_N000001586	https://ws.pangaea.de/dds-fdp/rest/panquery?datasetDOI=doi.pangaea.de/10.1594/PANGAEA.858201&filterParameterValue=1,TARA_N000001586	https://ws.pangaea.de/dds-fdp/rest/panquery?datasetDOI=doi.pangaea.de/10.1594/PANGAEA.858207&filterParameterValue=1,TARA_N000001586	https://ws.pangaea.de/dds-fdp/rest/panquery?datasetDOI=doi.pangaea.de/10.1594/PANGAEA.842197&filterParameterValue=1,TARA_N000001586
TARA_N000001382	TARA_082	SEQ-(100L-or-15min)_W>0.8	TARA_082_SRF_0.8->	Coastal Biome	[SO] Southern Ocean	[FKLD] Southwest Atlantic Shelves Province (MRGID:21469)	[SRF] surface water layer (ENVO:00010504)	2010-12-06T10:33	-47.1863	-58.2902	5.48033	2010-12-07	06:48	7.32152	34.0486	305.012	17.0911	0.310844	1.301	459.611	643.804	18.15	0.307676	0.815709	https://ws.pangaea.de/dds-fdp/rest/panquery?datasetDOI=doi.pangaea.de/10.1594/PANGAEA.853810&filterParameterValue=1,TARA_N000001382	https://ws.pangaea.de/dds-fdp/rest/panquery?datasetDOI=doi.pangaea.de/10.1594/PANGAEA.858201&filterParameterValue=1,TARA_N000001382	https://ws.pangaea.de/dds-fdp/rest/panquery?datasetDOI=doi.pangaea.de/10.1594/PANGAEA.858207&filterParameterValue=1,TARA_N000001382	https://ws.pangaea.de/dds-fdp/rest/panquery?datasetDOI=doi.pangaea.de/10.1594/PANGAEA.842197&filterParameterValue=1,TARA_N000001382
TARA_N000001386	TARA_082	SEQ-(100L-or-15min)_W0.8-5	TARA_082_SRF_0.8-5	Coastal Biome	[SO] Southern Ocean	[FKLD] Southwest Atlantic Shelves Province (MRGID:21469)	[SRF] surface water layer (ENVO:00010504)	2010-12-06T10:33	-47.1863	-58.2902	5.48033	2010-12-07	06:48	7.32152	34.0486	305.012	17.0911	0.310844	1.301	459.611	643.804	18.15	0.307676	0.815709	https://ws.pangaea.de/dds-fdp/rest/panquery?datasetDOI=doi.pangaea.de/10.1594/PANGAEA.853810&filterParameterValue=1,TARA_N000001386	https://ws.pangaea.de/dds-fdp/rest/panquery?datasetDOI=doi.pangaea.de/10.1594/PANGAEA.858201&filterParameterValue=1,TARA_N000001386	https://ws.pangaea.de/dds-fdp/rest/panquery?datasetDOI=doi.pangaea.de/10.1594/PANGAEA.858207&filterParameterValue=1,TARA_N000001386	https://ws.pangaea.de/dds-fdp/rest/panquery?datasetDOI=doi.pangaea.de/10.1594/PANGAEA.842197&filterParameterValue=1,TARA_N000001386
TARA_N000000674	TARA_070	SEQ-(100L-or-15min)_W>0.8	TARA_070_SRF_0.8->	Trades Biome	[SAO] South Atlantic Ocean	[SATL] South Atlantic Gyral Province (MRGID:21459)	[SRF] surface water layer (ENVO:00010504)	2010-09-21T06:55	-20.4091	-3.1759	5.39667	2010-09-22	06:49	19.7768	36.3762	215.651	0.168013	0.324315	0.364	554.706	440.215	0.986	0.793157	0.0418842	https://ws.pangaea.de/dds-fdp/rest/panquery?datasetDOI=doi.pangaea.de/10.1594/PANGAEA.853810&filterParameterValue=1,TARA_N000000674	https://ws.pangaea.de/dds-fdp/rest/panquery?datasetDOI=doi.pangaea.de/10.1594/PANGAEA.858201&filterParameterValue=1,TARA_N000000674	https://ws.pangaea.de/dds-fdp/rest/panquery?datasetDOI=doi.pangaea.de/10.1594/PANGAEA.858207&filterParameterValue=1,TARA_N000000674	https://ws.pangaea.de/dds-fdp/rest/panquery?datasetDOI=doi.pangaea.de/10.1594/PANGAEA.842197&filterParameterValue=1,TARA_N000000674
TARA_N000000678	TARA_070	SEQ-(100L-or-15min)_W0.8-5	TARA_070_SRF_0.8-5	Trades Biome	[SAO] South Atlantic Ocean	[SATL] South Atlantic Gyral Province (MRGID:21459)	[SRF] surface water layer (ENVO:00010504)	2010-09-21T06:55	-20.4091	-3.1759	5.39667	2010-09-22	06:49	19.7768	36.3762	215.651	0.168013	0.324315	0.364	554.706	440.215	0.986	0.793157	0.0418842	https://ws.pangaea.de/dds-fdp/rest/panquery?datasetDOI=doi.pangaea.de/10.1594/PANGAEA.853810&filterParameterValue=1,TARA_N000000678	https://ws.pangaea.de/dds-fdp/rest/panquery?datasetDOI=doi.pangaea.de/10.1594/PANGAEA.858201&filterParameterValue=1,TARA_N000000678	https://ws.pangaea.de/dds-fdp/rest/panquery?datasetDOI=doi.pangaea.de/10.1594/PANGAEA.858207&filterParameterValue=1,TARA_N000000678	https://ws.pangaea.de/dds-fdp/rest/panquery?datasetDOI=doi.pangaea.de/10.1594/PANGAEA.842197&filterParameterValue=1,TARA_N000000678
TARA_N000001746	TARA_110	SEQ-(100L-or-15min)_W>0.8	TARA_110_SRF_0.8->	Trades Biome	[SPO] South Pacific Ocean	[SPSG] South Pacific Subtropical Gyre Province, North and South (MRGID:21486)	[SRF] surface water layer (ENVO:00010504)	2011-05-21T12:27	-2.0133	-84.589	5.46492	2011-05-22	06:52	23.8683	35.0193	190.816	6.72934	0.317793	0.75	408.115	381.217	8.2	0.00541	0.595674	https://ws.pangaea.de/dds-fdp/rest/panquery?datasetDOI=doi.pangaea.de/10.1594/PANGAEA.853810&filterParameterValue=1,TARA_N000001746	https://ws.pangaea.de/dds-fdp/rest/panquery?datasetDOI=doi.pangaea.de/10.1594/PANGAEA.858201&filterParameterValue=1,TARA_N000001746	https://ws.pangaea.de/dds-fdp/rest/panquery?datasetDOI=doi.pangaea.de/10.1594/PANGAEA.858207&filterParameterValue=1,TARA_N000001746	https://ws.pangaea.de/dds-fdp/rest/panquery?datasetDOI=doi.pangaea.de/10.1594/PANGAEA.842197&filterParameterValue=1,TARA_N000001746
TARA_N000001750	TARA_110	SEQ-(100L-or-15min)_W0.8-5	TARA_110_SRF_0.8-5	Trades Biome	[SPO] South Pacific Ocean	[SPSG] South Pacific Subtropical Gyre Province, North and South (MRGID:21486)	[SRF] surface water layer (ENVO:00010504)	2011-05-21T12:27	-2.0133	-84.589	5.46492	2011-05-22	06:52	23.8683	35.0193	190.816	6.72934	0.317793	0.75	408.115	381.217	8.2	0.00541	0.595674	https://ws.pangaea.de/dds-fdp/rest/panquery?datasetDOI=doi.pangaea.de/10.1594/PANGAEA.853810&filterParameterValue=1,TARA_N000001750	https://ws.pangaea.de/dds-fdp/rest/panquery?datasetDOI=doi.pangaea.de/10.1594/PANGAEA.858201&filterParameterValue=1,TARA_N000001750	https://ws.pangaea.de/dds-fdp/rest/panquery?datasetDOI=doi.pangaea.de/10.1594/PANGAEA.858207&filterParameterValue=1,TARA_N000001750	https://ws.pangaea.de/dds-fdp/rest/panquery?datasetDOI=doi.pangaea.de/10.1594/PANGAEA.842197&filterParameterValue=1,TARA_N000001750
TARA_N000001754	TARA_110	SEQ-(500mL-or-15min)_W5-20	TARA_110_SRF_5-20	Trades Biome	[SPO] South Pacific Ocean	[SPSG] South Pacific Subtropical Gyre Province, North and South (MRGID:21486)	[SRF] surface water layer (ENVO:00010504)	2011-05-21T12:27	-2.0133	-84.589	5.46492	2011-05-22	06:52	23.8683	35.0193	190.816	6.72934	0.317793	0.75	408.115	381.217	8.2	0.00541	0.595674	https://ws.pangaea.de/dds-fdp/rest/panquery?datasetDOI=doi.pangaea.de/10.1594/PANGAEA.853810&filterParameterValue=1,TARA_N000001754	https://ws.pangaea.de/dds-fdp/rest/panquery?datasetDOI=doi.pangaea.de/10.1594/PANGAEA.858201&filterParameterValue=1,TARA_N000001754	https://ws.pangaea.de/dds-fdp/rest/panquery?datasetDOI=doi.pangaea.de/10.1594/PANGAEA.858207&filterParameterValue=1,TARA_N000001754	https://ws.pangaea.de/dds-fdp/rest/panquery?datasetDOI=doi.pangaea.de/10.1594/PANGAEA.842197&filterParameterValue=1,TARA_N000001754
TARA_N000002737	TARA_151	SEQ-(100L-or-15min)_W>0.8	TARA_151_SRF_0.8->	Westerlies Biome	[NAO] North Atlantic Ocean	[NAST-E] North Atlantic Subtropical Gyral Province (MRGID:21467)	[SRF] surface water layer (ENVO:00010504)	2012-03-09T08:59	36.1715	-29.023	5.40208	2012-03-10	06:52	17.2601	36.2377	232.053	0.334082	0.040347	0.01	251.927	444.094	0.02	1.33866	0.0475644	https://ws.pangaea.de/dds-fdp/rest/panquery?datasetDOI=doi.pangaea.de/10.1594/PANGAEA.853810&filterParameterValue=1,TARA_N000002737	https://ws.pangaea.de/dds-fdp/rest/panquery?datasetDOI=doi.pangaea.de/10.1594/PANGAEA.858201&filterParameterValue=1,TARA_N000002737	https://ws.pangaea.de/dds-fdp/rest/panquery?datasetDOI=doi.pangaea.de/10.1594/PANGAEA.858207&filterParameterValue=1,TARA_N000002737	https://ws.pangaea.de/dds-fdp/rest/panquery?datasetDOI=doi.pangaea.de/10.1594/PANGAEA.842197&filterParameterValue=1,TARA_N000002737
TARA_N000002741	TARA_151	SEQ-(100L-or-15min)_W0.8-5	TARA_151_SRF_0.8-5	Westerlies Biome	[NAO] North Atlantic Ocean	[NAST-E] North Atlantic Subtropical Gyral Province (MRGID:21467)	[SRF] surface water layer (ENVO:00010504)	2012-03-09T08:59	36.1715	-29.023	5.40208	2012-03-10	06:52	17.2601	36.2377	232.053	0.334082	0.040347	0.01	251.927	444.094	0.02	1.33866	0.0475644	https://ws.pangaea.de/dds-fdp/rest/panquery?datasetDOI=doi.pangaea.de/10.1594/PANGAEA.853810&filterParameterValue=1,TARA_N000002741	https://ws.pangaea.de/dds-fdp/rest/panquery?datasetDOI=doi.pangaea.de/10.1594/PANGAEA.858201&filterParameterValue=1,TARA_N000002741	https://ws.pangaea.de/dds-fdp/rest/panquery?datasetDOI=doi.pangaea.de/10.1594/PANGAEA.858207&filterParameterValue=1,TARA_N000002741	https://ws.pangaea.de/dds-fdp/rest/panquery?datasetDOI=doi.pangaea.de/10.1594/PANGAEA.842197&filterParameterValue=1,TARA_N000002741
TARA_N000000267	TARA_046	SEQ-(100L-or-15min)_W0.8-5	TARA_046_SRF_0.8-5	Trades Biome	[IO] Indian Ocean	[MONS] Indian Monsoon Gyres Province (MRGID:21471)	[SRF] surface water layer (ENVO:00010504)	2010-04-15T02:01	-0.6625	73.161	5.46075	2010-04-16	06:53	30.1257	35.1113	185.733	0.477267	0.121909	0.1	1.3428	237.56	0.05	1.27992	0.0238109	https://ws.pangaea.de/dds-fdp/rest/panquery?datasetDOI=doi.pangaea.de/10.1594/PANGAEA.853810&filterParameterValue=1,TARA_N000000267	https://ws.pangaea.de/dds-fdp/rest/panquery?datasetDOI=doi.pangaea.de/10.1594/PANGAEA.858201&filterParameterValue=1,TARA_N000000267	https://ws.pangaea.de/dds-fdp/rest/panquery?datasetDOI=doi.pangaea.de/10.1594/PANGAEA.858207&filterParameterValue=1,TARA_N000000267	https://ws.pangaea.de/dds-fdp/rest/panquery?datasetDOI=doi.pangaea.de/10.1594/PANGAEA.842197&filterParameterValue=1,TARA_N000000267
TARA_N000000268	TARA_046	SEQ-(500mL-or-15min)_W5-20	TARA_046_SRF_5-20	Trades Biome	[IO] Indian Ocean	[MONS] Indian Monsoon Gyres Province (MRGID:21471)	[SRF] surface water layer (ENVO:00010504)	2010-04-15T02:01	-0.6625	73.161	5.46075	2010-04-16	06:53	30.1257	35.1113	185.733	0.477267	0.121909	0.1	1.3428	237.56	0.05	1.27992	0.0238109	https://ws.pangaea.de/dds-fdp/rest/panquery?datasetDOI=doi.pangaea.de/10.1594/PANGAEA.853810&filterParameterValue=1,TARA_N000000268	https://ws.pangaea.de/dds-fdp/rest/panquery?datasetDOI=doi.pangaea.de/10.1594/PANGAEA.858201&filterParameterValue=1,TARA_N000000268	https://ws.pangaea.de/dds-fdp/rest/panquery?datasetDOI=doi.pangaea.de/10.1594/PANGAEA.858207&filterParameterValue=1,TARA_N000000268	https://ws.pangaea.de/dds-fdp/rest/panquery?datasetDOI=doi.pangaea.de/10.1594/PANGAEA.842197&filterParameterValue=1,TARA_N000000268
TARA_N000002295	TARA_128	SEQ-(500mL-or-15min)_N5-20	TARA_128_DCM_5-20	Trades Biome	[NPO] North Pacific Ocean	[PEOD] Pacific Equatorial Divergence Province (MRGID:21489)	[DCM] deep chlorophyll maximum layer (ENVO:01000326)	2011-09-05T17:07	0.001	-153.639	39.217	2011-09-06	06:53	26.0826	35.1329	177.238	4.23464	0.439034	0.55	446.409	430.88	5.26	0.00431	0.124677	https://ws.pangaea.de/dds-fdp/rest/panquery?datasetDOI=doi.pangaea.de/10.1594/PANGAEA.853810&filterParameterValue=1,TARA_N000002295	https://ws.pangaea.de/dds-fdp/rest/panquery?datasetDOI=doi.pangaea.de/10.1594/PANGAEA.858201&filterParameterValue=1,TARA_N000002295	https://ws.pangaea.de/dds-fdp/rest/panquery?datasetDOI=doi.pangaea.de/10.1594/PANGAEA.858207&filterParameterValue=1,TARA_N000002295	https://ws.pangaea.de/dds-fdp/rest/panquery?datasetDOI=doi.pangaea.de/10.1594/PANGAEA.842197&filterParameterValue=1,TARA_N000002295
TARA_N000001006	TARA_084	SEQ-(100L-or-15min)_W>0.8	TARA_084_SRF_0.8->	Polar Biome	[SO] Southern Ocean	[ANTA] Antarctic Province (MRGID:21502)	[SRF] surface water layer (ENVO:00010504)	2011-01-03T11:05	-60.2287	-60.6476	5.9026	2011-01-04	06:58	1.84402	33.7197	338.298	24.423	0.109555	1.723	211.818	168.232	25.3	0.00929	0.488611	https://ws.pangaea.de/dds-fdp/rest/panquery?datasetDOI=doi.pangaea.de/10.1594/PANGAEA.853810&filterParameterValue=1,TARA_N000001006	https://ws.pangaea.de/dds-fdp/rest/panquery?datasetDOI=doi.pangaea.de/10.1594/PANGAEA.858201&filterParameterValue=1,TARA_N000001006	https://ws.pangaea.de/dds-fdp/rest/panquery?datasetDOI=doi.pangaea.de/10.1594/PANGAEA.858207&filterParameterValue=1,TARA_N000001006	https://ws.pangaea.de/dds-fdp/rest/panquery?datasetDOI=doi.pangaea.de/10.1594/PANGAEA.842197&filterParameterValue=1,TARA_N000001006
TARA_N000001438	TARA_084	SEQ-(100L-or-15min)_W0.8-5	TARA_084_SRF_0.8-5	Polar Biome	[SO] Southern Ocean	[ANTA] Antarctic Province (MRGID:21502)	[SRF] surface water layer (ENVO:00010504)	2011-01-03T11:05	-60.2287	-60.6476	5.9026	2011-01-04	06:58	1.84402	33.7197	338.298	24.423	0.109555	1.723	211.818	168.232	25.3	0.00929	0.488611	https://ws.pangaea.de/dds-fdp/rest/panquery?datasetDOI=doi.pangaea.de/10.1594/PANGAEA.853810&filterParameterValue=1,TARA_N000001438	https://ws.pangaea.de/dds-fdp/rest/panquery?datasetDOI=doi.pangaea.de/10.1594/PANGAEA.858201&filterParameterValue=1,TARA_N000001438	https://ws.pangaea.de/dds-fdp/rest/panquery?datasetDOI=doi.pangaea.de/10.1594/PANGAEA.858207&filterParameterValue=1,TARA_N000001438	https://ws.pangaea.de/dds-fdp/rest/panquery?datasetDOI=doi.pangaea.de/10.1594/PANGAEA.842197&filterParameterValue=1,TARA_N000001438
TARA_N000003215	TARA_145	SEQ-(100L-or-15min)_W>0.8	TARA_145_SRF_0.8->	Westerlies Biome	[NAO] North Atlantic Ocean	[GFST] Gulf Stream Province (MRGID:21454)	[SRF] surface water layer (ENVO:00010504)	2012-02-02T11:52	39.2305	-70.0377	5.32758	2012-02-03	06:58	14.0794	35.1468	235.066	5.03906	0.320247	0.35	228.161	378.051	4.38	0.894599	0.243846	https://ws.pangaea.de/dds-fdp/rest/panquery?datasetDOI=doi.pangaea.de/10.1594/PANGAEA.853810&filterParameterValue=1,TARA_N000003215	https://ws.pangaea.de/dds-fdp/rest/panquery?datasetDOI=doi.pangaea.de/10.1594/PANGAEA.858201&filterParameterValue=1,TARA_N000003215	https://ws.pangaea.de/dds-fdp/rest/panquery?datasetDOI=doi.pangaea.de/10.1594/PANGAEA.858207&filterParameterValue=1,TARA_N000003215	https://ws.pangaea.de/dds-fdp/rest/panquery?datasetDOI=doi.pangaea.de/10.1594/PANGAEA.842197&filterParameterValue=1,TARA_N000003215
TARA_N000003219	TARA_145	SEQ-(100L-or-15min)_W0.8-5	TARA_145_SRF_0.8-5	Westerlies Biome	[NAO] North Atlantic Ocean	[GFST] Gulf Stream Province (MRGID:21454)	[SRF] surface water layer (ENVO:00010504)	2012-02-02T11:52	39.2305	-70.0377	5.32758	2012-02-03	06:58	14.0794	35.1468	235.066	5.03906	0.320247	0.35	228.161	378.051	4.38	0.894599	0.243846	https://ws.pangaea.de/dds-fdp/rest/panquery?datasetDOI=doi.pangaea.de/10.1594/PANGAEA.853810&filterParameterValue=1,TARA_N000003219	https://ws.pangaea.de/dds-fdp/rest/panquery?datasetDOI=doi.pangaea.de/10.1594/PANGAEA.858201&filterParameterValue=1,TARA_N000003219	https://ws.pangaea.de/dds-fdp/rest/panquery?datasetDOI=doi.pangaea.de/10.1594/PANGAEA.858207&filterParameterValue=1,TARA_N000003219	https://ws.pangaea.de/dds-fdp/rest/panquery?datasetDOI=doi.pangaea.de/10.1594/PANGAEA.842197&filterParameterValue=1,TARA_N000003219
TARA_N000001299	TARA_092	SEQ-(100L-or-15min)_W0.8-5	TARA_092_SRF_0.8-5	Coastal Biome	[SPO] South Pacific Ocean	[CHIL] Chile-Peru Current Coastal Province (MRGID:21495)	[SRF] surface water layer (ENVO:00010504)	2011-02-26T12:01	-33.6895	-71.998	5.392	2011-02-27	07:00	16.7606	34.3923	273.515	NA	NA	0.795	20.9425	NA	0.11	0.00526	0.453899	https://ws.pangaea.de/dds-fdp/rest/panquery?datasetDOI=doi.pangaea.de/10.1594/PANGAEA.853810&filterParameterValue=1,TARA_N000001299	https://ws.pangaea.de/dds-fdp/rest/panquery?datasetDOI=doi.pangaea.de/10.1594/PANGAEA.858201&filterParameterValue=1,TARA_N000001299	https://ws.pangaea.de/dds-fdp/rest/panquery?datasetDOI=doi.pangaea.de/10.1594/PANGAEA.858207&filterParameterValue=1,TARA_N000001299	https://ws.pangaea.de/dds-fdp/rest/panquery?datasetDOI=doi.pangaea.de/10.1594/PANGAEA.842197&filterParameterValue=1,TARA_N000001299
TARA_N000001309	TARA_092	SEQ-(100L-or-15min)_W>0.8	TARA_092_SRF_0.8->	Coastal Biome	[SPO] South Pacific Ocean	[CHIL] Chile-Peru Current Coastal Province (MRGID:21495)	[SRF] surface water layer (ENVO:00010504)	2011-02-26T12:01	-33.6895	-71.998	5.392	2011-02-27	07:00	16.7606	34.3923	273.515	NA	NA	0.795	20.9425	NA	0.11	0.00526	0.453899	https://ws.pangaea.de/dds-fdp/rest/panquery?datasetDOI=doi.pangaea.de/10.1594/PANGAEA.853810&filterParameterValue=1,TARA_N000001309	https://ws.pangaea.de/dds-fdp/rest/panquery?datasetDOI=doi.pangaea.de/10.1594/PANGAEA.858201&filterParameterValue=1,TARA_N000001309	https://ws.pangaea.de/dds-fdp/rest/panquery?datasetDOI=doi.pangaea.de/10.1594/PANGAEA.858207&filterParameterValue=1,TARA_N000001309	https://ws.pangaea.de/dds-fdp/rest/panquery?datasetDOI=doi.pangaea.de/10.1594/PANGAEA.842197&filterParameterValue=1,TARA_N000001309
TARA_N000002817	TARA_153	SEQ-(500mL-or-15min)_W5-20	TARA_153_MIX_5-20	Westerlies Biome	[NAO] North Atlantic Ocean	[NAST-E] North Atlantic Subtropical Gyral Province (MRGID:21467)	[MIX] marine epipelagic wind mixed layer (ENVO:01000061)	2012-03-24T08:13	44.0497	-16.6034	NA	2012-03-25	07:00	NA	NA	NA	NA	NA	NA	NA	NA	NA	NA	NA	https://ws.pangaea.de/dds-fdp/rest/panquery?datasetDOI=doi.pangaea.de/10.1594/PANGAEA.853810&filterParameterValue=1,TARA_N000002817	https://ws.pangaea.de/dds-fdp/rest/panquery?datasetDOI=doi.pangaea.de/10.1594/PANGAEA.858201&filterParameterValue=1,TARA_N000002817	https://ws.pangaea.de/dds-fdp/rest/panquery?datasetDOI=doi.pangaea.de/10.1594/PANGAEA.858207&filterParameterValue=1,TARA_N000002817	https://ws.pangaea.de/dds-fdp/rest/panquery?datasetDOI=doi.pangaea.de/10.1594/PANGAEA.842197&filterParameterValue=1,TARA_N000002817
TARA_N000002821	TARA_153	SEQ-(100L-or-15min)_W0.8-5	TARA_153_MIX_0.8-5	Westerlies Biome	[NAO] North Atlantic Ocean	[NAST-E] North Atlantic Subtropical Gyral Province (MRGID:21467)	[MIX] marine epipelagic wind mixed layer (ENVO:01000061)	2012-03-24T08:13	44.0497	-16.6034	NA	2012-03-25	07:00	NA	NA	NA	NA	NA	NA	NA	NA	NA	NA	NA	https://ws.pangaea.de/dds-fdp/rest/panquery?datasetDOI=doi.pangaea.de/10.1594/PANGAEA.853810&filterParameterValue=1,TARA_N000002821	https://ws.pangaea.de/dds-fdp/rest/panquery?datasetDOI=doi.pangaea.de/10.1594/PANGAEA.858201&filterParameterValue=1,TARA_N000002821	https://ws.pangaea.de/dds-fdp/rest/panquery?datasetDOI=doi.pangaea.de/10.1594/PANGAEA.858207&filterParameterValue=1,TARA_N000002821	https://ws.pangaea.de/dds-fdp/rest/panquery?datasetDOI=doi.pangaea.de/10.1594/PANGAEA.842197&filterParameterValue=1,TARA_N000002821
TARA_N000002825	TARA_153	SEQ-(100L-or-15min)_W>0.8	TARA_153_MIX_0.8->	Westerlies Biome	[NAO] North Atlantic Ocean	[NAST-E] North Atlantic Subtropical Gyral Province (MRGID:21467)	[MIX] marine epipelagic wind mixed layer (ENVO:01000061)	2012-03-24T08:13	44.0497	-16.6034	NA	2012-03-25	07:00	NA	NA	NA	NA	NA	NA	NA	NA	NA	NA	NA	https://ws.pangaea.de/dds-fdp/rest/panquery?datasetDOI=doi.pangaea.de/10.1594/PANGAEA.853810&filterParameterValue=1,TARA_N000002825	https://ws.pangaea.de/dds-fdp/rest/panquery?datasetDOI=doi.pangaea.de/10.1594/PANGAEA.858201&filterParameterValue=1,TARA_N000002825	https://ws.pangaea.de/dds-fdp/rest/panquery?datasetDOI=doi.pangaea.de/10.1594/PANGAEA.858207&filterParameterValue=1,TARA_N000002825	https://ws.pangaea.de/dds-fdp/rest/panquery?datasetDOI=doi.pangaea.de/10.1594/PANGAEA.842197&filterParameterValue=1,TARA_N000002825
TARA_N000001616	TARA_100	SEQ-(500mL-or-15min)_N20-180	TARA_100_SRF_20-180	Trades Biome	[SPO] South Pacific Ocean	[SPSG] South Pacific Subtropical Gyre Province, North and South (MRGID:21486)	[SRF] surface water layer (ENVO:00010504)	2011-04-15T13:27	-12.991	-95.9893	5.479	2011-04-16	07:02	25.2512	35.8353	200.234	4.59074	0.287892	0.68	1408.2	398.559	6.2	0.00337	0.212118	https://ws.pangaea.de/dds-fdp/rest/panquery?datasetDOI=doi.pangaea.de/10.1594/PANGAEA.853810&filterParameterValue=1,TARA_N000001616	https://ws.pangaea.de/dds-fdp/rest/panquery?datasetDOI=doi.pangaea.de/10.1594/PANGAEA.858201&filterParameterValue=1,TARA_N000001616	https://ws.pangaea.de/dds-fdp/rest/panquery?datasetDOI=doi.pangaea.de/10.1594/PANGAEA.858207&filterParameterValue=1,TARA_N000001616	https://ws.pangaea.de/dds-fdp/rest/panquery?datasetDOI=doi.pangaea.de/10.1594/PANGAEA.842197&filterParameterValue=1,TARA_N000001616
TARA_N000002773	TARA_152	SEQ-(100L-or-15min)_W>0.8	TARA_152_SRF_0.8->	Westerlies Biome	[NAO] North Atlantic Ocean	[NAST-E] North Atlantic Subtropical Gyral Province (MRGID:21467)	[SRF] surface water layer (ENVO:00010504)	2012-03-19T08:18	43.6792	-16.8344	6.0207	2012-03-20	07:02	14.2581	35.9849	242.757	1.44846	0.334055	0.16	618.229	423.271	2.16	0.986943	0.351368	https://ws.pangaea.de/dds-fdp/rest/panquery?datasetDOI=doi.pangaea.de/10.1594/PANGAEA.853810&filterParameterValue=1,TARA_N000002773	https://ws.pangaea.de/dds-fdp/rest/panquery?datasetDOI=doi.pangaea.de/10.1594/PANGAEA.858201&filterParameterValue=1,TARA_N000002773	https://ws.pangaea.de/dds-fdp/rest/panquery?datasetDOI=doi.pangaea.de/10.1594/PANGAEA.858207&filterParameterValue=1,TARA_N000002773	https://ws.pangaea.de/dds-fdp/rest/panquery?datasetDOI=doi.pangaea.de/10.1594/PANGAEA.842197&filterParameterValue=1,TARA_N000002773
TARA_N000002789	TARA_152	SEQ-(100L-or-15min)_W0.8-5	TARA_152_SRF_0.8-5	Westerlies Biome	[NAO] North Atlantic Ocean	[NAST-E] North Atlantic Subtropical Gyral Province (MRGID:21467)	[SRF] surface water layer (ENVO:00010504)	2012-03-19T08:18	43.6792	-16.8344	6.0207	2012-03-20	07:02	14.2581	35.9849	242.757	1.44846	0.334055	0.16	618.229	423.271	2.16	0.986943	0.351368	https://ws.pangaea.de/dds-fdp/rest/panquery?datasetDOI=doi.pangaea.de/10.1594/PANGAEA.853810&filterParameterValue=1,TARA_N000002789	https://ws.pangaea.de/dds-fdp/rest/panquery?datasetDOI=doi.pangaea.de/10.1594/PANGAEA.858201&filterParameterValue=1,TARA_N000002789	https://ws.pangaea.de/dds-fdp/rest/panquery?datasetDOI=doi.pangaea.de/10.1594/PANGAEA.858207&filterParameterValue=1,TARA_N000002789	https://ws.pangaea.de/dds-fdp/rest/panquery?datasetDOI=doi.pangaea.de/10.1594/PANGAEA.842197&filterParameterValue=1,TARA_N000002789
TARA_N000000269	TARA_046	SEQ-(500mL-or-15min)_N20-180	TARA_046_SRF_20-180	Trades Biome	[IO] Indian Ocean	[MONS] Indian Monsoon Gyres Province (MRGID:21471)	[SRF] surface water layer (ENVO:00010504)	2010-04-15T02:15	-0.6625	73.1611	5.46075	2010-04-16	07:07	30.1257	35.1113	185.733	0.477267	0.121909	0.1	1.3428	237.56	0.05	1.27992	0.0238109	https://ws.pangaea.de/dds-fdp/rest/panquery?datasetDOI=doi.pangaea.de/10.1594/PANGAEA.853810&filterParameterValue=1,TARA_N000000269	https://ws.pangaea.de/dds-fdp/rest/panquery?datasetDOI=doi.pangaea.de/10.1594/PANGAEA.858201&filterParameterValue=1,TARA_N000000269	https://ws.pangaea.de/dds-fdp/rest/panquery?datasetDOI=doi.pangaea.de/10.1594/PANGAEA.858207&filterParameterValue=1,TARA_N000000269	https://ws.pangaea.de/dds-fdp/rest/panquery?datasetDOI=doi.pangaea.de/10.1594/PANGAEA.842197&filterParameterValue=1,TARA_N000000269
TARA_N000001436	TARA_081	SEQ-(100L-or-15min)_W0.8-5	TARA_081_SRF_0.8-5	Westerlies Biome	[SAO] South Atlantic Ocean	[SSTC] South Subtropical Convergence Province (MRGID:21500)	[SRF] surface water layer (ENVO:00010504)	2010-12-02T10:28	-44.5342	-52.455	5.48558	2010-12-03	07:08	13.4912	34.6943	257.787	3.14709	0.180899	0.429	830.603	NA	3.081	1.08485	0.693098	https://ws.pangaea.de/dds-fdp/rest/panquery?datasetDOI=doi.pangaea.de/10.1594/PANGAEA.853810&filterParameterValue=1,TARA_N000001436	https://ws.pangaea.de/dds-fdp/rest/panquery?datasetDOI=doi.pangaea.de/10.1594/PANGAEA.858201&filterParameterValue=1,TARA_N000001436	https://ws.pangaea.de/dds-fdp/rest/panquery?datasetDOI=doi.pangaea.de/10.1594/PANGAEA.858207&filterParameterValue=1,TARA_N000001436	https://ws.pangaea.de/dds-fdp/rest/panquery?datasetDOI=doi.pangaea.de/10.1594/PANGAEA.842197&filterParameterValue=1,TARA_N000001436
TARA_N000002111	TARA_148	SEQ-(100L-or-15min)_W>0.8	TARA_148_SRF_0.8->	Westerlies Biome	[NAO] North Atlantic Ocean	[NAST-W] North Atlantic Subtropical Gyral Province (MRGID:21455)	[SRF] surface water layer (ENVO:00010504)	2012-02-24T11:40	31.6948	-64.2489	6.0535	2012-02-25	07:09	20.3973	36.5996	212.562	NA	0.166512	0	77.5224	382.043	0.15	1.04127	0.0135407	https://ws.pangaea.de/dds-fdp/rest/panquery?datasetDOI=doi.pangaea.de/10.1594/PANGAEA.853810&filterParameterValue=1,TARA_N000002111	https://ws.pangaea.de/dds-fdp/rest/panquery?datasetDOI=doi.pangaea.de/10.1594/PANGAEA.858201&filterParameterValue=1,TARA_N000002111	https://ws.pangaea.de/dds-fdp/rest/panquery?datasetDOI=doi.pangaea.de/10.1594/PANGAEA.858207&filterParameterValue=1,TARA_N000002111	https://ws.pangaea.de/dds-fdp/rest/panquery?datasetDOI=doi.pangaea.de/10.1594/PANGAEA.842197&filterParameterValue=1,TARA_N000002111
TARA_N000001024	TARA_085	SEQ-(100L-or-15min)_W>0.8	TARA_085_SRF_0.8->	Polar Biome	[SO] Southern Ocean	[ANTA] Antarctic Province (MRGID:21502)	[SRF] surface water layer (ENVO:00010504)	2011-01-06T10:38	-62.0385	-49.529	5.9412	2011-01-07	07:14	0.67108	34.3539	343.437	27.5012	0.065273	2.111	241.798	138.947	28.5	0.454863	0.50525	https://ws.pangaea.de/dds-fdp/rest/panquery?datasetDOI=doi.pangaea.de/10.1594/PANGAEA.853810&filterParameterValue=1,TARA_N000001024	https://ws.pangaea.de/dds-fdp/rest/panquery?datasetDOI=doi.pangaea.de/10.1594/PANGAEA.858201&filterParameterValue=1,TARA_N000001024	https://ws.pangaea.de/dds-fdp/rest/panquery?datasetDOI=doi.pangaea.de/10.1594/PANGAEA.858207&filterParameterValue=1,TARA_N000001024	https://ws.pangaea.de/dds-fdp/rest/panquery?datasetDOI=doi.pangaea.de/10.1594/PANGAEA.842197&filterParameterValue=1,TARA_N000001024
TARA_N000001028	TARA_085	SEQ-(100L-or-15min)_W0.8-5	TARA_085_SRF_0.8-5	Polar Biome	[SO] Southern Ocean	[ANTA] Antarctic Province (MRGID:21502)	[SRF] surface water layer (ENVO:00010504)	2011-01-06T10:38	-62.0385	-49.529	5.9412	2011-01-07	07:14	0.67108	34.3539	343.437	27.5012	0.065273	2.111	241.798	138.947	28.5	0.454863	0.50525	https://ws.pangaea.de/dds-fdp/rest/panquery?datasetDOI=doi.pangaea.de/10.1594/PANGAEA.853810&filterParameterValue=1,TARA_N000001028	https://ws.pangaea.de/dds-fdp/rest/panquery?datasetDOI=doi.pangaea.de/10.1594/PANGAEA.858201&filterParameterValue=1,TARA_N000001028	https://ws.pangaea.de/dds-fdp/rest/panquery?datasetDOI=doi.pangaea.de/10.1594/PANGAEA.858207&filterParameterValue=1,TARA_N000001028	https://ws.pangaea.de/dds-fdp/rest/panquery?datasetDOI=doi.pangaea.de/10.1594/PANGAEA.842197&filterParameterValue=1,TARA_N000001028
TARA_N000001029	TARA_085	SEQ-(100L-or-15min)_W0.8-5	TARA_085_SRF_0.8-5	Polar Biome	[SO] Southern Ocean	[ANTA] Antarctic Province (MRGID:21502)	[SRF] surface water layer (ENVO:00010504)	2011-01-06T10:38	-62.0385	-49.529	5.9412	2011-01-07	07:14	0.67108	34.3539	343.437	27.5012	0.065273	2.111	241.798	138.947	28.5	0.454863	0.50525	https://ws.pangaea.de/dds-fdp/rest/panquery?datasetDOI=doi.pangaea.de/10.1594/PANGAEA.853810&filterParameterValue=1,TARA_N000001029	https://ws.pangaea.de/dds-fdp/rest/panquery?datasetDOI=doi.pangaea.de/10.1594/PANGAEA.858201&filterParameterValue=1,TARA_N000001029	https://ws.pangaea.de/dds-fdp/rest/panquery?datasetDOI=doi.pangaea.de/10.1594/PANGAEA.858207&filterParameterValue=1,TARA_N000001029	https://ws.pangaea.de/dds-fdp/rest/panquery?datasetDOI=doi.pangaea.de/10.1594/PANGAEA.842197&filterParameterValue=1,TARA_N000001029
TARA_N000000522	TARA_064	SEQ-(100L-or-15min)_W0.8-5	TARA_064_SRF_0.8-5	Coastal Biome	[IO] Indian Ocean	[EAFR] Eastern Africa Coastal Province (MRGID:21473)	[SRF] surface water layer (ENVO:00010504)	2010-07-07T04:48	-29.5019	37.9889	5.49492	2010-07-08	07:15	22.1656	35.3347	210.008	NA	0.162993	0.08	546.181	489.858	0	0.80341	0.0300648	https://ws.pangaea.de/dds-fdp/rest/panquery?datasetDOI=doi.pangaea.de/10.1594/PANGAEA.853810&filterParameterValue=1,TARA_N000000522	https://ws.pangaea.de/dds-fdp/rest/panquery?datasetDOI=doi.pangaea.de/10.1594/PANGAEA.858201&filterParameterValue=1,TARA_N000000522	https://ws.pangaea.de/dds-fdp/rest/panquery?datasetDOI=doi.pangaea.de/10.1594/PANGAEA.858207&filterParameterValue=1,TARA_N000000522	https://ws.pangaea.de/dds-fdp/rest/panquery?datasetDOI=doi.pangaea.de/10.1594/PANGAEA.842197&filterParameterValue=1,TARA_N000000522
TARA_N000002350	TARA_131	SEQ-(100L-or-15min)_W>0.8	TARA_131_DCM_0.8->	Trades Biome	[NPO] North Pacific Ocean	[NPTG] North Pacific Tropical Gyre Province (MRGID:21487)	[DCM] deep chlorophyll maximum layer (ENVO:01000326)	2011-09-30T17:37:06	22.7901	-157.944	115.29	2011-10-01	07:15	21.7084	35.2514	207.952	-0.346856	0.149619	0.02	115.981	NA	0.02	0.381898	0.00568019	https://ws.pangaea.de/dds-fdp/rest/panquery?datasetDOI=doi.pangaea.de/10.1594/PANGAEA.853810&filterParameterValue=1,TARA_N000002350	https://ws.pangaea.de/dds-fdp/rest/panquery?datasetDOI=doi.pangaea.de/10.1594/PANGAEA.858201&filterParameterValue=1,TARA_N000002350	https://ws.pangaea.de/dds-fdp/rest/panquery?datasetDOI=doi.pangaea.de/10.1594/PANGAEA.858207&filterParameterValue=1,TARA_N000002350	https://ws.pangaea.de/dds-fdp/rest/panquery?datasetDOI=doi.pangaea.de/10.1594/PANGAEA.842197&filterParameterValue=1,TARA_N000002350
TARA_N000002354	TARA_131	SEQ-(100L-or-15min)_W0.8-5	TARA_131_DCM_0.8-5	Trades Biome	[NPO] North Pacific Ocean	[NPTG] North Pacific Tropical Gyre Province (MRGID:21487)	[DCM] deep chlorophyll maximum layer (ENVO:01000326)	2011-09-30T17:37:06	22.7901	-157.944	115.29	2011-10-01	07:15	21.7084	35.2514	207.952	-0.346856	0.149619	0.02	115.981	NA	0.02	0.381898	0.00568019	https://ws.pangaea.de/dds-fdp/rest/panquery?datasetDOI=doi.pangaea.de/10.1594/PANGAEA.853810&filterParameterValue=1,TARA_N000002354	https://ws.pangaea.de/dds-fdp/rest/panquery?datasetDOI=doi.pangaea.de/10.1594/PANGAEA.858201&filterParameterValue=1,TARA_N000002354	https://ws.pangaea.de/dds-fdp/rest/panquery?datasetDOI=doi.pangaea.de/10.1594/PANGAEA.858207&filterParameterValue=1,TARA_N000002354	https://ws.pangaea.de/dds-fdp/rest/panquery?datasetDOI=doi.pangaea.de/10.1594/PANGAEA.842197&filterParameterValue=1,TARA_N000002354
TARA_N000000666	TARA_070	SEQ-(500mL-or-15min)_N180-2000	TARA_070_SRF_180-2000	Trades Biome	[SAO] South Atlantic Ocean	[SATL] South Atlantic Gyral Province (MRGID:21459)	[SRF] surface water layer (ENVO:00010504)	2010-09-21T07:22	-20.4035	-3.1859	5.39667	2010-09-22	07:16	19.7768	36.3762	215.651	0.168013	0.324315	0.364	554.706	440.215	0.986	0.793157	0.0418842	https://ws.pangaea.de/dds-fdp/rest/panquery?datasetDOI=doi.pangaea.de/10.1594/PANGAEA.853810&filterParameterValue=1,TARA_N000000666	https://ws.pangaea.de/dds-fdp/rest/panquery?datasetDOI=doi.pangaea.de/10.1594/PANGAEA.858201&filterParameterValue=1,TARA_N000000666	https://ws.pangaea.de/dds-fdp/rest/panquery?datasetDOI=doi.pangaea.de/10.1594/PANGAEA.858207&filterParameterValue=1,TARA_N000000666	https://ws.pangaea.de/dds-fdp/rest/panquery?datasetDOI=doi.pangaea.de/10.1594/PANGAEA.842197&filterParameterValue=1,TARA_N000000666
TARA_N000000722	TARA_068	SEQ-(100L-or-15min)_W0.8-5	TARA_068_SRF_0.8-5	Trades Biome	[SAO] South Atlantic Ocean	[SATL] South Atlantic Gyral Province (MRGID:21459)	[SRF] surface water layer (ENVO:00010504)	2010-09-14T06:55	-31.0266	4.665	5.42792	2010-09-15	07:17	16.9485	35.6905	234.236	2.09631	0.545147	0.229	1113.16	498.046	1.303	0.374145	0.0131964	https://ws.pangaea.de/dds-fdp/rest/panquery?datasetDOI=doi.pangaea.de/10.1594/PANGAEA.853810&filterParameterValue=1,TARA_N000000722	https://ws.pangaea.de/dds-fdp/rest/panquery?datasetDOI=doi.pangaea.de/10.1594/PANGAEA.858201&filterParameterValue=1,TARA_N000000722	https://ws.pangaea.de/dds-fdp/rest/panquery?datasetDOI=doi.pangaea.de/10.1594/PANGAEA.858207&filterParameterValue=1,TARA_N000000722	https://ws.pangaea.de/dds-fdp/rest/panquery?datasetDOI=doi.pangaea.de/10.1594/PANGAEA.842197&filterParameterValue=1,TARA_N000000722
TARA_N000000843	TARA_072	SEQ-(500mL-or-15min)_N180-2000	TARA_072_SRF_180-2000	Trades Biome	[SAO] South Atlantic Ocean	[SATL] South Atlantic Gyral Province (MRGID:21459)	[SRF] surface water layer (ENVO:00010504)	2010-10-05T08:20	-8.7726	-17.915	5.8434	2010-10-06	07:19	25.0262	36.4232	199.119	0.263475	0.050608	0.104	395.654	380.699	0.018	1.25838	0.0182455	https://ws.pangaea.de/dds-fdp/rest/panquery?datasetDOI=doi.pangaea.de/10.1594/PANGAEA.853810&filterParameterValue=1,TARA_N000000843	https://ws.pangaea.de/dds-fdp/rest/panquery?datasetDOI=doi.pangaea.de/10.1594/PANGAEA.858201&filterParameterValue=1,TARA_N000000843	https://ws.pangaea.de/dds-fdp/rest/panquery?datasetDOI=doi.pangaea.de/10.1594/PANGAEA.858207&filterParameterValue=1,TARA_N000000843	https://ws.pangaea.de/dds-fdp/rest/panquery?datasetDOI=doi.pangaea.de/10.1594/PANGAEA.842197&filterParameterValue=1,TARA_N000000843
TARA_N000000076	TARA_041	SEQ-(500mL-or-15min)_N20-180	TARA_041_SRF_20-180	Trades Biome	[IO] Indian Ocean	[MONS] Indian Monsoon Gyres Province (MRGID:21471)	[SRF] surface water layer (ENVO:00010504)	2010-03-30T02:45	14.6067	69.9775	5.39317	2010-03-31	07:20	29.165	36.0504	186.562	-0.301436	0	0.14	245.428	347.423	0.09	1.3877	0.0354008	https://ws.pangaea.de/dds-fdp/rest/panquery?datasetDOI=doi.pangaea.de/10.1594/PANGAEA.853810&filterParameterValue=1,TARA_N000000076	https://ws.pangaea.de/dds-fdp/rest/panquery?datasetDOI=doi.pangaea.de/10.1594/PANGAEA.858201&filterParameterValue=1,TARA_N000000076	https://ws.pangaea.de/dds-fdp/rest/panquery?datasetDOI=doi.pangaea.de/10.1594/PANGAEA.858207&filterParameterValue=1,TARA_N000000076	https://ws.pangaea.de/dds-fdp/rest/panquery?datasetDOI=doi.pangaea.de/10.1594/PANGAEA.842197&filterParameterValue=1,TARA_N000000076
TARA_N000002416	TARA_132	SEQ-(100L-or-15min)_W0.8-5	TARA_132_SRF_0.8-5	Westerlies Biome	[NPO] North Pacific Ocean	[NPST] North Pacific Subtropical and Polar Front Provinces (MRGID:21484)	[SRF] surface water layer (ENVO:00010504)	2011-10-04T17:46	31.5213	-158.996	5.46792	2011-10-05	07:21	25.1076	35.1878	197.853	0.022689	0.026898	0.01	974.537	252.207	0.01	0.814884	0.0395318	https://ws.pangaea.de/dds-fdp/rest/panquery?datasetDOI=doi.pangaea.de/10.1594/PANGAEA.853810&filterParameterValue=1,TARA_N000002416	https://ws.pangaea.de/dds-fdp/rest/panquery?datasetDOI=doi.pangaea.de/10.1594/PANGAEA.858201&filterParameterValue=1,TARA_N000002416	https://ws.pangaea.de/dds-fdp/rest/panquery?datasetDOI=doi.pangaea.de/10.1594/PANGAEA.858207&filterParameterValue=1,TARA_N000002416	https://ws.pangaea.de/dds-fdp/rest/panquery?datasetDOI=doi.pangaea.de/10.1594/PANGAEA.842197&filterParameterValue=1,TARA_N000002416
TARA_N000002420	TARA_132	SEQ-(100L-or-15min)_W>0.8	TARA_132_SRF_0.8->	Westerlies Biome	[NPO] North Pacific Ocean	[NPST] North Pacific Subtropical and Polar Front Provinces (MRGID:21484)	[SRF] surface water layer (ENVO:00010504)	2011-10-04T17:46	31.5213	-158.996	5.46792	2011-10-05	07:21	25.1076	35.1878	197.853	0.022689	0.026898	0.01	974.537	252.207	0.01	0.814884	0.0395318	https://ws.pangaea.de/dds-fdp/rest/panquery?datasetDOI=doi.pangaea.de/10.1594/PANGAEA.853810&filterParameterValue=1,TARA_N000002420	https://ws.pangaea.de/dds-fdp/rest/panquery?datasetDOI=doi.pangaea.de/10.1594/PANGAEA.858201&filterParameterValue=1,TARA_N000002420	https://ws.pangaea.de/dds-fdp/rest/panquery?datasetDOI=doi.pangaea.de/10.1594/PANGAEA.858207&filterParameterValue=1,TARA_N000002420	https://ws.pangaea.de/dds-fdp/rest/panquery?datasetDOI=doi.pangaea.de/10.1594/PANGAEA.842197&filterParameterValue=1,TARA_N000002420
TARA_N000000071	TARA_041	SEQ-(100L-or-15min)_W0.8-5	TARA_041_SRF_0.8-5	Trades Biome	[IO] Indian Ocean	[MONS] Indian Monsoon Gyres Province (MRGID:21471)	[SRF] surface water layer (ENVO:00010504)	2010-03-30T02:47	14.6059	69.9776	5.39317	2010-03-31	07:22	29.165	36.0504	186.562	-0.301436	0	0.14	245.428	347.423	0.09	1.3877	0.0354008	https://ws.pangaea.de/dds-fdp/rest/panquery?datasetDOI=doi.pangaea.de/10.1594/PANGAEA.853810&filterParameterValue=1,TARA_N000000071	https://ws.pangaea.de/dds-fdp/rest/panquery?datasetDOI=doi.pangaea.de/10.1594/PANGAEA.858201&filterParameterValue=1,TARA_N000000071	https://ws.pangaea.de/dds-fdp/rest/panquery?datasetDOI=doi.pangaea.de/10.1594/PANGAEA.858207&filterParameterValue=1,TARA_N000000071	https://ws.pangaea.de/dds-fdp/rest/panquery?datasetDOI=doi.pangaea.de/10.1594/PANGAEA.842197&filterParameterValue=1,TARA_N000000071
TARA_N000000073	TARA_041	SEQ-(500mL-or-15min)_W5-20	TARA_041_SRF_5-20	Trades Biome	[IO] Indian Ocean	[MONS] Indian Monsoon Gyres Province (MRGID:21471)	[SRF] surface water layer (ENVO:00010504)	2010-03-30T02:47	14.6059	69.9776	5.39317	2010-03-31	07:22	29.165	36.0504	186.562	-0.301436	0	0.14	245.428	347.423	0.09	1.3877	0.0354008	https://ws.pangaea.de/dds-fdp/rest/panquery?datasetDOI=doi.pangaea.de/10.1594/PANGAEA.853810&filterParameterValue=1,TARA_N000000073	https://ws.pangaea.de/dds-fdp/rest/panquery?datasetDOI=doi.pangaea.de/10.1594/PANGAEA.858201&filterParameterValue=1,TARA_N000000073	https://ws.pangaea.de/dds-fdp/rest/panquery?datasetDOI=doi.pangaea.de/10.1594/PANGAEA.858207&filterParameterValue=1,TARA_N000000073	https://ws.pangaea.de/dds-fdp/rest/panquery?datasetDOI=doi.pangaea.de/10.1594/PANGAEA.842197&filterParameterValue=1,TARA_N000000073
TARA_N000000202	TARA_051	SEQ-(500mL-or-15min)_W5-20	TARA_051_SRF_5-20	Trades Biome	[IO] Indian Ocean	[ISSG] Indian South Subtropical Gyre Province (MRGID:21472)	[SRF] surface water layer (ENVO:00010504)	2010-05-11T03:42	-21.5043	54.3563	5.9685	2010-05-12	07:23	27.2591	34.9008	194.69	0.244232	0.040347	0.09	105.18	NA	0.01	0.973326	0.0347696	https://ws.pangaea.de/dds-fdp/rest/panquery?datasetDOI=doi.pangaea.de/10.1594/PANGAEA.853810&filterParameterValue=1,TARA_N000000202	https://ws.pangaea.de/dds-fdp/rest/panquery?datasetDOI=doi.pangaea.de/10.1594/PANGAEA.858201&filterParameterValue=1,TARA_N000000202	https://ws.pangaea.de/dds-fdp/rest/panquery?datasetDOI=doi.pangaea.de/10.1594/PANGAEA.858207&filterParameterValue=1,TARA_N000000202	https://ws.pangaea.de/dds-fdp/rest/panquery?datasetDOI=doi.pangaea.de/10.1594/PANGAEA.842197&filterParameterValue=1,TARA_N000000202
TARA_N000000203	TARA_051	SEQ-(500mL-or-15min)_W5-20	TARA_051_SRF_5-20	Trades Biome	[IO] Indian Ocean	[ISSG] Indian South Subtropical Gyre Province (MRGID:21472)	[SRF] surface water layer (ENVO:00010504)	2010-05-11T03:42	-21.5043	54.3563	5.9685	2010-05-12	07:23	27.2591	34.9008	194.69	0.244232	0.040347	0.09	105.18	NA	0.01	0.973326	0.0347696	https://ws.pangaea.de/dds-fdp/rest/panquery?datasetDOI=doi.pangaea.de/10.1594/PANGAEA.853810&filterParameterValue=1,TARA_N000000203	https://ws.pangaea.de/dds-fdp/rest/panquery?datasetDOI=doi.pangaea.de/10.1594/PANGAEA.858201&filterParameterValue=1,TARA_N000000203	https://ws.pangaea.de/dds-fdp/rest/panquery?datasetDOI=doi.pangaea.de/10.1594/PANGAEA.858207&filterParameterValue=1,TARA_N000000203	https://ws.pangaea.de/dds-fdp/rest/panquery?datasetDOI=doi.pangaea.de/10.1594/PANGAEA.842197&filterParameterValue=1,TARA_N000000203
TARA_N000000214	TARA_051	SEQ-(100L-or-15min)_W0.8-5	TARA_051_SRF_0.8-5	Trades Biome	[IO] Indian Ocean	[ISSG] Indian South Subtropical Gyre Province (MRGID:21472)	[SRF] surface water layer (ENVO:00010504)	2010-05-11T03:42	-21.5043	54.3563	5.9685	2010-05-12	07:23	27.2591	34.9008	194.69	0.244232	0.040347	0.09	105.18	NA	0.01	0.973326	0.0347696	https://ws.pangaea.de/dds-fdp/rest/panquery?datasetDOI=doi.pangaea.de/10.1594/PANGAEA.853810&filterParameterValue=1,TARA_N000000214	https://ws.pangaea.de/dds-fdp/rest/panquery?datasetDOI=doi.pangaea.de/10.1594/PANGAEA.858201&filterParameterValue=1,TARA_N000000214	https://ws.pangaea.de/dds-fdp/rest/panquery?datasetDOI=doi.pangaea.de/10.1594/PANGAEA.858207&filterParameterValue=1,TARA_N000000214	https://ws.pangaea.de/dds-fdp/rest/panquery?datasetDOI=doi.pangaea.de/10.1594/PANGAEA.842197&filterParameterValue=1,TARA_N000000214
TARA_N000000231	TARA_051	SEQ-(100L-or-15min)_W0.8-5	TARA_051_SRF_0.8-5	Trades Biome	[IO] Indian Ocean	[ISSG] Indian South Subtropical Gyre Province (MRGID:21472)	[SRF] surface water layer (ENVO:00010504)	2010-05-11T03:42	-21.5043	54.3563	5.9685	2010-05-12	07:23	27.2591	34.9008	194.69	0.244232	0.040347	0.09	105.18	NA	0.01	0.973326	0.0347696	https://ws.pangaea.de/dds-fdp/rest/panquery?datasetDOI=doi.pangaea.de/10.1594/PANGAEA.853810&filterParameterValue=1,TARA_N000000231	https://ws.pangaea.de/dds-fdp/rest/panquery?datasetDOI=doi.pangaea.de/10.1594/PANGAEA.858201&filterParameterValue=1,TARA_N000000231	https://ws.pangaea.de/dds-fdp/rest/panquery?datasetDOI=doi.pangaea.de/10.1594/PANGAEA.858207&filterParameterValue=1,TARA_N000000231	https://ws.pangaea.de/dds-fdp/rest/panquery?datasetDOI=doi.pangaea.de/10.1594/PANGAEA.842197&filterParameterValue=1,TARA_N000000231
TARA_N000000063	TARA_040	SEQ-(100L-or-15min)_W>3	TARA_040_SRF_3->	Trades Biome	[IO] Indian Ocean	[MONS] Indian Monsoon Gyres Province (MRGID:21471)	[SRF] surface water layer (ENVO:00010504)	2010-03-22T03:04:47	17.5294	67.9576	NA	2010-03-23	07:28	NA	NA	NA	NA	NA	NA	NA	NA	NA	NA	NA	https://ws.pangaea.de/dds-fdp/rest/panquery?datasetDOI=doi.pangaea.de/10.1594/PANGAEA.853810&filterParameterValue=1,TARA_N000000063	https://ws.pangaea.de/dds-fdp/rest/panquery?datasetDOI=doi.pangaea.de/10.1594/PANGAEA.858201&filterParameterValue=1,TARA_N000000063	https://ws.pangaea.de/dds-fdp/rest/panquery?datasetDOI=doi.pangaea.de/10.1594/PANGAEA.858207&filterParameterValue=1,TARA_N000000063	https://ws.pangaea.de/dds-fdp/rest/panquery?datasetDOI=doi.pangaea.de/10.1594/PANGAEA.842197&filterParameterValue=1,TARA_N000000063
TARA_N000001305	TARA_092	SEQ-(500mL-or-15min)_N180-2000	TARA_092_SRF_180-2000	Coastal Biome	[SPO] South Pacific Ocean	[CHIL] Chile-Peru Current Coastal Province (MRGID:21495)	[SRF] surface water layer (ENVO:00010504)	2011-02-26T12:30	-33.688	-71.9903	5.392	2011-02-27	07:29	16.7606	34.3923	273.515	NA	NA	0.795	20.9425	NA	0.11	0.00526	0.453899	https://ws.pangaea.de/dds-fdp/rest/panquery?datasetDOI=doi.pangaea.de/10.1594/PANGAEA.853810&filterParameterValue=1,TARA_N000001305	https://ws.pangaea.de/dds-fdp/rest/panquery?datasetDOI=doi.pangaea.de/10.1594/PANGAEA.858201&filterParameterValue=1,TARA_N000001305	https://ws.pangaea.de/dds-fdp/rest/panquery?datasetDOI=doi.pangaea.de/10.1594/PANGAEA.858207&filterParameterValue=1,TARA_N000001305	https://ws.pangaea.de/dds-fdp/rest/panquery?datasetDOI=doi.pangaea.de/10.1594/PANGAEA.842197&filterParameterValue=1,TARA_N000001305
TARA_N000000756	TARA_067	SEQ-(100L-or-15min)_W0.8-5	TARA_067_SRF_0.8-5	Coastal Biome	[SAO] South Atlantic Ocean	[BENG] Benguela Current Coastal Province (MRGID:21470)	[SRF] surface water layer (ENVO:00010504)	2010-09-07T06:19	-32.2401	17.7103	5.45358	2010-09-08	07:31	12.8345	34.8453	249.351	0.405607	NA	1.016	55.5142	6662.87	7.091	0.431115	0.256699	https://ws.pangaea.de/dds-fdp/rest/panquery?datasetDOI=doi.pangaea.de/10.1594/PANGAEA.853810&filterParameterValue=1,TARA_N000000756	https://ws.pangaea.de/dds-fdp/rest/panquery?datasetDOI=doi.pangaea.de/10.1594/PANGAEA.858201&filterParameterValue=1,TARA_N000000756	https://ws.pangaea.de/dds-fdp/rest/panquery?datasetDOI=doi.pangaea.de/10.1594/PANGAEA.858207&filterParameterValue=1,TARA_N000000756	https://ws.pangaea.de/dds-fdp/rest/panquery?datasetDOI=doi.pangaea.de/10.1594/PANGAEA.842197&filterParameterValue=1,TARA_N000000756
TARA_N000000759	TARA_067	SEQ-(100L-or-15min)_W>0.8	TARA_067_SRF_0.8->	Coastal Biome	[SAO] South Atlantic Ocean	[BENG] Benguela Current Coastal Province (MRGID:21470)	[SRF] surface water layer (ENVO:00010504)	2010-09-07T06:19	-32.2401	17.7103	5.45358	2010-09-08	07:31	12.8345	34.8453	249.351	0.405607	NA	1.016	55.5142	6662.87	7.091	0.431115	0.256699	https://ws.pangaea.de/dds-fdp/rest/panquery?datasetDOI=doi.pangaea.de/10.1594/PANGAEA.853810&filterParameterValue=1,TARA_N000000759	https://ws.pangaea.de/dds-fdp/rest/panquery?datasetDOI=doi.pangaea.de/10.1594/PANGAEA.858201&filterParameterValue=1,TARA_N000000759	https://ws.pangaea.de/dds-fdp/rest/panquery?datasetDOI=doi.pangaea.de/10.1594/PANGAEA.858207&filterParameterValue=1,TARA_N000000759	https://ws.pangaea.de/dds-fdp/rest/panquery?datasetDOI=doi.pangaea.de/10.1594/PANGAEA.842197&filterParameterValue=1,TARA_N000000759
TARA_N000002775	TARA_152	SEQ-(100L-or-15min)_W>0.8	TARA_152_MIX_0.8->	Westerlies Biome	[NAO] North Atlantic Ocean	[NAST-E] North Atlantic Subtropical Gyral Province (MRGID:21467)	[MIX] marine epipelagic wind mixed layer (ENVO:01000061)	2012-03-20T08:48:42	43.7056	-16.8794	NA	2012-03-21	07:33	NA	NA	NA	NA	NA	NA	NA	NA	NA	NA	NA	https://ws.pangaea.de/dds-fdp/rest/panquery?datasetDOI=doi.pangaea.de/10.1594/PANGAEA.853810&filterParameterValue=1,TARA_N000002775	https://ws.pangaea.de/dds-fdp/rest/panquery?datasetDOI=doi.pangaea.de/10.1594/PANGAEA.858201&filterParameterValue=1,TARA_N000002775	https://ws.pangaea.de/dds-fdp/rest/panquery?datasetDOI=doi.pangaea.de/10.1594/PANGAEA.858207&filterParameterValue=1,TARA_N000002775	https://ws.pangaea.de/dds-fdp/rest/panquery?datasetDOI=doi.pangaea.de/10.1594/PANGAEA.842197&filterParameterValue=1,TARA_N000002775
TARA_N000002791	TARA_152	SEQ-(100L-or-15min)_W0.8-5	TARA_152_MIX_0.8-5	Westerlies Biome	[NAO] North Atlantic Ocean	[NAST-E] North Atlantic Subtropical Gyral Province (MRGID:21467)	[MIX] marine epipelagic wind mixed layer (ENVO:01000061)	2012-03-20T08:48:42	43.7056	-16.8794	NA	2012-03-21	07:33	NA	NA	NA	NA	NA	NA	NA	NA	NA	NA	NA	https://ws.pangaea.de/dds-fdp/rest/panquery?datasetDOI=doi.pangaea.de/10.1594/PANGAEA.853810&filterParameterValue=1,TARA_N000002791	https://ws.pangaea.de/dds-fdp/rest/panquery?datasetDOI=doi.pangaea.de/10.1594/PANGAEA.858201&filterParameterValue=1,TARA_N000002791	https://ws.pangaea.de/dds-fdp/rest/panquery?datasetDOI=doi.pangaea.de/10.1594/PANGAEA.858207&filterParameterValue=1,TARA_N000002791	https://ws.pangaea.de/dds-fdp/rest/panquery?datasetDOI=doi.pangaea.de/10.1594/PANGAEA.842197&filterParameterValue=1,TARA_N000002791
TARA_N000002797	TARA_152	SEQ-(500mL-or-15min)_W5-20	TARA_152_MIX_5-20	Westerlies Biome	[NAO] North Atlantic Ocean	[NAST-E] North Atlantic Subtropical Gyral Province (MRGID:21467)	[MIX] marine epipelagic wind mixed layer (ENVO:01000061)	2012-03-20T08:48:42	43.7056	-16.8794	NA	2012-03-21	07:33	NA	NA	NA	NA	NA	NA	NA	NA	NA	NA	NA	https://ws.pangaea.de/dds-fdp/rest/panquery?datasetDOI=doi.pangaea.de/10.1594/PANGAEA.853810&filterParameterValue=1,TARA_N000002797	https://ws.pangaea.de/dds-fdp/rest/panquery?datasetDOI=doi.pangaea.de/10.1594/PANGAEA.858201&filterParameterValue=1,TARA_N000002797	https://ws.pangaea.de/dds-fdp/rest/panquery?datasetDOI=doi.pangaea.de/10.1594/PANGAEA.858207&filterParameterValue=1,TARA_N000002797	https://ws.pangaea.de/dds-fdp/rest/panquery?datasetDOI=doi.pangaea.de/10.1594/PANGAEA.842197&filterParameterValue=1,TARA_N000002797
TARA_N000002931	TARA_137	SEQ-(500mL-or-15min)_N180-2000	TARA_137_SRF_180-2000	Trades Biome	[NPO] North Pacific Ocean	[PNEC] North Pacific Equatorial Countercurrent Province (MRGID:21488)	[SRF] surface water layer (ENVO:00010504)	2011-12-02T15:11	14.2004	-116.64	5.37067	2011-12-03	07:35	26.4091	33.8844	195.127	3.24131	0.290611	0.46	509.847	457.785	2.44	0.00428	0.155201	https://ws.pangaea.de/dds-fdp/rest/panquery?datasetDOI=doi.pangaea.de/10.1594/PANGAEA.853810&filterParameterValue=1,TARA_N000002931	https://ws.pangaea.de/dds-fdp/rest/panquery?datasetDOI=doi.pangaea.de/10.1594/PANGAEA.858201&filterParameterValue=1,TARA_N000002931	https://ws.pangaea.de/dds-fdp/rest/panquery?datasetDOI=doi.pangaea.de/10.1594/PANGAEA.858207&filterParameterValue=1,TARA_N000002931	https://ws.pangaea.de/dds-fdp/rest/panquery?datasetDOI=doi.pangaea.de/10.1594/PANGAEA.842197&filterParameterValue=1,TARA_N000002931
TARA_N000000933	TARA_065	SEQ-(100L-or-15min)_W0.8-5	TARA_065_SRF_0.8-5	Coastal Biome	[IO] Indian Ocean	[EAFR] Eastern Africa Coastal Province (MRGID:21473)	[SRF] surface water layer (ENVO:00010504)	2010-07-12T05:59	-35.1728	26.2868	5.9038	2010-07-13	07:38	21.8168	35.4467	207.044	NA	0.215292	NA	91.9498	502.044	NA	0.760815	0.2536	https://ws.pangaea.de/dds-fdp/rest/panquery?datasetDOI=doi.pangaea.de/10.1594/PANGAEA.853810&filterParameterValue=1,TARA_N000000933	https://ws.pangaea.de/dds-fdp/rest/panquery?datasetDOI=doi.pangaea.de/10.1594/PANGAEA.858201&filterParameterValue=1,TARA_N000000933	https://ws.pangaea.de/dds-fdp/rest/panquery?datasetDOI=doi.pangaea.de/10.1594/PANGAEA.858207&filterParameterValue=1,TARA_N000000933	https://ws.pangaea.de/dds-fdp/rest/panquery?datasetDOI=doi.pangaea.de/10.1594/PANGAEA.842197&filterParameterValue=1,TARA_N000000933
TARA_N000000959	TARA_065	SEQ-(100L-or-15min)_W0.8-5	TARA_065_SRF_0.8-5	Coastal Biome	[IO] Indian Ocean	[EAFR] Eastern Africa Coastal Province (MRGID:21473)	[SRF] surface water layer (ENVO:00010504)	2010-07-12T05:59	-35.1728	26.2868	5.9038	2010-07-13	07:38	21.8168	35.4467	207.044	NA	0.215292	NA	91.9498	502.044	NA	0.760815	0.2536	https://ws.pangaea.de/dds-fdp/rest/panquery?datasetDOI=doi.pangaea.de/10.1594/PANGAEA.853810&filterParameterValue=1,TARA_N000000959	https://ws.pangaea.de/dds-fdp/rest/panquery?datasetDOI=doi.pangaea.de/10.1594/PANGAEA.858201&filterParameterValue=1,TARA_N000000959	https://ws.pangaea.de/dds-fdp/rest/panquery?datasetDOI=doi.pangaea.de/10.1594/PANGAEA.858207&filterParameterValue=1,TARA_N000000959	https://ws.pangaea.de/dds-fdp/rest/panquery?datasetDOI=doi.pangaea.de/10.1594/PANGAEA.842197&filterParameterValue=1,TARA_N000000959
TARA_N000000963	TARA_065	SEQ-(500mL-or-15min)_W5-20	TARA_065_SRF_5-20	Coastal Biome	[IO] Indian Ocean	[EAFR] Eastern Africa Coastal Province (MRGID:21473)	[SRF] surface water layer (ENVO:00010504)	2010-07-12T05:59	-35.1728	26.2868	5.9038	2010-07-13	07:38	21.8168	35.4467	207.044	NA	0.215292	NA	91.9498	502.044	NA	0.760815	0.2536	https://ws.pangaea.de/dds-fdp/rest/panquery?datasetDOI=doi.pangaea.de/10.1594/PANGAEA.853810&filterParameterValue=1,TARA_N000000963	https://ws.pangaea.de/dds-fdp/rest/panquery?datasetDOI=doi.pangaea.de/10.1594/PANGAEA.858201&filterParameterValue=1,TARA_N000000963	https://ws.pangaea.de/dds-fdp/rest/panquery?datasetDOI=doi.pangaea.de/10.1594/PANGAEA.858207&filterParameterValue=1,TARA_N000000963	https://ws.pangaea.de/dds-fdp/rest/panquery?datasetDOI=doi.pangaea.de/10.1594/PANGAEA.842197&filterParameterValue=1,TARA_N000000963
TARA_N000003081	TARA_142	SEQ-(100L-or-15min)_W>0.8	TARA_142_SRF_0.8->	Coastal Biome	[NAO] North Atlantic Ocean	[CARB] Caribbean Province (MRGID:21466)	[SRF] surface water layer (ENVO:00010504)	2012-01-09T13:41	25.5264	-88.394	5.443	2012-01-10	07:40	24.9656	36.1937	194.268	-2.2118	0.163338	0	383.516	320.277	0.05	1.16869	0.345975	https://ws.pangaea.de/dds-fdp/rest/panquery?datasetDOI=doi.pangaea.de/10.1594/PANGAEA.853810&filterParameterValue=1,TARA_N000003081	https://ws.pangaea.de/dds-fdp/rest/panquery?datasetDOI=doi.pangaea.de/10.1594/PANGAEA.858201&filterParameterValue=1,TARA_N000003081	https://ws.pangaea.de/dds-fdp/rest/panquery?datasetDOI=doi.pangaea.de/10.1594/PANGAEA.858207&filterParameterValue=1,TARA_N000003081	https://ws.pangaea.de/dds-fdp/rest/panquery?datasetDOI=doi.pangaea.de/10.1594/PANGAEA.842197&filterParameterValue=1,TARA_N000003081
TARA_N000003083	TARA_142	SEQ-(100L-or-15min)_W0.8-5	TARA_142_SRF_0.8-5	Coastal Biome	[NAO] North Atlantic Ocean	[CARB] Caribbean Province (MRGID:21466)	[SRF] surface water layer (ENVO:00010504)	2012-01-09T13:41	25.5264	-88.394	5.443	2012-01-10	07:40	24.9656	36.1937	194.268	-2.2118	0.163338	0	383.516	320.277	0.05	1.16869	0.345975	https://ws.pangaea.de/dds-fdp/rest/panquery?datasetDOI=doi.pangaea.de/10.1594/PANGAEA.853810&filterParameterValue=1,TARA_N000003083	https://ws.pangaea.de/dds-fdp/rest/panquery?datasetDOI=doi.pangaea.de/10.1594/PANGAEA.858201&filterParameterValue=1,TARA_N000003083	https://ws.pangaea.de/dds-fdp/rest/panquery?datasetDOI=doi.pangaea.de/10.1594/PANGAEA.858207&filterParameterValue=1,TARA_N000003083	https://ws.pangaea.de/dds-fdp/rest/panquery?datasetDOI=doi.pangaea.de/10.1594/PANGAEA.842197&filterParameterValue=1,TARA_N000003083
TARA_N000001372	TARA_083	SEQ-(100L-or-15min)_W>0.8	TARA_083_SRF_0.8->	Coastal Biome	[SO] Southern Ocean	[FKLD] Southwest Atlantic Shelves Province (MRGID:21469)	[SRF] surface water layer (ENVO:00010504)	2010-12-16T11:58	-54.3739	-65.1342	5.41633	2010-12-17	07:41	7.3549	32.9457	293.313	11.0037	0.248632	1.176	27.2725	NA	10.86	0.0248	0.795112	https://ws.pangaea.de/dds-fdp/rest/panquery?datasetDOI=doi.pangaea.de/10.1594/PANGAEA.853810&filterParameterValue=1,TARA_N000001372	https://ws.pangaea.de/dds-fdp/rest/panquery?datasetDOI=doi.pangaea.de/10.1594/PANGAEA.858201&filterParameterValue=1,TARA_N000001372	https://ws.pangaea.de/dds-fdp/rest/panquery?datasetDOI=doi.pangaea.de/10.1594/PANGAEA.858207&filterParameterValue=1,TARA_N000001372	https://ws.pangaea.de/dds-fdp/rest/panquery?datasetDOI=doi.pangaea.de/10.1594/PANGAEA.842197&filterParameterValue=1,TARA_N000001372
TARA_N000001374	TARA_083	SEQ-(100L-or-15min)_W0.8-5	TARA_083_SRF_0.8-5	Coastal Biome	[SO] Southern Ocean	[FKLD] Southwest Atlantic Shelves Province (MRGID:21469)	[SRF] surface water layer (ENVO:00010504)	2010-12-16T11:58	-54.3739	-65.1342	5.41633	2010-12-17	07:41	7.3549	32.9457	293.313	11.0037	0.248632	1.176	27.2725	NA	10.86	0.0248	0.795112	https://ws.pangaea.de/dds-fdp/rest/panquery?datasetDOI=doi.pangaea.de/10.1594/PANGAEA.853810&filterParameterValue=1,TARA_N000001374	https://ws.pangaea.de/dds-fdp/rest/panquery?datasetDOI=doi.pangaea.de/10.1594/PANGAEA.858201&filterParameterValue=1,TARA_N000001374	https://ws.pangaea.de/dds-fdp/rest/panquery?datasetDOI=doi.pangaea.de/10.1594/PANGAEA.858207&filterParameterValue=1,TARA_N000001374	https://ws.pangaea.de/dds-fdp/rest/panquery?datasetDOI=doi.pangaea.de/10.1594/PANGAEA.842197&filterParameterValue=1,TARA_N000001374
TARA_N000001376	TARA_083	SEQ-(500mL-or-15min)_W5-20	TARA_083_SRF_5-20	Coastal Biome	[SO] Southern Ocean	[FKLD] Southwest Atlantic Shelves Province (MRGID:21469)	[SRF] surface water layer (ENVO:00010504)	2010-12-16T11:58	-54.3739	-65.1342	5.41633	2010-12-17	07:41	7.3549	32.9457	293.313	11.0037	0.248632	1.176	27.2725	NA	10.86	0.0248	0.795112	https://ws.pangaea.de/dds-fdp/rest/panquery?datasetDOI=doi.pangaea.de/10.1594/PANGAEA.853810&filterParameterValue=1,TARA_N000001376	https://ws.pangaea.de/dds-fdp/rest/panquery?datasetDOI=doi.pangaea.de/10.1594/PANGAEA.858201&filterParameterValue=1,TARA_N000001376	https://ws.pangaea.de/dds-fdp/rest/panquery?datasetDOI=doi.pangaea.de/10.1594/PANGAEA.858207&filterParameterValue=1,TARA_N000001376	https://ws.pangaea.de/dds-fdp/rest/panquery?datasetDOI=doi.pangaea.de/10.1594/PANGAEA.842197&filterParameterValue=1,TARA_N000001376
TARA_N000001377	TARA_083	SEQ-(500mL-or-15min)_W5-20	TARA_083_SRF_5-20	Coastal Biome	[SO] Southern Ocean	[FKLD] Southwest Atlantic Shelves Province (MRGID:21469)	[SRF] surface water layer (ENVO:00010504)	2010-12-16T11:58	-54.3739	-65.1342	5.41633	2010-12-17	07:41	7.3549	32.9457	293.313	11.0037	0.248632	1.176	27.2725	NA	10.86	0.0248	0.795112	https://ws.pangaea.de/dds-fdp/rest/panquery?datasetDOI=doi.pangaea.de/10.1594/PANGAEA.853810&filterParameterValue=1,TARA_N000001377	https://ws.pangaea.de/dds-fdp/rest/panquery?datasetDOI=doi.pangaea.de/10.1594/PANGAEA.858201&filterParameterValue=1,TARA_N000001377	https://ws.pangaea.de/dds-fdp/rest/panquery?datasetDOI=doi.pangaea.de/10.1594/PANGAEA.858207&filterParameterValue=1,TARA_N000001377	https://ws.pangaea.de/dds-fdp/rest/panquery?datasetDOI=doi.pangaea.de/10.1594/PANGAEA.842197&filterParameterValue=1,TARA_N000001377
TARA_N000002753	TARA_151	SEQ-(500mL-or-15min)_N180-2000	TARA_151_SRF_180-2000	Westerlies Biome	[NAO] North Atlantic Ocean	[NAST-E] North Atlantic Subtropical Gyral Province (MRGID:21467)	[SRF] surface water layer (ENVO:00010504)	2012-03-09T09:49	36.1631	-29.0143	5.40208	2012-03-10	07:42	17.2601	36.2377	232.053	0.334082	0.040347	0.01	251.927	444.094	0.02	1.33866	0.0475644	https://ws.pangaea.de/dds-fdp/rest/panquery?datasetDOI=doi.pangaea.de/10.1594/PANGAEA.853810&filterParameterValue=1,TARA_N000002753	https://ws.pangaea.de/dds-fdp/rest/panquery?datasetDOI=doi.pangaea.de/10.1594/PANGAEA.858201&filterParameterValue=1,TARA_N000002753	https://ws.pangaea.de/dds-fdp/rest/panquery?datasetDOI=doi.pangaea.de/10.1594/PANGAEA.858207&filterParameterValue=1,TARA_N000002753	https://ws.pangaea.de/dds-fdp/rest/panquery?datasetDOI=doi.pangaea.de/10.1594/PANGAEA.842197&filterParameterValue=1,TARA_N000002753
TARA_N000000029	TARA_038	SEQ-(100L-or-15min)_W0.8-5	TARA_038_SRF_0.8-5	Trades Biome	[IO] Indian Ocean	[MONS] Indian Monsoon Gyres Province (MRGID:21471)	[SRF] surface water layer (ENVO:00010504)	2010-03-15T03:35	19.0393	64.4913	5.41417	2010-03-16	07:43	26.3543	36.621	201.212	-0.139576	0.134009	0.32	581.147	917.205	0.06	1.38773	0.178553	https://ws.pangaea.de/dds-fdp/rest/panquery?datasetDOI=doi.pangaea.de/10.1594/PANGAEA.853810&filterParameterValue=1,TARA_N000000029	https://ws.pangaea.de/dds-fdp/rest/panquery?datasetDOI=doi.pangaea.de/10.1594/PANGAEA.858201&filterParameterValue=1,TARA_N000000029	https://ws.pangaea.de/dds-fdp/rest/panquery?datasetDOI=doi.pangaea.de/10.1594/PANGAEA.858207&filterParameterValue=1,TARA_N000000029	https://ws.pangaea.de/dds-fdp/rest/panquery?datasetDOI=doi.pangaea.de/10.1594/PANGAEA.842197&filterParameterValue=1,TARA_N000000029
TARA_N000000539	TARA_064	SEQ-(500mL-or-15min)_N180-2000	TARA_064_SRF_180-2000	Coastal Biome	[IO] Indian Ocean	[EAFR] Eastern Africa Coastal Province (MRGID:21473)	[SRF] surface water layer (ENVO:00010504)	2010-07-07T05:17	-29.5018	37.9887	5.49492	2010-07-08	07:44	22.1656	35.3347	210.008	NA	0.162993	0.08	546.181	489.858	0	0.80341	0.0300648	https://ws.pangaea.de/dds-fdp/rest/panquery?datasetDOI=doi.pangaea.de/10.1594/PANGAEA.853810&filterParameterValue=1,TARA_N000000539	https://ws.pangaea.de/dds-fdp/rest/panquery?datasetDOI=doi.pangaea.de/10.1594/PANGAEA.858201&filterParameterValue=1,TARA_N000000539	https://ws.pangaea.de/dds-fdp/rest/panquery?datasetDOI=doi.pangaea.de/10.1594/PANGAEA.858207&filterParameterValue=1,TARA_N000000539	https://ws.pangaea.de/dds-fdp/rest/panquery?datasetDOI=doi.pangaea.de/10.1594/PANGAEA.842197&filterParameterValue=1,TARA_N000000539
TARA_N000001810	TARA_111	SEQ-(100L-or-15min)_W>0.8	TARA_111_SRF_0.8->	Trades Biome	[SPO] South Pacific Ocean	[SPSG] South Pacific Subtropical Gyre Province, North and South (MRGID:21486)	[SRF] surface water layer (ENVO:00010504)	2011-05-31T14:25	-16.9601	-100.633	5.44325	2011-06-01	07:44	22.762	35.9885	209.228	2.59718	0.07328	0.5	915.527	396.755	2.68	0.00298	0.200585	https://ws.pangaea.de/dds-fdp/rest/panquery?datasetDOI=doi.pangaea.de/10.1594/PANGAEA.853810&filterParameterValue=1,TARA_N000001810	https://ws.pangaea.de/dds-fdp/rest/panquery?datasetDOI=doi.pangaea.de/10.1594/PANGAEA.858201&filterParameterValue=1,TARA_N000001810	https://ws.pangaea.de/dds-fdp/rest/panquery?datasetDOI=doi.pangaea.de/10.1594/PANGAEA.858207&filterParameterValue=1,TARA_N000001810	https://ws.pangaea.de/dds-fdp/rest/panquery?datasetDOI=doi.pangaea.de/10.1594/PANGAEA.842197&filterParameterValue=1,TARA_N000001810
TARA_N000001812	TARA_111	SEQ-(100L-or-15min)_W0.8-5	TARA_111_SRF_0.8-5	Trades Biome	[SPO] South Pacific Ocean	[SPSG] South Pacific Subtropical Gyre Province, North and South (MRGID:21486)	[SRF] surface water layer (ENVO:00010504)	2011-05-31T14:25	-16.9601	-100.633	5.44325	2011-06-01	07:44	22.762	35.9885	209.228	2.59718	0.07328	0.5	915.527	396.755	2.68	0.00298	0.200585	https://ws.pangaea.de/dds-fdp/rest/panquery?datasetDOI=doi.pangaea.de/10.1594/PANGAEA.853810&filterParameterValue=1,TARA_N000001812	https://ws.pangaea.de/dds-fdp/rest/panquery?datasetDOI=doi.pangaea.de/10.1594/PANGAEA.858201&filterParameterValue=1,TARA_N000001812	https://ws.pangaea.de/dds-fdp/rest/panquery?datasetDOI=doi.pangaea.de/10.1594/PANGAEA.858207&filterParameterValue=1,TARA_N000001812	https://ws.pangaea.de/dds-fdp/rest/panquery?datasetDOI=doi.pangaea.de/10.1594/PANGAEA.842197&filterParameterValue=1,TARA_N000001812
TARA_N000000038	TARA_038	SEQ-(500mL-or-15min)_N20-180	TARA_038_SRF_20-180	Trades Biome	[IO] Indian Ocean	[MONS] Indian Monsoon Gyres Province (MRGID:21471)	[SRF] surface water layer (ENVO:00010504)	2010-03-15T03:37	19.0393	64.4913	5.41417	2010-03-16	07:45	26.3543	36.621	201.212	-0.139576	0.134009	0.32	581.147	917.205	0.06	1.38773	0.178553	https://ws.pangaea.de/dds-fdp/rest/panquery?datasetDOI=doi.pangaea.de/10.1594/PANGAEA.853810&filterParameterValue=1,TARA_N000000038	https://ws.pangaea.de/dds-fdp/rest/panquery?datasetDOI=doi.pangaea.de/10.1594/PANGAEA.858201&filterParameterValue=1,TARA_N000000038	https://ws.pangaea.de/dds-fdp/rest/panquery?datasetDOI=doi.pangaea.de/10.1594/PANGAEA.858207&filterParameterValue=1,TARA_N000000038	https://ws.pangaea.de/dds-fdp/rest/panquery?datasetDOI=doi.pangaea.de/10.1594/PANGAEA.842197&filterParameterValue=1,TARA_N000000038
TARA_N000000045	TARA_038	SEQ-(500mL-or-15min)_N20-180	TARA_038_SRF_20-180	Trades Biome	[IO] Indian Ocean	[MONS] Indian Monsoon Gyres Province (MRGID:21471)	[SRF] surface water layer (ENVO:00010504)	2010-03-15T03:37	19.0393	64.4913	5.41417	2010-03-16	07:45	26.3543	36.621	201.212	-0.139576	0.134009	0.32	581.147	917.205	0.06	1.38773	0.178553	https://ws.pangaea.de/dds-fdp/rest/panquery?datasetDOI=doi.pangaea.de/10.1594/PANGAEA.853810&filterParameterValue=1,TARA_N000000045	https://ws.pangaea.de/dds-fdp/rest/panquery?datasetDOI=doi.pangaea.de/10.1594/PANGAEA.858201&filterParameterValue=1,TARA_N000000045	https://ws.pangaea.de/dds-fdp/rest/panquery?datasetDOI=doi.pangaea.de/10.1594/PANGAEA.858207&filterParameterValue=1,TARA_N000000045	https://ws.pangaea.de/dds-fdp/rest/panquery?datasetDOI=doi.pangaea.de/10.1594/PANGAEA.842197&filterParameterValue=1,TARA_N000000045
TARA_N000000189	TARA_051	SEQ-(500mL-or-15min)_N180-2000	TARA_051_SRF_180-2000	Trades Biome	[IO] Indian Ocean	[ISSG] Indian South Subtropical Gyre Province (MRGID:21472)	[SRF] surface water layer (ENVO:00010504)	2010-05-11T04:05	-21.4994	54.3486	5.9685	2010-05-12	07:46	27.2591	34.9008	194.69	0.244232	0.040347	0.09	105.18	NA	0.01	0.973326	0.0347696	https://ws.pangaea.de/dds-fdp/rest/panquery?datasetDOI=doi.pangaea.de/10.1594/PANGAEA.853810&filterParameterValue=1,TARA_N000000189	https://ws.pangaea.de/dds-fdp/rest/panquery?datasetDOI=doi.pangaea.de/10.1594/PANGAEA.858201&filterParameterValue=1,TARA_N000000189	https://ws.pangaea.de/dds-fdp/rest/panquery?datasetDOI=doi.pangaea.de/10.1594/PANGAEA.858207&filterParameterValue=1,TARA_N000000189	https://ws.pangaea.de/dds-fdp/rest/panquery?datasetDOI=doi.pangaea.de/10.1594/PANGAEA.842197&filterParameterValue=1,TARA_N000000189
TARA_N000001937	TARA_122	SEQ-(100L-or-15min)_W>0.8	TARA_122_SRF_0.8->	Trades Biome	[SPO] South Pacific Ocean	[SPSG] South Pacific Subtropical Gyre Province, North and South (MRGID:21486)	[SRF] surface water layer (ENVO:00010504)	2011-07-26T17:10	-8.9971	-139.196	5.47392	2011-07-27	07:46	26.5644	35.3638	186.984	5.94839	0.138982	0.57	31.5248	299.104	5.46	0.00253	0.195479	https://ws.pangaea.de/dds-fdp/rest/panquery?datasetDOI=doi.pangaea.de/10.1594/PANGAEA.853810&filterParameterValue=1,TARA_N000001937	https://ws.pangaea.de/dds-fdp/rest/panquery?datasetDOI=doi.pangaea.de/10.1594/PANGAEA.858201&filterParameterValue=1,TARA_N000001937	https://ws.pangaea.de/dds-fdp/rest/panquery?datasetDOI=doi.pangaea.de/10.1594/PANGAEA.858207&filterParameterValue=1,TARA_N000001937	https://ws.pangaea.de/dds-fdp/rest/panquery?datasetDOI=doi.pangaea.de/10.1594/PANGAEA.842197&filterParameterValue=1,TARA_N000001937
TARA_N000001938	TARA_122	SEQ-(100L-or-15min)_W0.8-5	TARA_122_SRF_0.8-5	Trades Biome	[SPO] South Pacific Ocean	[SPSG] South Pacific Subtropical Gyre Province, North and South (MRGID:21486)	[SRF] surface water layer (ENVO:00010504)	2011-07-26T17:10	-8.9971	-139.196	5.47392	2011-07-27	07:46	26.5644	35.3638	186.984	5.94839	0.138982	0.57	31.5248	299.104	5.46	0.00253	0.195479	https://ws.pangaea.de/dds-fdp/rest/panquery?datasetDOI=doi.pangaea.de/10.1594/PANGAEA.853810&filterParameterValue=1,TARA_N000001938	https://ws.pangaea.de/dds-fdp/rest/panquery?datasetDOI=doi.pangaea.de/10.1594/PANGAEA.858201&filterParameterValue=1,TARA_N000001938	https://ws.pangaea.de/dds-fdp/rest/panquery?datasetDOI=doi.pangaea.de/10.1594/PANGAEA.858207&filterParameterValue=1,TARA_N000001938	https://ws.pangaea.de/dds-fdp/rest/panquery?datasetDOI=doi.pangaea.de/10.1594/PANGAEA.842197&filterParameterValue=1,TARA_N000001938
TARA_N000002285	TARA_128	SEQ-(100L-or-15min)_W>0.8	TARA_128_SRF_0.8->	Trades Biome	[NPO] North Pacific Ocean	[PEOD] Pacific Equatorial Divergence Province (MRGID:21489)	[SRF] surface water layer (ENVO:00010504)	2011-09-04T18:00	0.0003	-153.676	6.0145	2011-09-05	07:46	26.2136	35.1163	180.492	4.30886	0.158396	0.54	446.409	430.88	5.08	0.00398	0.259625	https://ws.pangaea.de/dds-fdp/rest/panquery?datasetDOI=doi.pangaea.de/10.1594/PANGAEA.853810&filterParameterValue=1,TARA_N000002285	https://ws.pangaea.de/dds-fdp/rest/panquery?datasetDOI=doi.pangaea.de/10.1594/PANGAEA.858201&filterParameterValue=1,TARA_N000002285	https://ws.pangaea.de/dds-fdp/rest/panquery?datasetDOI=doi.pangaea.de/10.1594/PANGAEA.858207&filterParameterValue=1,TARA_N000002285	https://ws.pangaea.de/dds-fdp/rest/panquery?datasetDOI=doi.pangaea.de/10.1594/PANGAEA.842197&filterParameterValue=1,TARA_N000002285
TARA_N000002289	TARA_128	SEQ-(100L-or-15min)_W0.8-5	TARA_128_SRF_0.8-5	Trades Biome	[NPO] North Pacific Ocean	[PEOD] Pacific Equatorial Divergence Province (MRGID:21489)	[SRF] surface water layer (ENVO:00010504)	2011-09-04T18:00	0.0003	-153.676	6.0145	2011-09-05	07:46	26.2136	35.1163	180.492	4.30886	0.158396	0.54	446.409	430.88	5.08	0.00398	0.259625	https://ws.pangaea.de/dds-fdp/rest/panquery?datasetDOI=doi.pangaea.de/10.1594/PANGAEA.853810&filterParameterValue=1,TARA_N000002289	https://ws.pangaea.de/dds-fdp/rest/panquery?datasetDOI=doi.pangaea.de/10.1594/PANGAEA.858201&filterParameterValue=1,TARA_N000002289	https://ws.pangaea.de/dds-fdp/rest/panquery?datasetDOI=doi.pangaea.de/10.1594/PANGAEA.858207&filterParameterValue=1,TARA_N000002289	https://ws.pangaea.de/dds-fdp/rest/panquery?datasetDOI=doi.pangaea.de/10.1594/PANGAEA.842197&filterParameterValue=1,TARA_N000002289
TARA_N000000616	TARA_078	SEQ-(100L-or-15min)_W>0.8	TARA_078_SRF_0.8->	Trades Biome	[SAO] South Atlantic Ocean	[SATL] South Atlantic Gyral Province (MRGID:21459)	[SRF] surface water layer (ENVO:00010504)	2010-11-04T10:24	-30.1367	-43.2899	5.5735	2010-11-05	07:47	19.8541	36.3242	221.475	-0.385346	0.053173	0	563.414	422.487	0.017	0.863971	0.106317	https://ws.pangaea.de/dds-fdp/rest/panquery?datasetDOI=doi.pangaea.de/10.1594/PANGAEA.853810&filterParameterValue=1,TARA_N000000616	https://ws.pangaea.de/dds-fdp/rest/panquery?datasetDOI=doi.pangaea.de/10.1594/PANGAEA.858201&filterParameterValue=1,TARA_N000000616	https://ws.pangaea.de/dds-fdp/rest/panquery?datasetDOI=doi.pangaea.de/10.1594/PANGAEA.858207&filterParameterValue=1,TARA_N000000616	https://ws.pangaea.de/dds-fdp/rest/panquery?datasetDOI=doi.pangaea.de/10.1594/PANGAEA.842197&filterParameterValue=1,TARA_N000000616
TARA_N000000852	TARA_076	SEQ-(100L-or-15min)_W>0.8	TARA_076_SRF_0.8->	Trades Biome	[SAO] South Atlantic Ocean	[SATL] South Atlantic Gyral Province (MRGID:21459)	[SRF] surface water layer (ENVO:00010504)	2010-10-16T09:55	-20.9354	-35.1803	5.46125	2010-10-17	07:48	23.3495	37.1014	206.194	0.030608	0.033622	0.056	31.8656	237.378	0	0.777276	0.163234	https://ws.pangaea.de/dds-fdp/rest/panquery?datasetDOI=doi.pangaea.de/10.1594/PANGAEA.853810&filterParameterValue=1,TARA_N000000852	https://ws.pangaea.de/dds-fdp/rest/panquery?datasetDOI=doi.pangaea.de/10.1594/PANGAEA.858201&filterParameterValue=1,TARA_N000000852	https://ws.pangaea.de/dds-fdp/rest/panquery?datasetDOI=doi.pangaea.de/10.1594/PANGAEA.858207&filterParameterValue=1,TARA_N000000852	https://ws.pangaea.de/dds-fdp/rest/panquery?datasetDOI=doi.pangaea.de/10.1594/PANGAEA.842197&filterParameterValue=1,TARA_N000000852
TARA_N000000581	TARA_052	SEQ-(500mL-or-15min)_N180-2000	TARA_052_SRF_180-2000	Trades Biome	[IO] Indian Ocean	[ISSG] Indian South Subtropical Gyre Province (MRGID:21472)	[SRF] surface water layer (ENVO:00010504)	2010-05-17T04:10	-16.9567	53.9809	5.53958	2010-05-18	07:49	27.8684	34.5667	191.68	NA	0.176565	0.12	411.272	122.802	0	1.05679	0.0544495	https://ws.pangaea.de/dds-fdp/rest/panquery?datasetDOI=doi.pangaea.de/10.1594/PANGAEA.853810&filterParameterValue=1,TARA_N000000581	https://ws.pangaea.de/dds-fdp/rest/panquery?datasetDOI=doi.pangaea.de/10.1594/PANGAEA.858201&filterParameterValue=1,TARA_N000000581	https://ws.pangaea.de/dds-fdp/rest/panquery?datasetDOI=doi.pangaea.de/10.1594/PANGAEA.858207&filterParameterValue=1,TARA_N000000581	https://ws.pangaea.de/dds-fdp/rest/panquery?datasetDOI=doi.pangaea.de/10.1594/PANGAEA.842197&filterParameterValue=1,TARA_N000000581
TARA_N000000598	TARA_052	SEQ-(100L-or-15min)_W0.8-5	TARA_052_SRF_0.8-5	Trades Biome	[IO] Indian Ocean	[ISSG] Indian South Subtropical Gyre Province (MRGID:21472)	[SRF] surface water layer (ENVO:00010504)	2010-05-17T04:10	-16.957	53.9801	5.53958	2010-05-18	07:49	27.8684	34.5667	191.68	NA	0.176565	0.12	411.272	122.802	0	1.05679	0.0544495	https://ws.pangaea.de/dds-fdp/rest/panquery?datasetDOI=doi.pangaea.de/10.1594/PANGAEA.853810&filterParameterValue=1,TARA_N000000598	https://ws.pangaea.de/dds-fdp/rest/panquery?datasetDOI=doi.pangaea.de/10.1594/PANGAEA.858201&filterParameterValue=1,TARA_N000000598	https://ws.pangaea.de/dds-fdp/rest/panquery?datasetDOI=doi.pangaea.de/10.1594/PANGAEA.858207&filterParameterValue=1,TARA_N000000598	https://ws.pangaea.de/dds-fdp/rest/panquery?datasetDOI=doi.pangaea.de/10.1594/PANGAEA.842197&filterParameterValue=1,TARA_N000000598
TARA_N000001398	TARA_082	SEQ-(500mL-or-15min)_N180-2000	TARA_082_SRF_180-2000	Coastal Biome	[SO] Southern Ocean	[FKLD] Southwest Atlantic Shelves Province (MRGID:21469)	[SRF] surface water layer (ENVO:00010504)	2010-12-06T11:34	-47.1899	-58.2724	5.48033	2010-12-07	07:49	7.32152	34.0486	305.012	17.0911	0.310844	1.301	459.611	643.804	18.15	0.307676	0.815709	https://ws.pangaea.de/dds-fdp/rest/panquery?datasetDOI=doi.pangaea.de/10.1594/PANGAEA.853810&filterParameterValue=1,TARA_N000001398	https://ws.pangaea.de/dds-fdp/rest/panquery?datasetDOI=doi.pangaea.de/10.1594/PANGAEA.858201&filterParameterValue=1,TARA_N000001398	https://ws.pangaea.de/dds-fdp/rest/panquery?datasetDOI=doi.pangaea.de/10.1594/PANGAEA.858207&filterParameterValue=1,TARA_N000001398	https://ws.pangaea.de/dds-fdp/rest/panquery?datasetDOI=doi.pangaea.de/10.1594/PANGAEA.842197&filterParameterValue=1,TARA_N000001398
TARA_N000001972	TARA_123	SEQ-(100L-or-15min)_W>0.8	TARA_123_SRF_0.8->	Trades Biome	[SPO] South Pacific Ocean	[SPSG] South Pacific Subtropical Gyre Province, North and South (MRGID:21486)	[SRF] surface water layer (ENVO:00010504)	2011-07-31T17:20	-8.9068	-140.283	5.8991	2011-08-01	07:52	26.6395	35.3577	189.811	5.321	0.162506	0.53	6.1764	405.405	4.9	0	0.193987	https://ws.pangaea.de/dds-fdp/rest/panquery?datasetDOI=doi.pangaea.de/10.1594/PANGAEA.853810&filterParameterValue=1,TARA_N000001972	https://ws.pangaea.de/dds-fdp/rest/panquery?datasetDOI=doi.pangaea.de/10.1594/PANGAEA.858201&filterParameterValue=1,TARA_N000001972	https://ws.pangaea.de/dds-fdp/rest/panquery?datasetDOI=doi.pangaea.de/10.1594/PANGAEA.858207&filterParameterValue=1,TARA_N000001972	https://ws.pangaea.de/dds-fdp/rest/panquery?datasetDOI=doi.pangaea.de/10.1594/PANGAEA.842197&filterParameterValue=1,TARA_N000001972
TARA_N000001992	TARA_123	SEQ-(100L-or-15min)_W0.8-5	TARA_123_SRF_0.8-5	Trades Biome	[SPO] South Pacific Ocean	[SPSG] South Pacific Subtropical Gyre Province, North and South (MRGID:21486)	[SRF] surface water layer (ENVO:00010504)	2011-07-31T17:20	-8.9068	-140.283	5.8991	2011-08-01	07:52	26.6395	35.3577	189.811	5.321	0.162506	0.53	6.1764	405.405	4.9	0	0.193987	https://ws.pangaea.de/dds-fdp/rest/panquery?datasetDOI=doi.pangaea.de/10.1594/PANGAEA.853810&filterParameterValue=1,TARA_N000001992	https://ws.pangaea.de/dds-fdp/rest/panquery?datasetDOI=doi.pangaea.de/10.1594/PANGAEA.858201&filterParameterValue=1,TARA_N000001992	https://ws.pangaea.de/dds-fdp/rest/panquery?datasetDOI=doi.pangaea.de/10.1594/PANGAEA.858207&filterParameterValue=1,TARA_N000001992	https://ws.pangaea.de/dds-fdp/rest/panquery?datasetDOI=doi.pangaea.de/10.1594/PANGAEA.842197&filterParameterValue=1,TARA_N000001992
TARA_N000002703	TARA_150	SEQ-(500mL-or-15min)_N180-2000	TARA_150_SRF_180-2000	Westerlies Biome	[NAO] North Atlantic Ocean	[NAST-W] North Atlantic Subtropical Gyral Province (MRGID:21455)	[SRF] surface water layer (ENVO:00010504)	2012-03-05T10:33	35.9167	-37.2761	5.53017	2012-03-06	07:52	17.5831	36.3123	228.376	-0.328716	0.196921	0.01	653.698	573.697	0.17	1.10078	0.0204257	https://ws.pangaea.de/dds-fdp/rest/panquery?datasetDOI=doi.pangaea.de/10.1594/PANGAEA.853810&filterParameterValue=1,TARA_N000002703	https://ws.pangaea.de/dds-fdp/rest/panquery?datasetDOI=doi.pangaea.de/10.1594/PANGAEA.858201&filterParameterValue=1,TARA_N000002703	https://ws.pangaea.de/dds-fdp/rest/panquery?datasetDOI=doi.pangaea.de/10.1594/PANGAEA.858207&filterParameterValue=1,TARA_N000002703	https://ws.pangaea.de/dds-fdp/rest/panquery?datasetDOI=doi.pangaea.de/10.1594/PANGAEA.842197&filterParameterValue=1,TARA_N000002703
TARA_N000002777	TARA_152	SEQ-(500mL-or-15min)_N180-2000	TARA_152_SRF_180-2000	Westerlies Biome	[NAO] North Atlantic Ocean	[NAST-E] North Atlantic Subtropical Gyral Province (MRGID:21467)	[SRF] surface water layer (ENVO:00010504)	2012-03-19T09:09	43.6825	-16.8412	6.0207	2012-03-20	07:53	14.2581	35.9849	242.757	1.44846	0.334055	0.16	618.229	423.271	2.16	0.986943	0.351368	https://ws.pangaea.de/dds-fdp/rest/panquery?datasetDOI=doi.pangaea.de/10.1594/PANGAEA.853810&filterParameterValue=1,TARA_N000002777	https://ws.pangaea.de/dds-fdp/rest/panquery?datasetDOI=doi.pangaea.de/10.1594/PANGAEA.858201&filterParameterValue=1,TARA_N000002777	https://ws.pangaea.de/dds-fdp/rest/panquery?datasetDOI=doi.pangaea.de/10.1594/PANGAEA.858207&filterParameterValue=1,TARA_N000002777	https://ws.pangaea.de/dds-fdp/rest/panquery?datasetDOI=doi.pangaea.de/10.1594/PANGAEA.842197&filterParameterValue=1,TARA_N000002777
TARA_N000003253	TARA_146	SEQ-(100L-or-15min)_W0.8-5	TARA_146_SRF_0.8-5	Westerlies Biome	[NAO] North Atlantic Ocean	[GFST] Gulf Stream Province (MRGID:21454)	[SRF] surface water layer (ENVO:00010504)	2012-02-15T12:54	34.6712	-71.3093	5.48033	2012-02-16	07:54	19.4355	36.5427	213.802	0.814183	0.13371	0.02	393.872	391.969	0.74	1.1036	0.05422	https://ws.pangaea.de/dds-fdp/rest/panquery?datasetDOI=doi.pangaea.de/10.1594/PANGAEA.853810&filterParameterValue=1,TARA_N000003253	https://ws.pangaea.de/dds-fdp/rest/panquery?datasetDOI=doi.pangaea.de/10.1594/PANGAEA.858201&filterParameterValue=1,TARA_N000003253	https://ws.pangaea.de/dds-fdp/rest/panquery?datasetDOI=doi.pangaea.de/10.1594/PANGAEA.858207&filterParameterValue=1,TARA_N000003253	https://ws.pangaea.de/dds-fdp/rest/panquery?datasetDOI=doi.pangaea.de/10.1594/PANGAEA.842197&filterParameterValue=1,TARA_N000003253
TARA_N000002017	TARA_125	SEQ-(100L-or-15min)_W>0.8	TARA_125_SRF_0.8->	Trades Biome	[SPO] South Pacific Ocean	[SPSG] South Pacific Subtropical Gyre Province, North and South (MRGID:21486)	[SRF] surface water layer (ENVO:00010504)	2011-08-08T17:33	-8.9111	-142.557	5.38475	2011-08-09	07:57	26.8694	35.4224	187.791	6.03141	0.124746	0.56	228.577	424.306	3.73	0.00239	0.178553	https://ws.pangaea.de/dds-fdp/rest/panquery?datasetDOI=doi.pangaea.de/10.1594/PANGAEA.853810&filterParameterValue=1,TARA_N000002017	https://ws.pangaea.de/dds-fdp/rest/panquery?datasetDOI=doi.pangaea.de/10.1594/PANGAEA.858201&filterParameterValue=1,TARA_N000002017	https://ws.pangaea.de/dds-fdp/rest/panquery?datasetDOI=doi.pangaea.de/10.1594/PANGAEA.858207&filterParameterValue=1,TARA_N000002017	https://ws.pangaea.de/dds-fdp/rest/panquery?datasetDOI=doi.pangaea.de/10.1594/PANGAEA.842197&filterParameterValue=1,TARA_N000002017
TARA_N000002019	TARA_125	SEQ-(100L-or-15min)_W0.8-5	TARA_125_SRF_0.8-5	Trades Biome	[SPO] South Pacific Ocean	[SPSG] South Pacific Subtropical Gyre Province, North and South (MRGID:21486)	[SRF] surface water layer (ENVO:00010504)	2011-08-08T17:33	-8.9111	-142.557	5.38475	2011-08-09	07:57	26.8694	35.4224	187.791	6.03141	0.124746	0.56	228.577	424.306	3.73	0.00239	0.178553	https://ws.pangaea.de/dds-fdp/rest/panquery?datasetDOI=doi.pangaea.de/10.1594/PANGAEA.853810&filterParameterValue=1,TARA_N000002019	https://ws.pangaea.de/dds-fdp/rest/panquery?datasetDOI=doi.pangaea.de/10.1594/PANGAEA.858201&filterParameterValue=1,TARA_N000002019	https://ws.pangaea.de/dds-fdp/rest/panquery?datasetDOI=doi.pangaea.de/10.1594/PANGAEA.858207&filterParameterValue=1,TARA_N000002019	https://ws.pangaea.de/dds-fdp/rest/panquery?datasetDOI=doi.pangaea.de/10.1594/PANGAEA.842197&filterParameterValue=1,TARA_N000002019
TARA_N000003035	TARA_139	SEQ-(100L-or-15min)_W>0.8	TARA_139_SRF_0.8->	Trades Biome	[NPO] North Pacific Ocean	[PNEC] North Pacific Equatorial Countercurrent Province (MRGID:21488)	[SRF] surface water layer (ENVO:00010504)	2011-12-15T14:16	6.4998	-94.9527	5.45967	2011-12-16	08:01	26.2487	33.1845	200.196	3.61821	0.580477	0.53	631.993	NA	4.11	0.0047	0.191233	https://ws.pangaea.de/dds-fdp/rest/panquery?datasetDOI=doi.pangaea.de/10.1594/PANGAEA.853810&filterParameterValue=1,TARA_N000003035	https://ws.pangaea.de/dds-fdp/rest/panquery?datasetDOI=doi.pangaea.de/10.1594/PANGAEA.858201&filterParameterValue=1,TARA_N000003035	https://ws.pangaea.de/dds-fdp/rest/panquery?datasetDOI=doi.pangaea.de/10.1594/PANGAEA.858207&filterParameterValue=1,TARA_N000003035	https://ws.pangaea.de/dds-fdp/rest/panquery?datasetDOI=doi.pangaea.de/10.1594/PANGAEA.842197&filterParameterValue=1,TARA_N000003035
TARA_N000003037	TARA_139	SEQ-(100L-or-15min)_W0.8-5	TARA_139_SRF_0.8-5	Trades Biome	[NPO] North Pacific Ocean	[PNEC] North Pacific Equatorial Countercurrent Province (MRGID:21488)	[SRF] surface water layer (ENVO:00010504)	2011-12-15T14:16	6.4998	-94.9527	5.45967	2011-12-16	08:01	26.2487	33.1845	200.196	3.61821	0.580477	0.53	631.993	NA	4.11	0.0047	0.191233	https://ws.pangaea.de/dds-fdp/rest/panquery?datasetDOI=doi.pangaea.de/10.1594/PANGAEA.853810&filterParameterValue=1,TARA_N000003037	https://ws.pangaea.de/dds-fdp/rest/panquery?datasetDOI=doi.pangaea.de/10.1594/PANGAEA.858201&filterParameterValue=1,TARA_N000003037	https://ws.pangaea.de/dds-fdp/rest/panquery?datasetDOI=doi.pangaea.de/10.1594/PANGAEA.858207&filterParameterValue=1,TARA_N000003037	https://ws.pangaea.de/dds-fdp/rest/panquery?datasetDOI=doi.pangaea.de/10.1594/PANGAEA.842197&filterParameterValue=1,TARA_N000003037
TARA_N000001478	TARA_080	SEQ-(100L-or-15min)_W>0.8	TARA_080_SRF_0.8->	Coastal Biome	[SAO] South Atlantic Ocean	[BRAZ] Brazil Current Coastal Province (MRGID:21468)	[SRF] surface water layer (ENVO:00010504)	2010-11-29T11:21	-40.6511	-52.182	5.46117	2010-11-30	08:04	19.3074	35.6061	228.458	-1.55607	0.249708	0	555.865	NA	0.048	1.22622	0.791554	https://ws.pangaea.de/dds-fdp/rest/panquery?datasetDOI=doi.pangaea.de/10.1594/PANGAEA.853810&filterParameterValue=1,TARA_N000001478	https://ws.pangaea.de/dds-fdp/rest/panquery?datasetDOI=doi.pangaea.de/10.1594/PANGAEA.858201&filterParameterValue=1,TARA_N000001478	https://ws.pangaea.de/dds-fdp/rest/panquery?datasetDOI=doi.pangaea.de/10.1594/PANGAEA.858207&filterParameterValue=1,TARA_N000001478	https://ws.pangaea.de/dds-fdp/rest/panquery?datasetDOI=doi.pangaea.de/10.1594/PANGAEA.842197&filterParameterValue=1,TARA_N000001478
TARA_N000001491	TARA_080	SEQ-(100L-or-15min)_W0.8-5	TARA_080_SRF_0.8-5	Coastal Biome	[SAO] South Atlantic Ocean	[BRAZ] Brazil Current Coastal Province (MRGID:21468)	[SRF] surface water layer (ENVO:00010504)	2010-11-29T11:21	-40.6511	-52.182	5.46117	2010-11-30	08:04	19.3074	35.6061	228.458	-1.55607	0.249708	0	555.865	NA	0.048	1.22622	0.791554	https://ws.pangaea.de/dds-fdp/rest/panquery?datasetDOI=doi.pangaea.de/10.1594/PANGAEA.853810&filterParameterValue=1,TARA_N000001491	https://ws.pangaea.de/dds-fdp/rest/panquery?datasetDOI=doi.pangaea.de/10.1594/PANGAEA.858201&filterParameterValue=1,TARA_N000001491	https://ws.pangaea.de/dds-fdp/rest/panquery?datasetDOI=doi.pangaea.de/10.1594/PANGAEA.858207&filterParameterValue=1,TARA_N000001491	https://ws.pangaea.de/dds-fdp/rest/panquery?datasetDOI=doi.pangaea.de/10.1594/PANGAEA.842197&filterParameterValue=1,TARA_N000001491
TARA_N000000879	TARA_076	SEQ-(500mL-or-15min)_N180-2000	TARA_076_SRF_180-2000	Trades Biome	[SAO] South Atlantic Ocean	[SATL] South Atlantic Gyral Province (MRGID:21459)	[SRF] surface water layer (ENVO:00010504)	2010-10-16T10:16	-20.9406	-35.196	5.46125	2010-10-17	08:09	23.3495	37.1014	206.194	0.030608	0.033622	0.056	31.8656	237.378	0	0.777276	0.163234	https://ws.pangaea.de/dds-fdp/rest/panquery?datasetDOI=doi.pangaea.de/10.1594/PANGAEA.853810&filterParameterValue=1,TARA_N000000879	https://ws.pangaea.de/dds-fdp/rest/panquery?datasetDOI=doi.pangaea.de/10.1594/PANGAEA.858201&filterParameterValue=1,TARA_N000000879	https://ws.pangaea.de/dds-fdp/rest/panquery?datasetDOI=doi.pangaea.de/10.1594/PANGAEA.858207&filterParameterValue=1,TARA_N000000879	https://ws.pangaea.de/dds-fdp/rest/panquery?datasetDOI=doi.pangaea.de/10.1594/PANGAEA.842197&filterParameterValue=1,TARA_N000000879
TARA_N000001362	TARA_084	SEQ-(500mL-or-15min)_N180-2000	TARA_084_SRF_180-2000	Polar Biome	[SO] Southern Ocean	[ANTA] Antarctic Province (MRGID:21502)	[SRF] surface water layer (ENVO:00010504)	2011-01-03T12:17	-60.2584	-60.6226	5.9026	2011-01-04	08:10	1.84402	33.7197	338.298	24.423	0.109555	1.723	211.818	168.232	25.3	0.00929	0.488611	https://ws.pangaea.de/dds-fdp/rest/panquery?datasetDOI=doi.pangaea.de/10.1594/PANGAEA.853810&filterParameterValue=1,TARA_N000001362	https://ws.pangaea.de/dds-fdp/rest/panquery?datasetDOI=doi.pangaea.de/10.1594/PANGAEA.858201&filterParameterValue=1,TARA_N000001362	https://ws.pangaea.de/dds-fdp/rest/panquery?datasetDOI=doi.pangaea.de/10.1594/PANGAEA.858207&filterParameterValue=1,TARA_N000001362	https://ws.pangaea.de/dds-fdp/rest/panquery?datasetDOI=doi.pangaea.de/10.1594/PANGAEA.842197&filterParameterValue=1,TARA_N000001362
TARA_N000000750	TARA_067	SEQ-(500mL-or-15min)_N180-2000	TARA_067_SRF_180-2000	Coastal Biome	[SAO] South Atlantic Ocean	[BENG] Benguela Current Coastal Province (MRGID:21470)	[SRF] surface water layer (ENVO:00010504)	2010-09-07T06:59	-32.2188	17.7054	5.45358	2010-09-08	08:11	12.8345	34.8453	249.351	0.405607	NA	1.016	55.5142	6662.87	7.091	0.431115	0.256699	https://ws.pangaea.de/dds-fdp/rest/panquery?datasetDOI=doi.pangaea.de/10.1594/PANGAEA.853810&filterParameterValue=1,TARA_N000000750	https://ws.pangaea.de/dds-fdp/rest/panquery?datasetDOI=doi.pangaea.de/10.1594/PANGAEA.858201&filterParameterValue=1,TARA_N000000750	https://ws.pangaea.de/dds-fdp/rest/panquery?datasetDOI=doi.pangaea.de/10.1594/PANGAEA.858207&filterParameterValue=1,TARA_N000000750	https://ws.pangaea.de/dds-fdp/rest/panquery?datasetDOI=doi.pangaea.de/10.1594/PANGAEA.842197&filterParameterValue=1,TARA_N000000750
TARA_N000000981	TARA_065	SEQ-(500mL-or-15min)_N180-2000	TARA_065_SRF_180-2000	Coastal Biome	[IO] Indian Ocean	[EAFR] Eastern Africa Coastal Province (MRGID:21473)	[SRF] surface water layer (ENVO:00010504)	2010-07-12T06:36	-35.1808	26.2879	5.9038	2010-07-13	08:15	21.8168	35.4467	207.044	NA	0.215292	NA	91.9498	502.044	NA	0.760815	0.2536	https://ws.pangaea.de/dds-fdp/rest/panquery?datasetDOI=doi.pangaea.de/10.1594/PANGAEA.853810&filterParameterValue=1,TARA_N000000981	https://ws.pangaea.de/dds-fdp/rest/panquery?datasetDOI=doi.pangaea.de/10.1594/PANGAEA.858201&filterParameterValue=1,TARA_N000000981	https://ws.pangaea.de/dds-fdp/rest/panquery?datasetDOI=doi.pangaea.de/10.1594/PANGAEA.858207&filterParameterValue=1,TARA_N000000981	https://ws.pangaea.de/dds-fdp/rest/panquery?datasetDOI=doi.pangaea.de/10.1594/PANGAEA.842197&filterParameterValue=1,TARA_N000000981
TARA_N000000662	TARA_070	SEQ-(500mL-or-15min)_N20-180	TARA_070_SRF_20-180	Trades Biome	[SAO] South Atlantic Ocean	[SATL] South Atlantic Gyral Province (MRGID:21459)	[SRF] surface water layer (ENVO:00010504)	2010-09-21T08:23	-20.3943	-3.2085	5.39667	2010-09-22	08:16	19.7768	36.3762	215.651	0.168013	0.324315	0.364	554.706	440.215	0.986	0.793157	0.0418842	https://ws.pangaea.de/dds-fdp/rest/panquery?datasetDOI=doi.pangaea.de/10.1594/PANGAEA.853810&filterParameterValue=1,TARA_N000000662	https://ws.pangaea.de/dds-fdp/rest/panquery?datasetDOI=doi.pangaea.de/10.1594/PANGAEA.858201&filterParameterValue=1,TARA_N000000662	https://ws.pangaea.de/dds-fdp/rest/panquery?datasetDOI=doi.pangaea.de/10.1594/PANGAEA.858207&filterParameterValue=1,TARA_N000000662	https://ws.pangaea.de/dds-fdp/rest/panquery?datasetDOI=doi.pangaea.de/10.1594/PANGAEA.842197&filterParameterValue=1,TARA_N000000662
TARA_N000003007	TARA_138	SEQ-(500mL-or-15min)_N180-2000	TARA_138_SRF_180-2000	Trades Biome	[NPO] North Pacific Ocean	[PNEC] North Pacific Equatorial Countercurrent Province (MRGID:21488)	[SRF] surface water layer (ENVO:00010504)	2011-12-10T15:06	6.3306	-102.953	5.35292	2011-12-11	08:21	26.6362	33.407	196.883	-1.18432	0.013449	0.16	813.77	234.775	0	0.00477	0.310345	https://ws.pangaea.de/dds-fdp/rest/panquery?datasetDOI=doi.pangaea.de/10.1594/PANGAEA.853810&filterParameterValue=1,TARA_N000003007	https://ws.pangaea.de/dds-fdp/rest/panquery?datasetDOI=doi.pangaea.de/10.1594/PANGAEA.858201&filterParameterValue=1,TARA_N000003007	https://ws.pangaea.de/dds-fdp/rest/panquery?datasetDOI=doi.pangaea.de/10.1594/PANGAEA.858207&filterParameterValue=1,TARA_N000003007	https://ws.pangaea.de/dds-fdp/rest/panquery?datasetDOI=doi.pangaea.de/10.1594/PANGAEA.842197&filterParameterValue=1,TARA_N000003007
TARA_N000002175	TARA_135	SEQ-(500mL-or-15min)_N180-2000	TARA_135_SRF_180-2000	Coastal Biome	[NPO] North Pacific Ocean	[OCAL] Offshore California Current (MRGID:21493)	[SRF] surface water layer (ENVO:00010504)	2011-10-23T16:15	33.008	-121.758	5.42733	2011-10-24	08:23	17.5936	33.4774	226.109	0.132837	0.311832	0.28	152.356	NA	0.01	0.0335	0.0548511	https://ws.pangaea.de/dds-fdp/rest/panquery?datasetDOI=doi.pangaea.de/10.1594/PANGAEA.853810&filterParameterValue=1,TARA_N000002175	https://ws.pangaea.de/dds-fdp/rest/panquery?datasetDOI=doi.pangaea.de/10.1594/PANGAEA.858201&filterParameterValue=1,TARA_N000002175	https://ws.pangaea.de/dds-fdp/rest/panquery?datasetDOI=doi.pangaea.de/10.1594/PANGAEA.858207&filterParameterValue=1,TARA_N000002175	https://ws.pangaea.de/dds-fdp/rest/panquery?datasetDOI=doi.pangaea.de/10.1594/PANGAEA.842197&filterParameterValue=1,TARA_N000002175
TARA_N000001727	TARA_109	SEQ-(100L-or-15min)_W>0.8	TARA_109_SRF_0.8->	Coastal Biome	[NPO] North Pacific Ocean	[CHIL] Chile-Peru Current Coastal Province (MRGID:21495)	[SRF] surface water layer (ENVO:00010504)	2011-05-12T14:00	1.9928	-84.5766	5.5215	2011-05-13	08:25	27.9022	33.1758	199.899	0.451517	0.201947	0.27	511.187	359.832	0.9	0.00527	0.349303	https://ws.pangaea.de/dds-fdp/rest/panquery?datasetDOI=doi.pangaea.de/10.1594/PANGAEA.853810&filterParameterValue=1,TARA_N000001727	https://ws.pangaea.de/dds-fdp/rest/panquery?datasetDOI=doi.pangaea.de/10.1594/PANGAEA.858201&filterParameterValue=1,TARA_N000001727	https://ws.pangaea.de/dds-fdp/rest/panquery?datasetDOI=doi.pangaea.de/10.1594/PANGAEA.858207&filterParameterValue=1,TARA_N000001727	https://ws.pangaea.de/dds-fdp/rest/panquery?datasetDOI=doi.pangaea.de/10.1594/PANGAEA.842197&filterParameterValue=1,TARA_N000001727
TARA_N000001730	TARA_109	SEQ-(100L-or-15min)_W0.8-5	TARA_109_SRF_0.8-5	Coastal Biome	[NPO] North Pacific Ocean	[CHIL] Chile-Peru Current Coastal Province (MRGID:21495)	[SRF] surface water layer (ENVO:00010504)	2011-05-12T14:00	1.9928	-84.5766	5.5215	2011-05-13	08:25	27.9022	33.1758	199.899	0.451517	0.201947	0.27	511.187	359.832	0.9	0.00527	0.349303	https://ws.pangaea.de/dds-fdp/rest/panquery?datasetDOI=doi.pangaea.de/10.1594/PANGAEA.853810&filterParameterValue=1,TARA_N000001730	https://ws.pangaea.de/dds-fdp/rest/panquery?datasetDOI=doi.pangaea.de/10.1594/PANGAEA.858201&filterParameterValue=1,TARA_N000001730	https://ws.pangaea.de/dds-fdp/rest/panquery?datasetDOI=doi.pangaea.de/10.1594/PANGAEA.858207&filterParameterValue=1,TARA_N000001730	https://ws.pangaea.de/dds-fdp/rest/panquery?datasetDOI=doi.pangaea.de/10.1594/PANGAEA.842197&filterParameterValue=1,TARA_N000001730
TARA_N000001738	TARA_109	SEQ-(500mL-or-15min)_N20-180	TARA_109_SRF_20-180	Coastal Biome	[NPO] North Pacific Ocean	[CHIL] Chile-Peru Current Coastal Province (MRGID:21495)	[SRF] surface water layer (ENVO:00010504)	2011-05-12T14:00	1.9958	-84.576	5.5215	2011-05-13	08:25	27.9022	33.1758	199.899	0.451517	0.201947	0.27	511.187	359.832	0.9	0.00527	0.349303	https://ws.pangaea.de/dds-fdp/rest/panquery?datasetDOI=doi.pangaea.de/10.1594/PANGAEA.853810&filterParameterValue=1,TARA_N000001738	https://ws.pangaea.de/dds-fdp/rest/panquery?datasetDOI=doi.pangaea.de/10.1594/PANGAEA.858201&filterParameterValue=1,TARA_N000001738	https://ws.pangaea.de/dds-fdp/rest/panquery?datasetDOI=doi.pangaea.de/10.1594/PANGAEA.858207&filterParameterValue=1,TARA_N000001738	https://ws.pangaea.de/dds-fdp/rest/panquery?datasetDOI=doi.pangaea.de/10.1594/PANGAEA.842197&filterParameterValue=1,TARA_N000001738
TARA_N000002287	TARA_128	SEQ-(100L-or-15min)_W>0.8	TARA_128_DCM_0.8->	Trades Biome	[NPO] North Pacific Ocean	[PEOD] Pacific Equatorial Divergence Province (MRGID:21489)	[DCM] deep chlorophyll maximum layer (ENVO:01000326)	2011-09-05T18:40	0.0222	-153.686	39.217	2011-09-06	08:26	26.0826	35.1329	177.238	4.23464	0.439034	0.55	446.409	430.88	5.26	0.00431	0.124677	https://ws.pangaea.de/dds-fdp/rest/panquery?datasetDOI=doi.pangaea.de/10.1594/PANGAEA.853810&filterParameterValue=1,TARA_N000002287	https://ws.pangaea.de/dds-fdp/rest/panquery?datasetDOI=doi.pangaea.de/10.1594/PANGAEA.858201&filterParameterValue=1,TARA_N000002287	https://ws.pangaea.de/dds-fdp/rest/panquery?datasetDOI=doi.pangaea.de/10.1594/PANGAEA.858207&filterParameterValue=1,TARA_N000002287	https://ws.pangaea.de/dds-fdp/rest/panquery?datasetDOI=doi.pangaea.de/10.1594/PANGAEA.842197&filterParameterValue=1,TARA_N000002287
TARA_N000002291	TARA_128	SEQ-(100L-or-15min)_W0.8-5	TARA_128_DCM_0.8-5	Trades Biome	[NPO] North Pacific Ocean	[PEOD] Pacific Equatorial Divergence Province (MRGID:21489)	[DCM] deep chlorophyll maximum layer (ENVO:01000326)	2011-09-05T18:40	0.0222	-153.686	39.217	2011-09-06	08:26	26.0826	35.1329	177.238	4.23464	0.439034	0.55	446.409	430.88	5.26	0.00431	0.124677	https://ws.pangaea.de/dds-fdp/rest/panquery?datasetDOI=doi.pangaea.de/10.1594/PANGAEA.853810&filterParameterValue=1,TARA_N000002291	https://ws.pangaea.de/dds-fdp/rest/panquery?datasetDOI=doi.pangaea.de/10.1594/PANGAEA.858201&filterParameterValue=1,TARA_N000002291	https://ws.pangaea.de/dds-fdp/rest/panquery?datasetDOI=doi.pangaea.de/10.1594/PANGAEA.858207&filterParameterValue=1,TARA_N000002291	https://ws.pangaea.de/dds-fdp/rest/panquery?datasetDOI=doi.pangaea.de/10.1594/PANGAEA.842197&filterParameterValue=1,TARA_N000002291
TARA_N000002959	TARA_136	SEQ-(100L-or-15min)_W>0.8	TARA_136_SRF_0.8->	Trades Biome	[NPO] North Pacific Ocean	[NPTG] North Pacific Tropical Gyre Province (MRGID:21487)	[SRF] surface water layer (ENVO:00010504)	2011-11-30T16:20	17.0854	-118.891	5.49608	2011-12-01	08:35	24.5273	34.5247	201.216	-1.14515	0.245841	0.31	464.168	NA	0.24	0.0528	0.201274	https://ws.pangaea.de/dds-fdp/rest/panquery?datasetDOI=doi.pangaea.de/10.1594/PANGAEA.853810&filterParameterValue=1,TARA_N000002959	https://ws.pangaea.de/dds-fdp/rest/panquery?datasetDOI=doi.pangaea.de/10.1594/PANGAEA.858201&filterParameterValue=1,TARA_N000002959	https://ws.pangaea.de/dds-fdp/rest/panquery?datasetDOI=doi.pangaea.de/10.1594/PANGAEA.858207&filterParameterValue=1,TARA_N000002959	https://ws.pangaea.de/dds-fdp/rest/panquery?datasetDOI=doi.pangaea.de/10.1594/PANGAEA.842197&filterParameterValue=1,TARA_N000002959
TARA_N000002961	TARA_136	SEQ-(100L-or-15min)_W0.8-5	TARA_136_SRF_0.8-5	Trades Biome	[NPO] North Pacific Ocean	[NPTG] North Pacific Tropical Gyre Province (MRGID:21487)	[SRF] surface water layer (ENVO:00010504)	2011-11-30T16:20	17.0854	-118.891	5.49608	2011-12-01	08:35	24.5273	34.5247	201.216	-1.14515	0.245841	0.31	464.168	NA	0.24	0.0528	0.201274	https://ws.pangaea.de/dds-fdp/rest/panquery?datasetDOI=doi.pangaea.de/10.1594/PANGAEA.853810&filterParameterValue=1,TARA_N000002961	https://ws.pangaea.de/dds-fdp/rest/panquery?datasetDOI=doi.pangaea.de/10.1594/PANGAEA.858201&filterParameterValue=1,TARA_N000002961	https://ws.pangaea.de/dds-fdp/rest/panquery?datasetDOI=doi.pangaea.de/10.1594/PANGAEA.858207&filterParameterValue=1,TARA_N000002961	https://ws.pangaea.de/dds-fdp/rest/panquery?datasetDOI=doi.pangaea.de/10.1594/PANGAEA.842197&filterParameterValue=1,TARA_N000002961
TARA_N000002761	TARA_152	SEQ-(500mL-or-15min)_N5-20	TARA_152_SRF_5-20	Westerlies Biome	[NAO] North Atlantic Ocean	[NAST-E] North Atlantic Subtropical Gyral Province (MRGID:21467)	[SRF] surface water layer (ENVO:00010504)	2012-03-19T09:58	43.6858	-16.8474	6.0207	2012-03-20	08:42	14.2581	35.9849	242.757	1.44846	0.334055	0.16	618.229	423.271	2.16	0.986943	0.351368	https://ws.pangaea.de/dds-fdp/rest/panquery?datasetDOI=doi.pangaea.de/10.1594/PANGAEA.853810&filterParameterValue=1,TARA_N000002761	https://ws.pangaea.de/dds-fdp/rest/panquery?datasetDOI=doi.pangaea.de/10.1594/PANGAEA.858201&filterParameterValue=1,TARA_N000002761	https://ws.pangaea.de/dds-fdp/rest/panquery?datasetDOI=doi.pangaea.de/10.1594/PANGAEA.858207&filterParameterValue=1,TARA_N000002761	https://ws.pangaea.de/dds-fdp/rest/panquery?datasetDOI=doi.pangaea.de/10.1594/PANGAEA.842197&filterParameterValue=1,TARA_N000002761
TARA_N000002785	TARA_152	SEQ-(500mL-or-15min)_N5-20	TARA_152_SRF_5-20	Westerlies Biome	[NAO] North Atlantic Ocean	[NAST-E] North Atlantic Subtropical Gyral Province (MRGID:21467)	[SRF] surface water layer (ENVO:00010504)	2012-03-19T09:58	43.6858	-16.8474	6.0207	2012-03-20	08:42	14.2581	35.9849	242.757	1.44846	0.334055	0.16	618.229	423.271	2.16	0.986943	0.351368	https://ws.pangaea.de/dds-fdp/rest/panquery?datasetDOI=doi.pangaea.de/10.1594/PANGAEA.853810&filterParameterValue=1,TARA_N000002785	https://ws.pangaea.de/dds-fdp/rest/panquery?datasetDOI=doi.pangaea.de/10.1594/PANGAEA.858201&filterParameterValue=1,TARA_N000002785	https://ws.pangaea.de/dds-fdp/rest/panquery?datasetDOI=doi.pangaea.de/10.1594/PANGAEA.858207&filterParameterValue=1,TARA_N000002785	https://ws.pangaea.de/dds-fdp/rest/panquery?datasetDOI=doi.pangaea.de/10.1594/PANGAEA.842197&filterParameterValue=1,TARA_N000002785
TARA_N000000006	TARA_039	SEQ-(100L-or-15min)_W0.8-5	TARA_039_SRF_0.8-5	Trades Biome	[IO] Indian Ocean	[MONS] Indian Monsoon Gyres Province (MRGID:21471)	[SRF] surface water layer (ENVO:00010504)	2010-03-18T04:27	18.5918	66.622	5.46967	2010-03-19	08:45	27.2061	36.2858	192.899	-0.306531	0.093048	0.23	464.958	543.106	0.03	1.38765	0.160652	https://ws.pangaea.de/dds-fdp/rest/panquery?datasetDOI=doi.pangaea.de/10.1594/PANGAEA.853810&filterParameterValue=1,TARA_N000000006	https://ws.pangaea.de/dds-fdp/rest/panquery?datasetDOI=doi.pangaea.de/10.1594/PANGAEA.858201&filterParameterValue=1,TARA_N000000006	https://ws.pangaea.de/dds-fdp/rest/panquery?datasetDOI=doi.pangaea.de/10.1594/PANGAEA.858207&filterParameterValue=1,TARA_N000000006	https://ws.pangaea.de/dds-fdp/rest/panquery?datasetDOI=doi.pangaea.de/10.1594/PANGAEA.842197&filterParameterValue=1,TARA_N000000006
TARA_N000000008	TARA_039	SEQ-(500mL-or-15min)_W5-20	TARA_039_SRF_5-20	Trades Biome	[IO] Indian Ocean	[MONS] Indian Monsoon Gyres Province (MRGID:21471)	[SRF] surface water layer (ENVO:00010504)	2010-03-18T04:27	18.5918	66.622	5.46967	2010-03-19	08:45	27.2061	36.2858	192.899	-0.306531	0.093048	0.23	464.958	543.106	0.03	1.38765	0.160652	https://ws.pangaea.de/dds-fdp/rest/panquery?datasetDOI=doi.pangaea.de/10.1594/PANGAEA.853810&filterParameterValue=1,TARA_N000000008	https://ws.pangaea.de/dds-fdp/rest/panquery?datasetDOI=doi.pangaea.de/10.1594/PANGAEA.858201&filterParameterValue=1,TARA_N000000008	https://ws.pangaea.de/dds-fdp/rest/panquery?datasetDOI=doi.pangaea.de/10.1594/PANGAEA.858207&filterParameterValue=1,TARA_N000000008	https://ws.pangaea.de/dds-fdp/rest/panquery?datasetDOI=doi.pangaea.de/10.1594/PANGAEA.842197&filterParameterValue=1,TARA_N000000008
TARA_N000000531	TARA_064	SEQ-(500mL-or-15min)_W5-20	TARA_064_DCM_5-20	Coastal Biome	[IO] Indian Ocean	[EAFR] Eastern Africa Coastal Province (MRGID:21473)	[DCM] deep chlorophyll maximum layer (ENVO:01000326)	2010-07-08T06:21	-29.5333	37.9117	54.6892	2010-07-09	08:47	22.2254	35.3383	209.156	NA	0.225418	0.08	546.181	492.7	0.02	0.799637	0.155258	https://ws.pangaea.de/dds-fdp/rest/panquery?datasetDOI=doi.pangaea.de/10.1594/PANGAEA.853810&filterParameterValue=1,TARA_N000000531	https://ws.pangaea.de/dds-fdp/rest/panquery?datasetDOI=doi.pangaea.de/10.1594/PANGAEA.858201&filterParameterValue=1,TARA_N000000531	https://ws.pangaea.de/dds-fdp/rest/panquery?datasetDOI=doi.pangaea.de/10.1594/PANGAEA.858207&filterParameterValue=1,TARA_N000000531	https://ws.pangaea.de/dds-fdp/rest/panquery?datasetDOI=doi.pangaea.de/10.1594/PANGAEA.842197&filterParameterValue=1,TARA_N000000531
TARA_N000000532	TARA_064	SEQ-(500mL-or-15min)_W5-20	TARA_064_DCM_5-20	Coastal Biome	[IO] Indian Ocean	[EAFR] Eastern Africa Coastal Province (MRGID:21473)	[DCM] deep chlorophyll maximum layer (ENVO:01000326)	2010-07-08T06:21	-29.5333	37.9117	54.6892	2010-07-09	08:47	22.2254	35.3383	209.156	NA	0.225418	0.08	546.181	492.7	0.02	0.799637	0.155258	https://ws.pangaea.de/dds-fdp/rest/panquery?datasetDOI=doi.pangaea.de/10.1594/PANGAEA.853810&filterParameterValue=1,TARA_N000000532	https://ws.pangaea.de/dds-fdp/rest/panquery?datasetDOI=doi.pangaea.de/10.1594/PANGAEA.858201&filterParameterValue=1,TARA_N000000532	https://ws.pangaea.de/dds-fdp/rest/panquery?datasetDOI=doi.pangaea.de/10.1594/PANGAEA.858207&filterParameterValue=1,TARA_N000000532	https://ws.pangaea.de/dds-fdp/rest/panquery?datasetDOI=doi.pangaea.de/10.1594/PANGAEA.842197&filterParameterValue=1,TARA_N000000532
TARA_N000000839	TARA_072	SEQ-(500mL-or-15min)_N20-180	TARA_072_SRF_20-180	Trades Biome	[SAO] South Atlantic Ocean	[SATL] South Atlantic Gyral Province (MRGID:21459)	[SRF] surface water layer (ENVO:00010504)	2010-10-05T09:48	-8.7484	-17.9179	5.8434	2010-10-06	08:47	25.0262	36.4232	199.119	0.263475	0.050608	0.104	395.654	380.699	0.018	1.25838	0.0182455	https://ws.pangaea.de/dds-fdp/rest/panquery?datasetDOI=doi.pangaea.de/10.1594/PANGAEA.853810&filterParameterValue=1,TARA_N000000839	https://ws.pangaea.de/dds-fdp/rest/panquery?datasetDOI=doi.pangaea.de/10.1594/PANGAEA.858201&filterParameterValue=1,TARA_N000000839	https://ws.pangaea.de/dds-fdp/rest/panquery?datasetDOI=doi.pangaea.de/10.1594/PANGAEA.858207&filterParameterValue=1,TARA_N000000839	https://ws.pangaea.de/dds-fdp/rest/panquery?datasetDOI=doi.pangaea.de/10.1594/PANGAEA.842197&filterParameterValue=1,TARA_N000000839
TARA_N000001503	TARA_080	SEQ-(500mL-or-15min)_N180-2000	TARA_080_SRF_180-2000	Coastal Biome	[SAO] South Atlantic Ocean	[BRAZ] Brazil Current Coastal Province (MRGID:21468)	[SRF] surface water layer (ENVO:00010504)	2010-11-29T12:04	-40.6487	-52.1511	5.46117	2010-11-30	08:47	19.3074	35.6061	228.458	-1.55607	0.249708	0	555.865	NA	0.048	1.22622	0.791554	https://ws.pangaea.de/dds-fdp/rest/panquery?datasetDOI=doi.pangaea.de/10.1594/PANGAEA.853810&filterParameterValue=1,TARA_N000001503	https://ws.pangaea.de/dds-fdp/rest/panquery?datasetDOI=doi.pangaea.de/10.1594/PANGAEA.858201&filterParameterValue=1,TARA_N000001503	https://ws.pangaea.de/dds-fdp/rest/panquery?datasetDOI=doi.pangaea.de/10.1594/PANGAEA.858207&filterParameterValue=1,TARA_N000001503	https://ws.pangaea.de/dds-fdp/rest/panquery?datasetDOI=doi.pangaea.de/10.1594/PANGAEA.842197&filterParameterValue=1,TARA_N000001503
TARA_N000001394	TARA_082	SEQ-(500mL-or-15min)_N20-180	TARA_082_SRF_20-180	Coastal Biome	[SO] Southern Ocean	[FKLD] Southwest Atlantic Shelves Province (MRGID:21469)	[SRF] surface water layer (ENVO:00010504)	2010-12-06T12:32	-47.1966	-58.2349	5.48033	2010-12-07	08:48	7.32152	34.0486	305.012	17.0911	0.310844	1.301	459.611	643.804	18.15	0.307676	0.815709	https://ws.pangaea.de/dds-fdp/rest/panquery?datasetDOI=doi.pangaea.de/10.1594/PANGAEA.853810&filterParameterValue=1,TARA_N000001394	https://ws.pangaea.de/dds-fdp/rest/panquery?datasetDOI=doi.pangaea.de/10.1594/PANGAEA.858201&filterParameterValue=1,TARA_N000001394	https://ws.pangaea.de/dds-fdp/rest/panquery?datasetDOI=doi.pangaea.de/10.1594/PANGAEA.858207&filterParameterValue=1,TARA_N000001394	https://ws.pangaea.de/dds-fdp/rest/panquery?datasetDOI=doi.pangaea.de/10.1594/PANGAEA.842197&filterParameterValue=1,TARA_N000001394
TARA_X000001286	TARA_011	SEQ-(500mL-or-15min)_W5-20	TARA_011_SRF_5-20	Westerlies Biome	[MS] Mediterranean Sea	[MEDI] Mediterranean Sea, Black Sea Province (MRGID:21465)	[SRF] surface water layer (ENVO:00010504)	2009-10-04T08:30	41.6686	2.7996	NA	2009-10-05	08:52	NA	NA	NA	NA	NA	NA	NA	NA	NA	NA	NA	https://ws.pangaea.de/dds-fdp/rest/panquery?datasetDOI=doi.pangaea.de/10.1594/PANGAEA.853810&filterParameterValue=1,TARA_X000001286	https://ws.pangaea.de/dds-fdp/rest/panquery?datasetDOI=doi.pangaea.de/10.1594/PANGAEA.858201&filterParameterValue=1,TARA_X000001286	https://ws.pangaea.de/dds-fdp/rest/panquery?datasetDOI=doi.pangaea.de/10.1594/PANGAEA.858207&filterParameterValue=1,TARA_X000001286	https://ws.pangaea.de/dds-fdp/rest/panquery?datasetDOI=doi.pangaea.de/10.1594/PANGAEA.842197&filterParameterValue=1,TARA_X000001286
TARA_X000001288	TARA_011	SEQ-(100L-or-15min)_W0.8-5	TARA_011_SRF_0.8-5	Westerlies Biome	[MS] Mediterranean Sea	[MEDI] Mediterranean Sea, Black Sea Province (MRGID:21465)	[SRF] surface water layer (ENVO:00010504)	2009-10-04T08:30	41.6686	2.7996	NA	2009-10-05	08:52	NA	NA	NA	NA	NA	NA	NA	NA	NA	NA	NA	https://ws.pangaea.de/dds-fdp/rest/panquery?datasetDOI=doi.pangaea.de/10.1594/PANGAEA.853810&filterParameterValue=1,TARA_X000001288	https://ws.pangaea.de/dds-fdp/rest/panquery?datasetDOI=doi.pangaea.de/10.1594/PANGAEA.858201&filterParameterValue=1,TARA_X000001288	https://ws.pangaea.de/dds-fdp/rest/panquery?datasetDOI=doi.pangaea.de/10.1594/PANGAEA.858207&filterParameterValue=1,TARA_X000001288	https://ws.pangaea.de/dds-fdp/rest/panquery?datasetDOI=doi.pangaea.de/10.1594/PANGAEA.842197&filterParameterValue=1,TARA_X000001288
TARA_N000001380	TARA_083	SEQ-(500mL-or-15min)_N180-2000	TARA_083_SRF_180-2000	Coastal Biome	[SO] Southern Ocean	[FKLD] Southwest Atlantic Shelves Province (MRGID:21469)	[SRF] surface water layer (ENVO:00010504)	2010-12-16T13:08	-54.3826	-65.051	5.41633	2010-12-17	08:52	7.3549	32.9457	293.313	11.0037	0.248632	1.176	27.2725	NA	10.86	0.0248	0.795112	https://ws.pangaea.de/dds-fdp/rest/panquery?datasetDOI=doi.pangaea.de/10.1594/PANGAEA.853810&filterParameterValue=1,TARA_N000001380	https://ws.pangaea.de/dds-fdp/rest/panquery?datasetDOI=doi.pangaea.de/10.1594/PANGAEA.858201&filterParameterValue=1,TARA_N000001380	https://ws.pangaea.de/dds-fdp/rest/panquery?datasetDOI=doi.pangaea.de/10.1594/PANGAEA.858207&filterParameterValue=1,TARA_N000001380	https://ws.pangaea.de/dds-fdp/rest/panquery?datasetDOI=doi.pangaea.de/10.1594/PANGAEA.842197&filterParameterValue=1,TARA_N000001380
TARA_N000001514	TARA_078	SEQ-(500mL-or-15min)_N180-2000	TARA_078_SRF_180-2000	Trades Biome	[SAO] South Atlantic Ocean	[SATL] South Atlantic Gyral Province (MRGID:21459)	[SRF] surface water layer (ENVO:00010504)	2010-11-04T11:31	-30.1506	-43.2877	5.5735	2010-11-05	08:54	19.8541	36.3242	221.475	-0.385346	0.053173	0	563.414	422.487	0.017	0.863971	0.106317	https://ws.pangaea.de/dds-fdp/rest/panquery?datasetDOI=doi.pangaea.de/10.1594/PANGAEA.853810&filterParameterValue=1,TARA_N000001514	https://ws.pangaea.de/dds-fdp/rest/panquery?datasetDOI=doi.pangaea.de/10.1594/PANGAEA.858201&filterParameterValue=1,TARA_N000001514	https://ws.pangaea.de/dds-fdp/rest/panquery?datasetDOI=doi.pangaea.de/10.1594/PANGAEA.858207&filterParameterValue=1,TARA_N000001514	https://ws.pangaea.de/dds-fdp/rest/panquery?datasetDOI=doi.pangaea.de/10.1594/PANGAEA.842197&filterParameterValue=1,TARA_N000001514
TARA_N000003231	TARA_145	SEQ-(500mL-or-15min)_N180-2000	TARA_145_SRF_180-2000	Westerlies Biome	[NAO] North Atlantic Ocean	[GFST] Gulf Stream Province (MRGID:21454)	[SRF] surface water layer (ENVO:00010504)	2012-02-02T13:48	39.2214	-70.0322	5.32758	2012-02-03	08:54	14.0794	35.1468	235.066	5.03906	0.320247	0.35	228.161	378.051	4.38	0.894599	0.243846	https://ws.pangaea.de/dds-fdp/rest/panquery?datasetDOI=doi.pangaea.de/10.1594/PANGAEA.853810&filterParameterValue=1,TARA_N000003231	https://ws.pangaea.de/dds-fdp/rest/panquery?datasetDOI=doi.pangaea.de/10.1594/PANGAEA.858201&filterParameterValue=1,TARA_N000003231	https://ws.pangaea.de/dds-fdp/rest/panquery?datasetDOI=doi.pangaea.de/10.1594/PANGAEA.858207&filterParameterValue=1,TARA_N000003231	https://ws.pangaea.de/dds-fdp/rest/panquery?datasetDOI=doi.pangaea.de/10.1594/PANGAEA.842197&filterParameterValue=1,TARA_N000003231
TARA_N000001582	TARA_098	SEQ-(500mL-or-15min)_N20-180	TARA_098_SRF_20-180	Trades Biome	[SPO] South Pacific Ocean	[SPSG] South Pacific Subtropical Gyre Province, North and South (MRGID:21486)	[SRF] surface water layer (ENVO:00010504)	2011-04-03T16:28	-25.8105	-111.733	5.55817	2011-04-04	08:57	25.1487	36.4027	200.538	-1.56749	0.013449	0.2	271.907	63.5567	0.05	0.228104	0.0129669	https://ws.pangaea.de/dds-fdp/rest/panquery?datasetDOI=doi.pangaea.de/10.1594/PANGAEA.853810&filterParameterValue=1,TARA_N000001582	https://ws.pangaea.de/dds-fdp/rest/panquery?datasetDOI=doi.pangaea.de/10.1594/PANGAEA.858201&filterParameterValue=1,TARA_N000001582	https://ws.pangaea.de/dds-fdp/rest/panquery?datasetDOI=doi.pangaea.de/10.1594/PANGAEA.858207&filterParameterValue=1,TARA_N000001582	https://ws.pangaea.de/dds-fdp/rest/panquery?datasetDOI=doi.pangaea.de/10.1594/PANGAEA.842197&filterParameterValue=1,TARA_N000001582
TARA_N000001758	TARA_110	SEQ-(500mL-or-15min)_N20-180	TARA_110_SRF_20-180	Trades Biome	[SPO] South Pacific Ocean	[SPSG] South Pacific Subtropical Gyre Province, North and South (MRGID:21486)	[SRF] surface water layer (ENVO:00010504)	2011-05-21T14:32	-1.9778	-84.5992	5.46492	2011-05-22	08:57	23.8683	35.0193	190.816	6.72934	0.317793	0.75	408.115	381.217	8.2	0.00541	0.595674	https://ws.pangaea.de/dds-fdp/rest/panquery?datasetDOI=doi.pangaea.de/10.1594/PANGAEA.853810&filterParameterValue=1,TARA_N000001758	https://ws.pangaea.de/dds-fdp/rest/panquery?datasetDOI=doi.pangaea.de/10.1594/PANGAEA.858201&filterParameterValue=1,TARA_N000001758	https://ws.pangaea.de/dds-fdp/rest/panquery?datasetDOI=doi.pangaea.de/10.1594/PANGAEA.858207&filterParameterValue=1,TARA_N000001758	https://ws.pangaea.de/dds-fdp/rest/panquery?datasetDOI=doi.pangaea.de/10.1594/PANGAEA.842197&filterParameterValue=1,TARA_N000001758
TARA_N000003141	TARA_143	SEQ-(500mL-or-15min)_N180-2000	TARA_143_SRF_180-2000	Coastal Biome	[NAO] North Atlantic Ocean	[CHSB] Cheasapeake Bay Province	[SRF] surface water layer (ENVO:00010504)	2012-01-16T14:25	29.6721	-79.5929	5.44942	2012-01-17	08:57	24.9979	36.212	192.003	1.19032	0.160347	0.01	147.704	NA	0.06	1.24207	0.0257043	https://ws.pangaea.de/dds-fdp/rest/panquery?datasetDOI=doi.pangaea.de/10.1594/PANGAEA.853810&filterParameterValue=1,TARA_N000003141	https://ws.pangaea.de/dds-fdp/rest/panquery?datasetDOI=doi.pangaea.de/10.1594/PANGAEA.858201&filterParameterValue=1,TARA_N000003141	https://ws.pangaea.de/dds-fdp/rest/panquery?datasetDOI=doi.pangaea.de/10.1594/PANGAEA.858207&filterParameterValue=1,TARA_N000003141	https://ws.pangaea.de/dds-fdp/rest/panquery?datasetDOI=doi.pangaea.de/10.1594/PANGAEA.842197&filterParameterValue=1,TARA_N000003141
TARA_N000001823	TARA_111	SEQ-(500mL-or-15min)_N20-180	TARA_111_SRF_20-180	Trades Biome	[SPO] South Pacific Ocean	[SPSG] South Pacific Subtropical Gyre Province, North and South (MRGID:21486)	[SRF] surface water layer (ENVO:00010504)	2011-05-31T15:41	-16.9581	-100.659	5.44325	2011-06-01	09:00	22.762	35.9885	209.228	2.59718	0.07328	0.5	915.527	396.755	2.68	0.00298	0.200585	https://ws.pangaea.de/dds-fdp/rest/panquery?datasetDOI=doi.pangaea.de/10.1594/PANGAEA.853810&filterParameterValue=1,TARA_N000001823	https://ws.pangaea.de/dds-fdp/rest/panquery?datasetDOI=doi.pangaea.de/10.1594/PANGAEA.858201&filterParameterValue=1,TARA_N000001823	https://ws.pangaea.de/dds-fdp/rest/panquery?datasetDOI=doi.pangaea.de/10.1594/PANGAEA.858207&filterParameterValue=1,TARA_N000001823	https://ws.pangaea.de/dds-fdp/rest/panquery?datasetDOI=doi.pangaea.de/10.1594/PANGAEA.842197&filterParameterValue=1,TARA_N000001823
TARA_N000002348	TARA_131	SEQ-(100L-or-15min)_W>0.8	TARA_131_SRF_0.8->	Trades Biome	[NPO] North Pacific Ocean	[NPTG] North Pacific Tropical Gyre Province (MRGID:21487)	[SRF] surface water layer (ENVO:00010504)	2011-09-29T19:23	22.7598	-157.957	5.8802	2011-09-30	09:00	26.3155	35.2315	195.127	-1.00537	0.032278	0.05	115.981	NA	0.03	0.195741	0.00246715	https://ws.pangaea.de/dds-fdp/rest/panquery?datasetDOI=doi.pangaea.de/10.1594/PANGAEA.853810&filterParameterValue=1,TARA_N000002348	https://ws.pangaea.de/dds-fdp/rest/panquery?datasetDOI=doi.pangaea.de/10.1594/PANGAEA.858201&filterParameterValue=1,TARA_N000002348	https://ws.pangaea.de/dds-fdp/rest/panquery?datasetDOI=doi.pangaea.de/10.1594/PANGAEA.858207&filterParameterValue=1,TARA_N000002348	https://ws.pangaea.de/dds-fdp/rest/panquery?datasetDOI=doi.pangaea.de/10.1594/PANGAEA.842197&filterParameterValue=1,TARA_N000002348
TARA_N000002352	TARA_131	SEQ-(100L-or-15min)_W0.8-5	TARA_131_SRF_0.8-5	Trades Biome	[NPO] North Pacific Ocean	[NPTG] North Pacific Tropical Gyre Province (MRGID:21487)	[SRF] surface water layer (ENVO:00010504)	2011-09-29T19:23	22.7598	-157.957	5.8802	2011-09-30	09:00	26.3155	35.2315	195.127	-1.00537	0.032278	0.05	115.981	NA	0.03	0.195741	0.00246715	https://ws.pangaea.de/dds-fdp/rest/panquery?datasetDOI=doi.pangaea.de/10.1594/PANGAEA.853810&filterParameterValue=1,TARA_N000002352	https://ws.pangaea.de/dds-fdp/rest/panquery?datasetDOI=doi.pangaea.de/10.1594/PANGAEA.858201&filterParameterValue=1,TARA_N000002352	https://ws.pangaea.de/dds-fdp/rest/panquery?datasetDOI=doi.pangaea.de/10.1594/PANGAEA.858207&filterParameterValue=1,TARA_N000002352	https://ws.pangaea.de/dds-fdp/rest/panquery?datasetDOI=doi.pangaea.de/10.1594/PANGAEA.842197&filterParameterValue=1,TARA_N000002352
TARA_N000002929	TARA_137	SEQ-(500mL-or-15min)_N20-180	TARA_137_SRF_20-180	Trades Biome	[NPO] North Pacific Ocean	[PNEC] North Pacific Equatorial Countercurrent Province (MRGID:21488)	[SRF] surface water layer (ENVO:00010504)	2011-12-02T16:36	14.1927	-116.647	5.37067	2011-12-03	09:00	26.4091	33.8844	195.127	3.24131	0.290611	0.46	509.847	457.785	2.44	0.00428	0.155201	https://ws.pangaea.de/dds-fdp/rest/panquery?datasetDOI=doi.pangaea.de/10.1594/PANGAEA.853810&filterParameterValue=1,TARA_N000002929	https://ws.pangaea.de/dds-fdp/rest/panquery?datasetDOI=doi.pangaea.de/10.1594/PANGAEA.858201&filterParameterValue=1,TARA_N000002929	https://ws.pangaea.de/dds-fdp/rest/panquery?datasetDOI=doi.pangaea.de/10.1594/PANGAEA.858207&filterParameterValue=1,TARA_N000002929	https://ws.pangaea.de/dds-fdp/rest/panquery?datasetDOI=doi.pangaea.de/10.1594/PANGAEA.842197&filterParameterValue=1,TARA_N000002929
TARA_N000003089	TARA_142	SEQ-(500mL-or-15min)_N180-2000	TARA_142_SRF_180-2000	Coastal Biome	[NAO] North Atlantic Ocean	[CARB] Caribbean Province (MRGID:21466)	[SRF] surface water layer (ENVO:00010504)	2012-01-09T15:04	25.5593	-88.4126	5.443	2012-01-10	09:03	24.9656	36.1937	194.268	-2.2118	0.163338	0	383.516	320.277	0.05	1.16869	0.345975	https://ws.pangaea.de/dds-fdp/rest/panquery?datasetDOI=doi.pangaea.de/10.1594/PANGAEA.853810&filterParameterValue=1,TARA_N000003089	https://ws.pangaea.de/dds-fdp/rest/panquery?datasetDOI=doi.pangaea.de/10.1594/PANGAEA.858201&filterParameterValue=1,TARA_N000003089	https://ws.pangaea.de/dds-fdp/rest/panquery?datasetDOI=doi.pangaea.de/10.1594/PANGAEA.858207&filterParameterValue=1,TARA_N000003089	https://ws.pangaea.de/dds-fdp/rest/panquery?datasetDOI=doi.pangaea.de/10.1594/PANGAEA.842197&filterParameterValue=1,TARA_N000003089
TARA_N000002036	TARA_124	SEQ-(100L-or-15min)_W>0.8	TARA_124_SRF_0.8->	Trades Biome	[SPO] South Pacific Ocean	[SPSG] South Pacific Subtropical Gyre Province, North and South (MRGID:21486)	[SRF] surface water layer (ENVO:00010504)	2011-08-04T18:33	-9.1504	-140.522	5.44417	2011-08-05	09:04	26.5205	35.3845	190.786	5.05319	0.263712	0.63	44.4075	568.237	6.18	0.00251	0.157324	https://ws.pangaea.de/dds-fdp/rest/panquery?datasetDOI=doi.pangaea.de/10.1594/PANGAEA.853810&filterParameterValue=1,TARA_N000002036	https://ws.pangaea.de/dds-fdp/rest/panquery?datasetDOI=doi.pangaea.de/10.1594/PANGAEA.858201&filterParameterValue=1,TARA_N000002036	https://ws.pangaea.de/dds-fdp/rest/panquery?datasetDOI=doi.pangaea.de/10.1594/PANGAEA.858207&filterParameterValue=1,TARA_N000002036	https://ws.pangaea.de/dds-fdp/rest/panquery?datasetDOI=doi.pangaea.de/10.1594/PANGAEA.842197&filterParameterValue=1,TARA_N000002036
TARA_N000002037	TARA_124	SEQ-(100L-or-15min)_W0.8-5	TARA_124_SRF_0.8-5	Trades Biome	[SPO] South Pacific Ocean	[SPSG] South Pacific Subtropical Gyre Province, North and South (MRGID:21486)	[SRF] surface water layer (ENVO:00010504)	2011-08-04T18:33	-9.1504	-140.522	5.44417	2011-08-05	09:04	26.5205	35.3845	190.786	5.05319	0.263712	0.63	44.4075	568.237	6.18	0.00251	0.157324	https://ws.pangaea.de/dds-fdp/rest/panquery?datasetDOI=doi.pangaea.de/10.1594/PANGAEA.853810&filterParameterValue=1,TARA_N000002037	https://ws.pangaea.de/dds-fdp/rest/panquery?datasetDOI=doi.pangaea.de/10.1594/PANGAEA.858201&filterParameterValue=1,TARA_N000002037	https://ws.pangaea.de/dds-fdp/rest/panquery?datasetDOI=doi.pangaea.de/10.1594/PANGAEA.858207&filterParameterValue=1,TARA_N000002037	https://ws.pangaea.de/dds-fdp/rest/panquery?datasetDOI=doi.pangaea.de/10.1594/PANGAEA.842197&filterParameterValue=1,TARA_N000002037
TARA_N000002039	TARA_124	SEQ-(500mL-or-15min)_W5-20	TARA_124_SRF_5-20	Trades Biome	[SPO] South Pacific Ocean	[SPSG] South Pacific Subtropical Gyre Province, North and South (MRGID:21486)	[SRF] surface water layer (ENVO:00010504)	2011-08-04T18:33	-9.1504	-140.522	5.44417	2011-08-05	09:04	26.5205	35.3845	190.786	5.05319	0.263712	0.63	44.4075	568.237	6.18	0.00251	0.157324	https://ws.pangaea.de/dds-fdp/rest/panquery?datasetDOI=doi.pangaea.de/10.1594/PANGAEA.853810&filterParameterValue=1,TARA_N000002039	https://ws.pangaea.de/dds-fdp/rest/panquery?datasetDOI=doi.pangaea.de/10.1594/PANGAEA.858201&filterParameterValue=1,TARA_N000002039	https://ws.pangaea.de/dds-fdp/rest/panquery?datasetDOI=doi.pangaea.de/10.1594/PANGAEA.858207&filterParameterValue=1,TARA_N000002039	https://ws.pangaea.de/dds-fdp/rest/panquery?datasetDOI=doi.pangaea.de/10.1594/PANGAEA.842197&filterParameterValue=1,TARA_N000002039
TARA_N000002749	TARA_151	SEQ-(500mL-or-15min)_N20-180	TARA_151_SRF_20-180	Westerlies Biome	[NAO] North Atlantic Ocean	[NAST-E] North Atlantic Subtropical Gyral Province (MRGID:21467)	[SRF] surface water layer (ENVO:00010504)	2012-03-09T11:11	36.15	-28.9989	5.40208	2012-03-10	09:04	17.2601	36.2377	232.053	0.334082	0.040347	0.01	251.927	444.094	0.02	1.33866	0.0475644	https://ws.pangaea.de/dds-fdp/rest/panquery?datasetDOI=doi.pangaea.de/10.1594/PANGAEA.853810&filterParameterValue=1,TARA_N000002749	https://ws.pangaea.de/dds-fdp/rest/panquery?datasetDOI=doi.pangaea.de/10.1594/PANGAEA.858201&filterParameterValue=1,TARA_N000002749	https://ws.pangaea.de/dds-fdp/rest/panquery?datasetDOI=doi.pangaea.de/10.1594/PANGAEA.858207&filterParameterValue=1,TARA_N000002749	https://ws.pangaea.de/dds-fdp/rest/panquery?datasetDOI=doi.pangaea.de/10.1594/PANGAEA.842197&filterParameterValue=1,TARA_N000002749
TARA_N000001303	TARA_092	SEQ-(500mL-or-15min)_N20-180	TARA_092_SRF_20-180	Coastal Biome	[SPO] South Pacific Ocean	[CHIL] Chile-Peru Current Coastal Province (MRGID:21495)	[SRF] surface water layer (ENVO:00010504)	2011-02-26T14:08	-33.6771	-71.9719	5.392	2011-02-27	09:07	16.7606	34.3923	273.515	NA	NA	0.795	20.9425	NA	0.11	0.00526	0.453899	https://ws.pangaea.de/dds-fdp/rest/panquery?datasetDOI=doi.pangaea.de/10.1594/PANGAEA.853810&filterParameterValue=1,TARA_N000001303	https://ws.pangaea.de/dds-fdp/rest/panquery?datasetDOI=doi.pangaea.de/10.1594/PANGAEA.858201&filterParameterValue=1,TARA_N000001303	https://ws.pangaea.de/dds-fdp/rest/panquery?datasetDOI=doi.pangaea.de/10.1594/PANGAEA.858207&filterParameterValue=1,TARA_N000001303	https://ws.pangaea.de/dds-fdp/rest/panquery?datasetDOI=doi.pangaea.de/10.1594/PANGAEA.842197&filterParameterValue=1,TARA_N000001303
TARA_N000003039	TARA_139	SEQ-(500mL-or-15min)_N5-20	TARA_139_SRF_5-20	Trades Biome	[NPO] North Pacific Ocean	[PNEC] North Pacific Equatorial Countercurrent Province (MRGID:21488)	[SRF] surface water layer (ENVO:00010504)	2011-12-15T15:25	6.4808	-94.9704	5.45967	2011-12-16	09:10	26.2487	33.1845	200.196	3.61821	0.580477	0.53	631.993	NA	4.11	0.0047	0.191233	https://ws.pangaea.de/dds-fdp/rest/panquery?datasetDOI=doi.pangaea.de/10.1594/PANGAEA.853810&filterParameterValue=1,TARA_N000003039	https://ws.pangaea.de/dds-fdp/rest/panquery?datasetDOI=doi.pangaea.de/10.1594/PANGAEA.858201&filterParameterValue=1,TARA_N000003039	https://ws.pangaea.de/dds-fdp/rest/panquery?datasetDOI=doi.pangaea.de/10.1594/PANGAEA.858207&filterParameterValue=1,TARA_N000003039	https://ws.pangaea.de/dds-fdp/rest/panquery?datasetDOI=doi.pangaea.de/10.1594/PANGAEA.842197&filterParameterValue=1,TARA_N000003039
TARA_N000000871	TARA_076	SEQ-(500mL-or-15min)_N20-180	TARA_076_SRF_20-180	Trades Biome	[SAO] South Atlantic Ocean	[SATL] South Atlantic Gyral Province (MRGID:21459)	[SRF] surface water layer (ENVO:00010504)	2010-10-16T11:18	-20.9514	-35.2273	5.46125	2010-10-17	09:11	23.3495	37.1014	206.194	0.030608	0.033622	0.056	31.8656	237.378	0	0.777276	0.163234	https://ws.pangaea.de/dds-fdp/rest/panquery?datasetDOI=doi.pangaea.de/10.1594/PANGAEA.853810&filterParameterValue=1,TARA_N000000871	https://ws.pangaea.de/dds-fdp/rest/panquery?datasetDOI=doi.pangaea.de/10.1594/PANGAEA.858201&filterParameterValue=1,TARA_N000000871	https://ws.pangaea.de/dds-fdp/rest/panquery?datasetDOI=doi.pangaea.de/10.1594/PANGAEA.858207&filterParameterValue=1,TARA_N000000871	https://ws.pangaea.de/dds-fdp/rest/panquery?datasetDOI=doi.pangaea.de/10.1594/PANGAEA.842197&filterParameterValue=1,TARA_N000000871
TARA_E400007200	TARA_026	SEQ-(100L-or-15min)_W0.8-20	TARA_026_SRF_0.8-20	Westerlies Biome	[MS] Mediterranean Sea	[MEDI] Mediterranean Sea, Black Sea Province (MRGID:21465)	[SRF] surface water layer (ENVO:00010504)	2009-11-24T07:40	38.4761	20.1705	5.44358	2009-11-25	09:13	19.0413	38.3638	214.648	NA	0.109164	0.01	21.7839	NA	0.01	1.38796	0.0581215	https://ws.pangaea.de/dds-fdp/rest/panquery?datasetDOI=doi.pangaea.de/10.1594/PANGAEA.853810&filterParameterValue=1,TARA_E400007200	https://ws.pangaea.de/dds-fdp/rest/panquery?datasetDOI=doi.pangaea.de/10.1594/PANGAEA.858201&filterParameterValue=1,TARA_E400007200	https://ws.pangaea.de/dds-fdp/rest/panquery?datasetDOI=doi.pangaea.de/10.1594/PANGAEA.858207&filterParameterValue=1,TARA_E400007200	https://ws.pangaea.de/dds-fdp/rest/panquery?datasetDOI=doi.pangaea.de/10.1594/PANGAEA.842197&filterParameterValue=1,TARA_E400007200
TARA_S400007202	TARA_026	SEQ-(500mL-or-15min)_N20-180	TARA_026_SRF_20-180	Westerlies Biome	[MS] Mediterranean Sea	[MEDI] Mediterranean Sea, Black Sea Province (MRGID:21465)	[SRF] surface water layer (ENVO:00010504)	2009-11-24T07:44	38.4735	20.1718	5.44358	2009-11-25	09:17	19.0413	38.3638	214.648	NA	0.109164	0.01	21.7839	NA	0.01	1.38796	0.0581215	https://ws.pangaea.de/dds-fdp/rest/panquery?datasetDOI=doi.pangaea.de/10.1594/PANGAEA.853810&filterParameterValue=1,TARA_S400007202	https://ws.pangaea.de/dds-fdp/rest/panquery?datasetDOI=doi.pangaea.de/10.1594/PANGAEA.858201&filterParameterValue=1,TARA_S400007202	https://ws.pangaea.de/dds-fdp/rest/panquery?datasetDOI=doi.pangaea.de/10.1594/PANGAEA.858207&filterParameterValue=1,TARA_S400007202	https://ws.pangaea.de/dds-fdp/rest/panquery?datasetDOI=doi.pangaea.de/10.1594/PANGAEA.842197&filterParameterValue=1,TARA_S400007202
TARA_N000001808	TARA_111	SEQ-(100L-or-15min)_W0.8-3	TARA_111_MES_0.8-3	Trades Biome	[SPO] South Pacific Ocean	[SPSG] South Pacific Subtropical Gyre Province, North and South (MRGID:21486)	[MES] marine water layer (ENVO:01000295) within the mesopelagic zone (ENVO:00000213)	2011-06-01T16:00:59	-16.9486	-100.671	NA	2011-06-02	09:19	NA	NA	NA	NA	NA	NA	NA	NA	NA	NA	NA	https://ws.pangaea.de/dds-fdp/rest/panquery?datasetDOI=doi.pangaea.de/10.1594/PANGAEA.853810&filterParameterValue=1,TARA_N000001808	https://ws.pangaea.de/dds-fdp/rest/panquery?datasetDOI=doi.pangaea.de/10.1594/PANGAEA.858201&filterParameterValue=1,TARA_N000001808	https://ws.pangaea.de/dds-fdp/rest/panquery?datasetDOI=doi.pangaea.de/10.1594/PANGAEA.858207&filterParameterValue=1,TARA_N000001808	https://ws.pangaea.de/dds-fdp/rest/panquery?datasetDOI=doi.pangaea.de/10.1594/PANGAEA.842197&filterParameterValue=1,TARA_N000001808
TARA_N000002119	TARA_148	SEQ-(500mL-or-15min)_N180-2000	TARA_148_SRF_180-2000	Westerlies Biome	[NAO] North Atlantic Ocean	[NAST-W] North Atlantic Subtropical Gyral Province (MRGID:21455)	[SRF] surface water layer (ENVO:00010504)	2012-02-24T13:51	31.7432	-64.1967	6.0535	2012-02-25	09:20	20.3973	36.5996	212.562	NA	0.166512	0	77.5224	382.043	0.15	1.04127	0.0135407	https://ws.pangaea.de/dds-fdp/rest/panquery?datasetDOI=doi.pangaea.de/10.1594/PANGAEA.853810&filterParameterValue=1,TARA_N000002119	https://ws.pangaea.de/dds-fdp/rest/panquery?datasetDOI=doi.pangaea.de/10.1594/PANGAEA.858201&filterParameterValue=1,TARA_N000002119	https://ws.pangaea.de/dds-fdp/rest/panquery?datasetDOI=doi.pangaea.de/10.1594/PANGAEA.858207&filterParameterValue=1,TARA_N000002119	https://ws.pangaea.de/dds-fdp/rest/panquery?datasetDOI=doi.pangaea.de/10.1594/PANGAEA.842197&filterParameterValue=1,TARA_N000002119
TARA_N000001040	TARA_085	SEQ-(500mL-or-15min)_N180-2000	TARA_085_SRF_180-2000	Polar Biome	[SO] Southern Ocean	[ANTA] Antarctic Province (MRGID:21502)	[SRF] surface water layer (ENVO:00010504)	2011-01-06T12:45	-62.0773	-49.4534	5.9412	2011-01-07	09:21	0.67108	34.3539	343.437	27.5012	0.065273	2.111	241.798	138.947	28.5	0.454863	0.50525	https://ws.pangaea.de/dds-fdp/rest/panquery?datasetDOI=doi.pangaea.de/10.1594/PANGAEA.853810&filterParameterValue=1,TARA_N000001040	https://ws.pangaea.de/dds-fdp/rest/panquery?datasetDOI=doi.pangaea.de/10.1594/PANGAEA.858201&filterParameterValue=1,TARA_N000001040	https://ws.pangaea.de/dds-fdp/rest/panquery?datasetDOI=doi.pangaea.de/10.1594/PANGAEA.858207&filterParameterValue=1,TARA_N000001040	https://ws.pangaea.de/dds-fdp/rest/panquery?datasetDOI=doi.pangaea.de/10.1594/PANGAEA.842197&filterParameterValue=1,TARA_N000001040
TARA_N000002809	TARA_153	SEQ-(500mL-or-15min)_N180-2000	TARA_153_MIX_180-2000	Westerlies Biome	[NAO] North Atlantic Ocean	[NAST-E] North Atlantic Subtropical Gyral Province (MRGID:21467)	[MIX] marine epipelagic wind mixed layer (ENVO:01000061)	2012-03-24T10:34	44.0852	-16.5645	NA	2012-03-25	09:21	NA	NA	NA	NA	NA	NA	NA	NA	NA	NA	NA	https://ws.pangaea.de/dds-fdp/rest/panquery?datasetDOI=doi.pangaea.de/10.1594/PANGAEA.853810&filterParameterValue=1,TARA_N000002809	https://ws.pangaea.de/dds-fdp/rest/panquery?datasetDOI=doi.pangaea.de/10.1594/PANGAEA.858201&filterParameterValue=1,TARA_N000002809	https://ws.pangaea.de/dds-fdp/rest/panquery?datasetDOI=doi.pangaea.de/10.1594/PANGAEA.858207&filterParameterValue=1,TARA_N000002809	https://ws.pangaea.de/dds-fdp/rest/panquery?datasetDOI=doi.pangaea.de/10.1594/PANGAEA.842197&filterParameterValue=1,TARA_N000002809
TARA_N000000011	TARA_039	SEQ-(500mL-or-15min)_N20-180	TARA_039_SRF_20-180	Trades Biome	[IO] Indian Ocean	[MONS] Indian Monsoon Gyres Province (MRGID:21471)	[SRF] surface water layer (ENVO:00010504)	2010-03-18T05:05	18.5667	66.522	5.46967	2010-03-19	09:22	27.2061	36.2858	192.899	-0.306531	0.093048	0.23	464.958	543.106	0.03	1.38765	0.160652	https://ws.pangaea.de/dds-fdp/rest/panquery?datasetDOI=doi.pangaea.de/10.1594/PANGAEA.853810&filterParameterValue=1,TARA_N000000011	https://ws.pangaea.de/dds-fdp/rest/panquery?datasetDOI=doi.pangaea.de/10.1594/PANGAEA.858201&filterParameterValue=1,TARA_N000000011	https://ws.pangaea.de/dds-fdp/rest/panquery?datasetDOI=doi.pangaea.de/10.1594/PANGAEA.858207&filterParameterValue=1,TARA_N000000011	https://ws.pangaea.de/dds-fdp/rest/panquery?datasetDOI=doi.pangaea.de/10.1594/PANGAEA.842197&filterParameterValue=1,TARA_N000000011
TARA_N000000570	TARA_052	SEQ-(500mL-or-15min)_N5-20	TARA_052_SRF_5-20	Trades Biome	[IO] Indian Ocean	[ISSG] Indian South Subtropical Gyre Province (MRGID:21472)	[SRF] surface water layer (ENVO:00010504)	2010-05-17T05:45	-16.9616	53.9541	5.53958	2010-05-18	09:24	27.8684	34.5667	191.68	NA	0.176565	0.12	411.272	122.802	0	1.05679	0.0544495	https://ws.pangaea.de/dds-fdp/rest/panquery?datasetDOI=doi.pangaea.de/10.1594/PANGAEA.853810&filterParameterValue=1,TARA_N000000570	https://ws.pangaea.de/dds-fdp/rest/panquery?datasetDOI=doi.pangaea.de/10.1594/PANGAEA.858201&filterParameterValue=1,TARA_N000000570	https://ws.pangaea.de/dds-fdp/rest/panquery?datasetDOI=doi.pangaea.de/10.1594/PANGAEA.858207&filterParameterValue=1,TARA_N000000570	https://ws.pangaea.de/dds-fdp/rest/panquery?datasetDOI=doi.pangaea.de/10.1594/PANGAEA.842197&filterParameterValue=1,TARA_N000000570
TARA_A100000595	TARA_018	SEQ-(100L-or-15min)_W0.8-5	TARA_018_SRF_0.8-5	Westerlies Biome	[MS] Mediterranean Sea	[MEDI] Mediterranean Sea, Black Sea Province (MRGID:21465)	[SRF] surface water layer (ENVO:00010504)	2009-11-02T08:13	35.759	14.2574	5.42567	2009-11-03	09:26	21.4395	NA	NA	NA	0.048898	NA	NA	331.789	0.12	26	0.2147	https://ws.pangaea.de/dds-fdp/rest/panquery?datasetDOI=doi.pangaea.de/10.1594/PANGAEA.853810&filterParameterValue=1,TARA_A100000595	https://ws.pangaea.de/dds-fdp/rest/panquery?datasetDOI=doi.pangaea.de/10.1594/PANGAEA.858201&filterParameterValue=1,TARA_A100000595	https://ws.pangaea.de/dds-fdp/rest/panquery?datasetDOI=doi.pangaea.de/10.1594/PANGAEA.858207&filterParameterValue=1,TARA_A100000595	https://ws.pangaea.de/dds-fdp/rest/panquery?datasetDOI=doi.pangaea.de/10.1594/PANGAEA.842197&filterParameterValue=1,TARA_A100000595
TARA_A100000598	TARA_018	SEQ-(500mL-or-15min)_W5-20	TARA_018_SRF_5-20	Westerlies Biome	[MS] Mediterranean Sea	[MEDI] Mediterranean Sea, Black Sea Province (MRGID:21465)	[SRF] surface water layer (ENVO:00010504)	2009-11-02T08:13	35.759	14.2574	5.42567	2009-11-03	09:26	21.4395	NA	NA	NA	0.048898	NA	NA	331.789	0.12	26	0.2147	https://ws.pangaea.de/dds-fdp/rest/panquery?datasetDOI=doi.pangaea.de/10.1594/PANGAEA.853810&filterParameterValue=1,TARA_A100000598	https://ws.pangaea.de/dds-fdp/rest/panquery?datasetDOI=doi.pangaea.de/10.1594/PANGAEA.858201&filterParameterValue=1,TARA_A100000598	https://ws.pangaea.de/dds-fdp/rest/panquery?datasetDOI=doi.pangaea.de/10.1594/PANGAEA.858207&filterParameterValue=1,TARA_A100000598	https://ws.pangaea.de/dds-fdp/rest/panquery?datasetDOI=doi.pangaea.de/10.1594/PANGAEA.842197&filterParameterValue=1,TARA_A100000598
TARA_N000002701	TARA_150	SEQ-(500mL-or-15min)_N20-180	TARA_150_SRF_20-180	Westerlies Biome	[NAO] North Atlantic Ocean	[NAST-W] North Atlantic Subtropical Gyral Province (MRGID:21455)	[SRF] surface water layer (ENVO:00010504)	2012-03-05T12:07	35.8913	-37.2369	5.53017	2012-03-06	09:26	17.5831	36.3123	228.376	-0.328716	0.196921	0.01	653.698	573.697	0.17	1.10078	0.0204257	https://ws.pangaea.de/dds-fdp/rest/panquery?datasetDOI=doi.pangaea.de/10.1594/PANGAEA.853810&filterParameterValue=1,TARA_N000002701	https://ws.pangaea.de/dds-fdp/rest/panquery?datasetDOI=doi.pangaea.de/10.1594/PANGAEA.858201&filterParameterValue=1,TARA_N000002701	https://ws.pangaea.de/dds-fdp/rest/panquery?datasetDOI=doi.pangaea.de/10.1594/PANGAEA.858207&filterParameterValue=1,TARA_N000002701	https://ws.pangaea.de/dds-fdp/rest/panquery?datasetDOI=doi.pangaea.de/10.1594/PANGAEA.842197&filterParameterValue=1,TARA_N000002701
TARA_N000002141	TARA_149	SEQ-(500mL-or-15min)_N180-2000	TARA_149_SRF_180-2000	Westerlies Biome	[NAO] North Atlantic Ocean	[NAST-W] North Atlantic Subtropical Gyral Province (MRGID:21455)	[SRF] surface water layer (ENVO:00010504)	2012-03-01T13:01	34.0823	-49.8695	5.53067	2012-03-02	09:29	18.7327	36.4072	220.19	-1.17612	0.214174	0.06	1391.23	601.62	0.68	1.00421	0.060187	https://ws.pangaea.de/dds-fdp/rest/panquery?datasetDOI=doi.pangaea.de/10.1594/PANGAEA.853810&filterParameterValue=1,TARA_N000002141	https://ws.pangaea.de/dds-fdp/rest/panquery?datasetDOI=doi.pangaea.de/10.1594/PANGAEA.858201&filterParameterValue=1,TARA_N000002141	https://ws.pangaea.de/dds-fdp/rest/panquery?datasetDOI=doi.pangaea.de/10.1594/PANGAEA.858207&filterParameterValue=1,TARA_N000002141	https://ws.pangaea.de/dds-fdp/rest/panquery?datasetDOI=doi.pangaea.de/10.1594/PANGAEA.842197&filterParameterValue=1,TARA_N000002141
TARA_N000000278	TARA_047	SEQ-(100L-or-15min)_W0.8-20	TARA_047_SRF_0.8-20	Trades Biome	[IO] Indian Ocean	[MONS] Indian Monsoon Gyres Province (MRGID:21471)	[SRF] surface water layer (ENVO:00010504)	2010-04-16T04:42	-2.0465	72.1568	5.42025	2010-04-17	09:30	30.2021	34.9121	187.574	-1.82607	0.006724	0.09	187.102	NA	0.02	1.31357	0.0296058	https://ws.pangaea.de/dds-fdp/rest/panquery?datasetDOI=doi.pangaea.de/10.1594/PANGAEA.853810&filterParameterValue=1,TARA_N000000278	https://ws.pangaea.de/dds-fdp/rest/panquery?datasetDOI=doi.pangaea.de/10.1594/PANGAEA.858201&filterParameterValue=1,TARA_N000000278	https://ws.pangaea.de/dds-fdp/rest/panquery?datasetDOI=doi.pangaea.de/10.1594/PANGAEA.858207&filterParameterValue=1,TARA_N000000278	https://ws.pangaea.de/dds-fdp/rest/panquery?datasetDOI=doi.pangaea.de/10.1594/PANGAEA.842197&filterParameterValue=1,TARA_N000000278
TARA_G000000124	TARA_047	SEQ-(100L-or-15min)_W0.8-20	TARA_047_DCM_0.8-20	Trades Biome	[IO] Indian Ocean	[MONS] Indian Monsoon Gyres Province (MRGID:21471)	[DCM] deep chlorophyll maximum layer (ENVO:01000326)	2010-04-16T04:43:34	-2.0465	72.1568	NA	2010-04-17	09:31	NA	NA	NA	NA	NA	NA	NA	NA	NA	NA	NA	https://ws.pangaea.de/dds-fdp/rest/panquery?datasetDOI=doi.pangaea.de/10.1594/PANGAEA.853810&filterParameterValue=1,TARA_G000000124	https://ws.pangaea.de/dds-fdp/rest/panquery?datasetDOI=doi.pangaea.de/10.1594/PANGAEA.858201&filterParameterValue=1,TARA_G000000124	https://ws.pangaea.de/dds-fdp/rest/panquery?datasetDOI=doi.pangaea.de/10.1594/PANGAEA.858207&filterParameterValue=1,TARA_G000000124	https://ws.pangaea.de/dds-fdp/rest/panquery?datasetDOI=doi.pangaea.de/10.1594/PANGAEA.842197&filterParameterValue=1,TARA_G000000124
TARA_N000002967	TARA_136	SEQ-(500mL-or-15min)_N180-2000	TARA_136_SRF_180-2000	Trades Biome	[NPO] North Pacific Ocean	[NPTG] North Pacific Tropical Gyre Province (MRGID:21487)	[SRF] surface water layer (ENVO:00010504)	2011-11-30T17:16	17.0769	-118.896	5.49608	2011-12-01	09:31	24.5273	34.5247	201.216	-1.14515	0.245841	0.31	464.168	NA	0.24	0.0528	0.201274	https://ws.pangaea.de/dds-fdp/rest/panquery?datasetDOI=doi.pangaea.de/10.1594/PANGAEA.853810&filterParameterValue=1,TARA_N000002967	https://ws.pangaea.de/dds-fdp/rest/panquery?datasetDOI=doi.pangaea.de/10.1594/PANGAEA.858201&filterParameterValue=1,TARA_N000002967	https://ws.pangaea.de/dds-fdp/rest/panquery?datasetDOI=doi.pangaea.de/10.1594/PANGAEA.858207&filterParameterValue=1,TARA_N000002967	https://ws.pangaea.de/dds-fdp/rest/panquery?datasetDOI=doi.pangaea.de/10.1594/PANGAEA.842197&filterParameterValue=1,TARA_N000002967
TARA_N000000196	TARA_051	SEQ-(500mL-or-15min)_N20-180	TARA_051_SRF_20-180	Trades Biome	[IO] Indian Ocean	[ISSG] Indian South Subtropical Gyre Province (MRGID:21472)	[SRF] surface water layer (ENVO:00010504)	2010-05-11T05:55	-21.4752	54.3236	5.9685	2010-05-12	09:35	27.2591	34.9008	194.69	0.244232	0.040347	0.09	105.18	NA	0.01	0.973326	0.0347696	https://ws.pangaea.de/dds-fdp/rest/panquery?datasetDOI=doi.pangaea.de/10.1594/PANGAEA.853810&filterParameterValue=1,TARA_N000000196	https://ws.pangaea.de/dds-fdp/rest/panquery?datasetDOI=doi.pangaea.de/10.1594/PANGAEA.858201&filterParameterValue=1,TARA_N000000196	https://ws.pangaea.de/dds-fdp/rest/panquery?datasetDOI=doi.pangaea.de/10.1594/PANGAEA.858207&filterParameterValue=1,TARA_N000000196	https://ws.pangaea.de/dds-fdp/rest/panquery?datasetDOI=doi.pangaea.de/10.1594/PANGAEA.842197&filterParameterValue=1,TARA_N000000196
TARA_N000000746	TARA_067	SEQ-(500mL-or-15min)_N20-180	TARA_067_SRF_20-180	Coastal Biome	[SAO] South Atlantic Ocean	[BENG] Benguela Current Coastal Province (MRGID:21470)	[SRF] surface water layer (ENVO:00010504)	2010-09-07T08:25	-32.1745	17.6991	5.45358	2010-09-08	09:37	12.8345	34.8453	249.351	0.405607	NA	1.016	55.5142	6662.87	7.091	0.431115	0.256699	https://ws.pangaea.de/dds-fdp/rest/panquery?datasetDOI=doi.pangaea.de/10.1594/PANGAEA.853810&filterParameterValue=1,TARA_N000000746	https://ws.pangaea.de/dds-fdp/rest/panquery?datasetDOI=doi.pangaea.de/10.1594/PANGAEA.858201&filterParameterValue=1,TARA_N000000746	https://ws.pangaea.de/dds-fdp/rest/panquery?datasetDOI=doi.pangaea.de/10.1594/PANGAEA.858207&filterParameterValue=1,TARA_N000000746	https://ws.pangaea.de/dds-fdp/rest/panquery?datasetDOI=doi.pangaea.de/10.1594/PANGAEA.842197&filterParameterValue=1,TARA_N000000746
TARA_N000001584	TARA_098	SEQ-(500mL-or-15min)_N20-180	TARA_098_DCM_20-180	Trades Biome	[SPO] South Pacific Ocean	[SPSG] South Pacific Subtropical Gyre Province, North and South (MRGID:21486)	[DCM] deep chlorophyll maximum layer (ENVO:01000326)	2011-04-04T17:07	-25.8162	-111.735	167.445	2011-04-05	09:37	20.3254	35.874	212.877	0.178539	0.138077	0.1	271.907	68.8496	0.05	0.195764	0.0378105	https://ws.pangaea.de/dds-fdp/rest/panquery?datasetDOI=doi.pangaea.de/10.1594/PANGAEA.853810&filterParameterValue=1,TARA_N000001584	https://ws.pangaea.de/dds-fdp/rest/panquery?datasetDOI=doi.pangaea.de/10.1594/PANGAEA.858201&filterParameterValue=1,TARA_N000001584	https://ws.pangaea.de/dds-fdp/rest/panquery?datasetDOI=doi.pangaea.de/10.1594/PANGAEA.858207&filterParameterValue=1,TARA_N000001584	https://ws.pangaea.de/dds-fdp/rest/panquery?datasetDOI=doi.pangaea.de/10.1594/PANGAEA.842197&filterParameterValue=1,TARA_N000001584
TARA_N000001594	TARA_098	SEQ-(500mL-or-15min)_N180-2000	TARA_098_DCM_180-2000	Trades Biome	[SPO] South Pacific Ocean	[SPSG] South Pacific Subtropical Gyre Province, North and South (MRGID:21486)	[DCM] deep chlorophyll maximum layer (ENVO:01000326)	2011-04-04T17:07	-25.8162	-111.735	167.445	2011-04-05	09:37	20.3254	35.874	212.877	0.178539	0.138077	0.1	271.907	68.8496	0.05	0.195764	0.0378105	https://ws.pangaea.de/dds-fdp/rest/panquery?datasetDOI=doi.pangaea.de/10.1594/PANGAEA.853810&filterParameterValue=1,TARA_N000001594	https://ws.pangaea.de/dds-fdp/rest/panquery?datasetDOI=doi.pangaea.de/10.1594/PANGAEA.858201&filterParameterValue=1,TARA_N000001594	https://ws.pangaea.de/dds-fdp/rest/panquery?datasetDOI=doi.pangaea.de/10.1594/PANGAEA.858207&filterParameterValue=1,TARA_N000001594	https://ws.pangaea.de/dds-fdp/rest/panquery?datasetDOI=doi.pangaea.de/10.1594/PANGAEA.842197&filterParameterValue=1,TARA_N000001594
TARA_N000001390	TARA_082	SEQ-(500mL-or-15min)_N5-20	TARA_082_SRF_5-20	Coastal Biome	[SO] Southern Ocean	[FKLD] Southwest Atlantic Shelves Province (MRGID:21469)	[SRF] surface water layer (ENVO:00010504)	2010-12-06T13:23	-47.2002	-58.2034	5.48033	2010-12-07	09:39	7.32152	34.0486	305.012	17.0911	0.310844	1.301	459.611	643.804	18.15	0.307676	0.815709	https://ws.pangaea.de/dds-fdp/rest/panquery?datasetDOI=doi.pangaea.de/10.1594/PANGAEA.853810&filterParameterValue=1,TARA_N000001390	https://ws.pangaea.de/dds-fdp/rest/panquery?datasetDOI=doi.pangaea.de/10.1594/PANGAEA.858201&filterParameterValue=1,TARA_N000001390	https://ws.pangaea.de/dds-fdp/rest/panquery?datasetDOI=doi.pangaea.de/10.1594/PANGAEA.858207&filterParameterValue=1,TARA_N000001390	https://ws.pangaea.de/dds-fdp/rest/panquery?datasetDOI=doi.pangaea.de/10.1594/PANGAEA.842197&filterParameterValue=1,TARA_N000001390
TARA_N000001301	TARA_092	SEQ-(500mL-or-15min)_N5-20	TARA_092_SRF_5-20	Coastal Biome	[SPO] South Pacific Ocean	[CHIL] Chile-Peru Current Coastal Province (MRGID:21495)	[SRF] surface water layer (ENVO:00010504)	2011-02-26T14:40	-33.6737	-71.9641	5.392	2011-02-27	09:39	16.7606	34.3923	273.515	NA	NA	0.795	20.9425	NA	0.11	0.00526	0.453899	https://ws.pangaea.de/dds-fdp/rest/panquery?datasetDOI=doi.pangaea.de/10.1594/PANGAEA.853810&filterParameterValue=1,TARA_N000001301	https://ws.pangaea.de/dds-fdp/rest/panquery?datasetDOI=doi.pangaea.de/10.1594/PANGAEA.858201&filterParameterValue=1,TARA_N000001301	https://ws.pangaea.de/dds-fdp/rest/panquery?datasetDOI=doi.pangaea.de/10.1594/PANGAEA.858207&filterParameterValue=1,TARA_N000001301	https://ws.pangaea.de/dds-fdp/rest/panquery?datasetDOI=doi.pangaea.de/10.1594/PANGAEA.842197&filterParameterValue=1,TARA_N000001301
TARA_A100000534	TARA_022	SEQ-(100L-or-15min)_W0.8-5	TARA_022_SRF_0.8-5	Westerlies Biome	[MS] Mediterranean Sea	[MEDI] Mediterranean Sea, Black Sea Province (MRGID:21465)	[SRF] surface water layer (ENVO:00010504)	2009-11-16T08:16	39.8386	17.4155	5.44375	2009-11-17	09:40	17.3334	37.8603	221.516	NA	0.231401	0.02	50.5135	668.371	0.21	1.38804	0.0492857	https://ws.pangaea.de/dds-fdp/rest/panquery?datasetDOI=doi.pangaea.de/10.1594/PANGAEA.853810&filterParameterValue=1,TARA_A100000534	https://ws.pangaea.de/dds-fdp/rest/panquery?datasetDOI=doi.pangaea.de/10.1594/PANGAEA.858201&filterParameterValue=1,TARA_A100000534	https://ws.pangaea.de/dds-fdp/rest/panquery?datasetDOI=doi.pangaea.de/10.1594/PANGAEA.858207&filterParameterValue=1,TARA_A100000534	https://ws.pangaea.de/dds-fdp/rest/panquery?datasetDOI=doi.pangaea.de/10.1594/PANGAEA.842197&filterParameterValue=1,TARA_A100000534
TARA_A100000539	TARA_022	SEQ-(500mL-or-15min)_W5-20	TARA_022_SRF_5-20	Westerlies Biome	[MS] Mediterranean Sea	[MEDI] Mediterranean Sea, Black Sea Province (MRGID:21465)	[SRF] surface water layer (ENVO:00010504)	2009-11-16T08:16	39.8386	17.4155	5.44375	2009-11-17	09:40	17.3334	37.8603	221.516	NA	0.231401	0.02	50.5135	668.371	0.21	1.38804	0.0492857	https://ws.pangaea.de/dds-fdp/rest/panquery?datasetDOI=doi.pangaea.de/10.1594/PANGAEA.853810&filterParameterValue=1,TARA_A100000539	https://ws.pangaea.de/dds-fdp/rest/panquery?datasetDOI=doi.pangaea.de/10.1594/PANGAEA.858201&filterParameterValue=1,TARA_A100000539	https://ws.pangaea.de/dds-fdp/rest/panquery?datasetDOI=doi.pangaea.de/10.1594/PANGAEA.858207&filterParameterValue=1,TARA_A100000539	https://ws.pangaea.de/dds-fdp/rest/panquery?datasetDOI=doi.pangaea.de/10.1594/PANGAEA.842197&filterParameterValue=1,TARA_A100000539
TARA_N000000039	TARA_038	SEQ-(500mL-or-15min)_N180-2000	TARA_038_SRF_180-2000	Trades Biome	[IO] Indian Ocean	[MONS] Indian Monsoon Gyres Province (MRGID:21471)	[SRF] surface water layer (ENVO:00010504)	2010-03-15T05:31	19.0359	64.511	5.41417	2010-03-16	09:40	26.3543	36.621	201.212	-0.139576	0.134009	0.32	581.147	917.205	0.06	1.38773	0.178553	https://ws.pangaea.de/dds-fdp/rest/panquery?datasetDOI=doi.pangaea.de/10.1594/PANGAEA.853810&filterParameterValue=1,TARA_N000000039	https://ws.pangaea.de/dds-fdp/rest/panquery?datasetDOI=doi.pangaea.de/10.1594/PANGAEA.858201&filterParameterValue=1,TARA_N000000039	https://ws.pangaea.de/dds-fdp/rest/panquery?datasetDOI=doi.pangaea.de/10.1594/PANGAEA.858207&filterParameterValue=1,TARA_N000000039	https://ws.pangaea.de/dds-fdp/rest/panquery?datasetDOI=doi.pangaea.de/10.1594/PANGAEA.842197&filterParameterValue=1,TARA_N000000039
TARA_N000000046	TARA_038	SEQ-(500mL-or-15min)_N180-2000	TARA_038_SRF_180-2000	Trades Biome	[IO] Indian Ocean	[MONS] Indian Monsoon Gyres Province (MRGID:21471)	[SRF] surface water layer (ENVO:00010504)	2010-03-15T05:31	19.0359	64.511	5.41417	2010-03-16	09:40	26.3543	36.621	201.212	-0.139576	0.134009	0.32	581.147	917.205	0.06	1.38773	0.178553	https://ws.pangaea.de/dds-fdp/rest/panquery?datasetDOI=doi.pangaea.de/10.1594/PANGAEA.853810&filterParameterValue=1,TARA_N000000046	https://ws.pangaea.de/dds-fdp/rest/panquery?datasetDOI=doi.pangaea.de/10.1594/PANGAEA.858201&filterParameterValue=1,TARA_N000000046	https://ws.pangaea.de/dds-fdp/rest/panquery?datasetDOI=doi.pangaea.de/10.1594/PANGAEA.858207&filterParameterValue=1,TARA_N000000046	https://ws.pangaea.de/dds-fdp/rest/panquery?datasetDOI=doi.pangaea.de/10.1594/PANGAEA.842197&filterParameterValue=1,TARA_N000000046
TARA_N000003005	TARA_138	SEQ-(500mL-or-15min)_N20-180	TARA_138_SRF_20-180	Trades Biome	[NPO] North Pacific Ocean	[PNEC] North Pacific Equatorial Countercurrent Province (MRGID:21488)	[SRF] surface water layer (ENVO:00010504)	2011-12-10T16:25	6.3199	-102.96	5.35292	2011-12-11	09:40	26.6362	33.407	196.883	-1.18432	0.013449	0.16	813.77	234.775	0	0.00477	0.310345	https://ws.pangaea.de/dds-fdp/rest/panquery?datasetDOI=doi.pangaea.de/10.1594/PANGAEA.853810&filterParameterValue=1,TARA_N000003005	https://ws.pangaea.de/dds-fdp/rest/panquery?datasetDOI=doi.pangaea.de/10.1594/PANGAEA.858201&filterParameterValue=1,TARA_N000003005	https://ws.pangaea.de/dds-fdp/rest/panquery?datasetDOI=doi.pangaea.de/10.1594/PANGAEA.858207&filterParameterValue=1,TARA_N000003005	https://ws.pangaea.de/dds-fdp/rest/panquery?datasetDOI=doi.pangaea.de/10.1594/PANGAEA.842197&filterParameterValue=1,TARA_N000003005
TARA_N000000927	TARA_064	SEQ-(500mL-or-15min)_N5-20	TARA_064_SRF_5-20	Coastal Biome	[IO] Indian Ocean	[EAFR] Eastern Africa Coastal Province (MRGID:21473)	[SRF] surface water layer (ENVO:00010504)	2010-07-07T07:14	-29.4991	37.9938	5.49492	2010-07-08	09:41	22.1656	35.3347	210.008	NA	0.162993	0.08	546.181	489.858	0	0.80341	0.0300648	https://ws.pangaea.de/dds-fdp/rest/panquery?datasetDOI=doi.pangaea.de/10.1594/PANGAEA.853810&filterParameterValue=1,TARA_N000000927	https://ws.pangaea.de/dds-fdp/rest/panquery?datasetDOI=doi.pangaea.de/10.1594/PANGAEA.858201&filterParameterValue=1,TARA_N000000927	https://ws.pangaea.de/dds-fdp/rest/panquery?datasetDOI=doi.pangaea.de/10.1594/PANGAEA.858207&filterParameterValue=1,TARA_N000000927	https://ws.pangaea.de/dds-fdp/rest/panquery?datasetDOI=doi.pangaea.de/10.1594/PANGAEA.842197&filterParameterValue=1,TARA_N000000927
TARA_N000000928	TARA_064	SEQ-(500mL-or-15min)_N5-20	TARA_064_SRF_5-20	Coastal Biome	[IO] Indian Ocean	[EAFR] Eastern Africa Coastal Province (MRGID:21473)	[SRF] surface water layer (ENVO:00010504)	2010-07-07T07:14	-29.4991	37.9938	5.49492	2010-07-08	09:41	22.1656	35.3347	210.008	NA	0.162993	0.08	546.181	489.858	0	0.80341	0.0300648	https://ws.pangaea.de/dds-fdp/rest/panquery?datasetDOI=doi.pangaea.de/10.1594/PANGAEA.853810&filterParameterValue=1,TARA_N000000928	https://ws.pangaea.de/dds-fdp/rest/panquery?datasetDOI=doi.pangaea.de/10.1594/PANGAEA.858201&filterParameterValue=1,TARA_N000000928	https://ws.pangaea.de/dds-fdp/rest/panquery?datasetDOI=doi.pangaea.de/10.1594/PANGAEA.858207&filterParameterValue=1,TARA_N000000928	https://ws.pangaea.de/dds-fdp/rest/panquery?datasetDOI=doi.pangaea.de/10.1594/PANGAEA.842197&filterParameterValue=1,TARA_N000000928
TARA_N000003013	TARA_138	SEQ-(500mL-or-15min)_N5-20	TARA_138_DCM_5-20	Trades Biome	[NPO] North Pacific Ocean	[PNEC] North Pacific Equatorial Countercurrent Province (MRGID:21488)	[DCM] deep chlorophyll maximum layer (ENVO:01000326)	2011-12-11T16:27	6.3356	-103.04	70.08	2011-12-12	09:41	16.2572	34.6946	31.1538	28.0447	0.249299	2.05	813.77	234.649	12.9	0.3446	0.640542	https://ws.pangaea.de/dds-fdp/rest/panquery?datasetDOI=doi.pangaea.de/10.1594/PANGAEA.853810&filterParameterValue=1,TARA_N000003013	https://ws.pangaea.de/dds-fdp/rest/panquery?datasetDOI=doi.pangaea.de/10.1594/PANGAEA.858201&filterParameterValue=1,TARA_N000003013	https://ws.pangaea.de/dds-fdp/rest/panquery?datasetDOI=doi.pangaea.de/10.1594/PANGAEA.858207&filterParameterValue=1,TARA_N000003013	https://ws.pangaea.de/dds-fdp/rest/panquery?datasetDOI=doi.pangaea.de/10.1594/PANGAEA.842197&filterParameterValue=1,TARA_N000003013
TARA_N000002101	TARA_147	SEQ-(100L-or-15min)_W>0.8	TARA_147_SRF_0.8->	Westerlies Biome	[NAO] North Atlantic Ocean	[NAST-W] North Atlantic Subtropical Gyral Province (MRGID:21455)	[SRF] surface water layer (ENVO:00010504)	2012-02-18T14:22	33.061	-66.5435	5.50908	2012-02-19	09:41	20.1216	36.5675	213.261	-0.960636	0.122914	0	174.82	NA	0.4	1.07623	0.0343106	https://ws.pangaea.de/dds-fdp/rest/panquery?datasetDOI=doi.pangaea.de/10.1594/PANGAEA.853810&filterParameterValue=1,TARA_N000002101	https://ws.pangaea.de/dds-fdp/rest/panquery?datasetDOI=doi.pangaea.de/10.1594/PANGAEA.858201&filterParameterValue=1,TARA_N000002101	https://ws.pangaea.de/dds-fdp/rest/panquery?datasetDOI=doi.pangaea.de/10.1594/PANGAEA.858207&filterParameterValue=1,TARA_N000002101	https://ws.pangaea.de/dds-fdp/rest/panquery?datasetDOI=doi.pangaea.de/10.1594/PANGAEA.842197&filterParameterValue=1,TARA_N000002101
TARA_N000002103	TARA_147	SEQ-(100L-or-15min)_W0.8-5	TARA_147_SRF_0.8-5	Westerlies Biome	[NAO] North Atlantic Ocean	[NAST-W] North Atlantic Subtropical Gyral Province (MRGID:21455)	[SRF] surface water layer (ENVO:00010504)	2012-02-18T14:22	33.061	-66.5435	5.50908	2012-02-19	09:41	20.1216	36.5675	213.261	-0.960636	0.122914	0	174.82	NA	0.4	1.07623	0.0343106	https://ws.pangaea.de/dds-fdp/rest/panquery?datasetDOI=doi.pangaea.de/10.1594/PANGAEA.853810&filterParameterValue=1,TARA_N000002103	https://ws.pangaea.de/dds-fdp/rest/panquery?datasetDOI=doi.pangaea.de/10.1594/PANGAEA.858201&filterParameterValue=1,TARA_N000002103	https://ws.pangaea.de/dds-fdp/rest/panquery?datasetDOI=doi.pangaea.de/10.1594/PANGAEA.858207&filterParameterValue=1,TARA_N000002103	https://ws.pangaea.de/dds-fdp/rest/panquery?datasetDOI=doi.pangaea.de/10.1594/PANGAEA.842197&filterParameterValue=1,TARA_N000002103
TARA_N000002927	TARA_137	SEQ-(500mL-or-15min)_N5-20	TARA_137_SRF_5-20	Trades Biome	[NPO] North Pacific Ocean	[PNEC] North Pacific Equatorial Countercurrent Province (MRGID:21488)	[SRF] surface water layer (ENVO:00010504)	2011-12-02T17:23	14.1853	-116.684	5.37067	2011-12-03	09:46	26.4091	33.8844	195.127	3.24131	0.290611	0.46	509.847	457.785	2.44	0.00428	0.155201	https://ws.pangaea.de/dds-fdp/rest/panquery?datasetDOI=doi.pangaea.de/10.1594/PANGAEA.853810&filterParameterValue=1,TARA_N000002927	https://ws.pangaea.de/dds-fdp/rest/panquery?datasetDOI=doi.pangaea.de/10.1594/PANGAEA.858201&filterParameterValue=1,TARA_N000002927	https://ws.pangaea.de/dds-fdp/rest/panquery?datasetDOI=doi.pangaea.de/10.1594/PANGAEA.858207&filterParameterValue=1,TARA_N000002927	https://ws.pangaea.de/dds-fdp/rest/panquery?datasetDOI=doi.pangaea.de/10.1594/PANGAEA.842197&filterParameterValue=1,TARA_N000002927
TARA_N000002400	TARA_132	SEQ-(500mL-or-15min)_N180-2000	TARA_132_SRF_180-2000	Westerlies Biome	[NPO] North Pacific Ocean	[NPST] North Pacific Subtropical and Polar Front Provinces (MRGID:21484)	[SRF] surface water layer (ENVO:00010504)	2011-10-04T20:12	31.5024	-159.039	5.46792	2011-10-05	09:47	25.1076	35.1878	197.853	0.022689	0.026898	0.01	974.537	252.207	0.01	0.814884	0.0395318	https://ws.pangaea.de/dds-fdp/rest/panquery?datasetDOI=doi.pangaea.de/10.1594/PANGAEA.853810&filterParameterValue=1,TARA_N000002400	https://ws.pangaea.de/dds-fdp/rest/panquery?datasetDOI=doi.pangaea.de/10.1594/PANGAEA.858201&filterParameterValue=1,TARA_N000002400	https://ws.pangaea.de/dds-fdp/rest/panquery?datasetDOI=doi.pangaea.de/10.1594/PANGAEA.858207&filterParameterValue=1,TARA_N000002400	https://ws.pangaea.de/dds-fdp/rest/panquery?datasetDOI=doi.pangaea.de/10.1594/PANGAEA.842197&filterParameterValue=1,TARA_N000002400
TARA_N000001994	TARA_123	SEQ-(500mL-or-15min)_N5-20	TARA_123_SRF_5-20	Trades Biome	[SPO] South Pacific Ocean	[SPSG] South Pacific Subtropical Gyre Province, North and South (MRGID:21486)	[SRF] surface water layer (ENVO:00010504)	2011-07-31T19:16	-8.8984	-140.309	5.8991	2011-08-01	09:48	26.6395	35.3577	189.811	5.321	0.162506	0.53	6.1764	405.405	4.9	0	0.193987	https://ws.pangaea.de/dds-fdp/rest/panquery?datasetDOI=doi.pangaea.de/10.1594/PANGAEA.853810&filterParameterValue=1,TARA_N000001994	https://ws.pangaea.de/dds-fdp/rest/panquery?datasetDOI=doi.pangaea.de/10.1594/PANGAEA.858201&filterParameterValue=1,TARA_N000001994	https://ws.pangaea.de/dds-fdp/rest/panquery?datasetDOI=doi.pangaea.de/10.1594/PANGAEA.858207&filterParameterValue=1,TARA_N000001994	https://ws.pangaea.de/dds-fdp/rest/panquery?datasetDOI=doi.pangaea.de/10.1594/PANGAEA.842197&filterParameterValue=1,TARA_N000001994
TARA_N000001442	TARA_084	SEQ-(500mL-or-15min)_N20-180	TARA_084_SRF_20-180	Polar Biome	[SO] Southern Ocean	[ANTA] Antarctic Province (MRGID:21502)	[SRF] surface water layer (ENVO:00010504)	2011-01-03T13:58	-60.3046	-60.5715	5.9026	2011-01-04	09:51	1.84402	33.7197	338.298	24.423	0.109555	1.723	211.818	168.232	25.3	0.00929	0.488611	https://ws.pangaea.de/dds-fdp/rest/panquery?datasetDOI=doi.pangaea.de/10.1594/PANGAEA.853810&filterParameterValue=1,TARA_N000001442	https://ws.pangaea.de/dds-fdp/rest/panquery?datasetDOI=doi.pangaea.de/10.1594/PANGAEA.858201&filterParameterValue=1,TARA_N000001442	https://ws.pangaea.de/dds-fdp/rest/panquery?datasetDOI=doi.pangaea.de/10.1594/PANGAEA.858207&filterParameterValue=1,TARA_N000001442	https://ws.pangaea.de/dds-fdp/rest/panquery?datasetDOI=doi.pangaea.de/10.1594/PANGAEA.842197&filterParameterValue=1,TARA_N000001442
TARA_N000000284	TARA_047	SEQ-(500mL-or-15min)_N180-2000	TARA_047_SRF_180-2000	Trades Biome	[IO] Indian Ocean	[MONS] Indian Monsoon Gyres Province (MRGID:21471)	[SRF] surface water layer (ENVO:00010504)	2010-04-16T05:04	-2.0409	72.1645	5.42025	2010-04-17	09:52	30.2021	34.9121	187.574	-1.82607	0.006724	0.09	187.102	NA	0.02	1.31357	0.0296058	https://ws.pangaea.de/dds-fdp/rest/panquery?datasetDOI=doi.pangaea.de/10.1594/PANGAEA.853810&filterParameterValue=1,TARA_N000000284	https://ws.pangaea.de/dds-fdp/rest/panquery?datasetDOI=doi.pangaea.de/10.1594/PANGAEA.858201&filterParameterValue=1,TARA_N000000284	https://ws.pangaea.de/dds-fdp/rest/panquery?datasetDOI=doi.pangaea.de/10.1594/PANGAEA.858207&filterParameterValue=1,TARA_N000000284	https://ws.pangaea.de/dds-fdp/rest/panquery?datasetDOI=doi.pangaea.de/10.1594/PANGAEA.842197&filterParameterValue=1,TARA_N000000284
TARA_N000003227	TARA_145	SEQ-(500mL-or-15min)_N20-180	TARA_145_SRF_20-180	Westerlies Biome	[NAO] North Atlantic Ocean	[GFST] Gulf Stream Province (MRGID:21454)	[SRF] surface water layer (ENVO:00010504)	2012-02-02T14:46	39.2077	-70.034	5.32758	2012-02-03	09:52	14.0794	35.1468	235.066	5.03906	0.320247	0.35	228.161	378.051	4.38	0.894599	0.243846	https://ws.pangaea.de/dds-fdp/rest/panquery?datasetDOI=doi.pangaea.de/10.1594/PANGAEA.853810&filterParameterValue=1,TARA_N000003227	https://ws.pangaea.de/dds-fdp/rest/panquery?datasetDOI=doi.pangaea.de/10.1594/PANGAEA.858201&filterParameterValue=1,TARA_N000003227	https://ws.pangaea.de/dds-fdp/rest/panquery?datasetDOI=doi.pangaea.de/10.1594/PANGAEA.858207&filterParameterValue=1,TARA_N000003227	https://ws.pangaea.de/dds-fdp/rest/panquery?datasetDOI=doi.pangaea.de/10.1594/PANGAEA.842197&filterParameterValue=1,TARA_N000003227
TARA_N000000835	TARA_072	SEQ-(500mL-or-15min)_N5-20	TARA_072_SRF_5-20	Trades Biome	[SAO] South Atlantic Ocean	[SATL] South Atlantic Gyral Province (MRGID:21459)	[SRF] surface water layer (ENVO:00010504)	2010-10-05T11:00	-8.7277	-17.9235	5.8434	2010-10-06	09:59	25.0262	36.4232	199.119	0.263475	0.050608	0.104	395.654	380.699	0.018	1.25838	0.0182455	https://ws.pangaea.de/dds-fdp/rest/panquery?datasetDOI=doi.pangaea.de/10.1594/PANGAEA.853810&filterParameterValue=1,TARA_N000000835	https://ws.pangaea.de/dds-fdp/rest/panquery?datasetDOI=doi.pangaea.de/10.1594/PANGAEA.858201&filterParameterValue=1,TARA_N000000835	https://ws.pangaea.de/dds-fdp/rest/panquery?datasetDOI=doi.pangaea.de/10.1594/PANGAEA.858207&filterParameterValue=1,TARA_N000000835	https://ws.pangaea.de/dds-fdp/rest/panquery?datasetDOI=doi.pangaea.de/10.1594/PANGAEA.842197&filterParameterValue=1,TARA_N000000835
TARA_N000000836	TARA_072	SEQ-(500mL-or-15min)_N5-20	TARA_072_SRF_5-20	Trades Biome	[SAO] South Atlantic Ocean	[SATL] South Atlantic Gyral Province (MRGID:21459)	[SRF] surface water layer (ENVO:00010504)	2010-10-05T11:00	-8.7277	-17.9235	5.8434	2010-10-06	09:59	25.0262	36.4232	199.119	0.263475	0.050608	0.104	395.654	380.699	0.018	1.25838	0.0182455	https://ws.pangaea.de/dds-fdp/rest/panquery?datasetDOI=doi.pangaea.de/10.1594/PANGAEA.853810&filterParameterValue=1,TARA_N000000836	https://ws.pangaea.de/dds-fdp/rest/panquery?datasetDOI=doi.pangaea.de/10.1594/PANGAEA.858201&filterParameterValue=1,TARA_N000000836	https://ws.pangaea.de/dds-fdp/rest/panquery?datasetDOI=doi.pangaea.de/10.1594/PANGAEA.858207&filterParameterValue=1,TARA_N000000836	https://ws.pangaea.de/dds-fdp/rest/panquery?datasetDOI=doi.pangaea.de/10.1594/PANGAEA.842197&filterParameterValue=1,TARA_N000000836
TARA_N000001612	TARA_100	SEQ-(500mL-or-15min)_N5-20	TARA_100_SRF_5-20	Trades Biome	[SPO] South Pacific Ocean	[SPSG] South Pacific Subtropical Gyre Province, North and South (MRGID:21486)	[SRF] surface water layer (ENVO:00010504)	2011-04-15T16:25	-12.9488	-96.0293	5.479	2011-04-16	10:00	25.2512	35.8353	200.234	4.59074	0.287892	0.68	1408.2	398.559	6.2	0.00337	0.212118	https://ws.pangaea.de/dds-fdp/rest/panquery?datasetDOI=doi.pangaea.de/10.1594/PANGAEA.853810&filterParameterValue=1,TARA_N000001612	https://ws.pangaea.de/dds-fdp/rest/panquery?datasetDOI=doi.pangaea.de/10.1594/PANGAEA.858201&filterParameterValue=1,TARA_N000001612	https://ws.pangaea.de/dds-fdp/rest/panquery?datasetDOI=doi.pangaea.de/10.1594/PANGAEA.858207&filterParameterValue=1,TARA_N000001612	https://ws.pangaea.de/dds-fdp/rest/panquery?datasetDOI=doi.pangaea.de/10.1594/PANGAEA.842197&filterParameterValue=1,TARA_N000001612
TARA_N000002781	TARA_152	SEQ-(500mL-or-15min)_N20-180	TARA_152_SRF_20-180	Westerlies Biome	[NAO] North Atlantic Ocean	[NAST-E] North Atlantic Subtropical Gyral Province (MRGID:21467)	[SRF] surface water layer (ENVO:00010504)	2012-03-19T11:20	43.6904	-16.8544	6.0207	2012-03-20	10:04	14.2581	35.9849	242.757	1.44846	0.334055	0.16	618.229	423.271	2.16	0.986943	0.351368	https://ws.pangaea.de/dds-fdp/rest/panquery?datasetDOI=doi.pangaea.de/10.1594/PANGAEA.853810&filterParameterValue=1,TARA_N000002781	https://ws.pangaea.de/dds-fdp/rest/panquery?datasetDOI=doi.pangaea.de/10.1594/PANGAEA.858201&filterParameterValue=1,TARA_N000002781	https://ws.pangaea.de/dds-fdp/rest/panquery?datasetDOI=doi.pangaea.de/10.1594/PANGAEA.858207&filterParameterValue=1,TARA_N000002781	https://ws.pangaea.de/dds-fdp/rest/panquery?datasetDOI=doi.pangaea.de/10.1594/PANGAEA.842197&filterParameterValue=1,TARA_N000002781
TARA_A100000551	TARA_023	SEQ-(100L-or-15min)_W0.8-5	TARA_023_SRF_0.8-5	Westerlies Biome	[MS] Mediterranean Sea	[MEDI] Mediterranean Sea, Black Sea Province (MRGID:21465)	[SRF] surface water layer (ENVO:00010504)	2009-11-18T08:41	42.2038	17.715	5.47283	2009-11-19	10:06	17.6366	38.1876	220	NA	0.172965	0.01	57.5119	478.135	0.04	1.38788	0.0863503	https://ws.pangaea.de/dds-fdp/rest/panquery?datasetDOI=doi.pangaea.de/10.1594/PANGAEA.853810&filterParameterValue=1,TARA_A100000551	https://ws.pangaea.de/dds-fdp/rest/panquery?datasetDOI=doi.pangaea.de/10.1594/PANGAEA.858201&filterParameterValue=1,TARA_A100000551	https://ws.pangaea.de/dds-fdp/rest/panquery?datasetDOI=doi.pangaea.de/10.1594/PANGAEA.858207&filterParameterValue=1,TARA_A100000551	https://ws.pangaea.de/dds-fdp/rest/panquery?datasetDOI=doi.pangaea.de/10.1594/PANGAEA.842197&filterParameterValue=1,TARA_A100000551
TARA_A100000552	TARA_023	SEQ-(100L-or-15min)_W0.8-5	TARA_023_SRF_0.8-5	Westerlies Biome	[MS] Mediterranean Sea	[MEDI] Mediterranean Sea, Black Sea Province (MRGID:21465)	[SRF] surface water layer (ENVO:00010504)	2009-11-18T08:41	42.2038	17.715	5.47283	2009-11-19	10:06	17.6366	38.1876	220	NA	0.172965	0.01	57.5119	478.135	0.04	1.38788	0.0863503	https://ws.pangaea.de/dds-fdp/rest/panquery?datasetDOI=doi.pangaea.de/10.1594/PANGAEA.853810&filterParameterValue=1,TARA_A100000552	https://ws.pangaea.de/dds-fdp/rest/panquery?datasetDOI=doi.pangaea.de/10.1594/PANGAEA.858201&filterParameterValue=1,TARA_A100000552	https://ws.pangaea.de/dds-fdp/rest/panquery?datasetDOI=doi.pangaea.de/10.1594/PANGAEA.858207&filterParameterValue=1,TARA_A100000552	https://ws.pangaea.de/dds-fdp/rest/panquery?datasetDOI=doi.pangaea.de/10.1594/PANGAEA.842197&filterParameterValue=1,TARA_A100000552
TARA_N000000077	TARA_041	SEQ-(500mL-or-15min)_N180-2000	TARA_041_SRF_180-2000	Trades Biome	[IO] Indian Ocean	[MONS] Indian Monsoon Gyres Province (MRGID:21471)	[SRF] surface water layer (ENVO:00010504)	2010-03-30T05:32	14.5741	69.9988	5.39317	2010-03-31	10:07	29.165	36.0504	186.562	-0.301436	0	0.14	245.428	347.423	0.09	1.3877	0.0354008	https://ws.pangaea.de/dds-fdp/rest/panquery?datasetDOI=doi.pangaea.de/10.1594/PANGAEA.853810&filterParameterValue=1,TARA_N000000077	https://ws.pangaea.de/dds-fdp/rest/panquery?datasetDOI=doi.pangaea.de/10.1594/PANGAEA.858201&filterParameterValue=1,TARA_N000000077	https://ws.pangaea.de/dds-fdp/rest/panquery?datasetDOI=doi.pangaea.de/10.1594/PANGAEA.858207&filterParameterValue=1,TARA_N000000077	https://ws.pangaea.de/dds-fdp/rest/panquery?datasetDOI=doi.pangaea.de/10.1594/PANGAEA.842197&filterParameterValue=1,TARA_N000000077
TARA_N000000311	TARA_036	SEQ-(500mL-or-15min)_N20-180	TARA_036_SRF_20-180	Coastal Biome	[IO] Indian Ocean	[ARAB] Northwest Arabian Sea Upwelling Province (MRGID:21475)	[SRF] surface water layer (ENVO:00010504)	2010-03-12T06:06	20.8183	63.5047	5.43825	2010-03-13	10:10	25.8486	36.5309	211.567	0.343943	0.160363	0.37	416.276	1428.93	0.13	1.38774	0.167996	https://ws.pangaea.de/dds-fdp/rest/panquery?datasetDOI=doi.pangaea.de/10.1594/PANGAEA.853810&filterParameterValue=1,TARA_N000000311	https://ws.pangaea.de/dds-fdp/rest/panquery?datasetDOI=doi.pangaea.de/10.1594/PANGAEA.858201&filterParameterValue=1,TARA_N000000311	https://ws.pangaea.de/dds-fdp/rest/panquery?datasetDOI=doi.pangaea.de/10.1594/PANGAEA.858207&filterParameterValue=1,TARA_N000000311	https://ws.pangaea.de/dds-fdp/rest/panquery?datasetDOI=doi.pangaea.de/10.1594/PANGAEA.842197&filterParameterValue=1,TARA_N000000311
TARA_N000000316	TARA_036	SEQ-(100L-or-15min)_W0.8-5	TARA_036_SRF_0.8-5	Coastal Biome	[IO] Indian Ocean	[ARAB] Northwest Arabian Sea Upwelling Province (MRGID:21475)	[SRF] surface water layer (ENVO:00010504)	2010-03-12T06:06	20.8183	63.5047	5.43825	2010-03-13	10:10	25.8486	36.5309	211.567	0.343943	0.160363	0.37	416.276	1428.93	0.13	1.38774	0.167996	https://ws.pangaea.de/dds-fdp/rest/panquery?datasetDOI=doi.pangaea.de/10.1594/PANGAEA.853810&filterParameterValue=1,TARA_N000000316	https://ws.pangaea.de/dds-fdp/rest/panquery?datasetDOI=doi.pangaea.de/10.1594/PANGAEA.858201&filterParameterValue=1,TARA_N000000316	https://ws.pangaea.de/dds-fdp/rest/panquery?datasetDOI=doi.pangaea.de/10.1594/PANGAEA.858207&filterParameterValue=1,TARA_N000000316	https://ws.pangaea.de/dds-fdp/rest/panquery?datasetDOI=doi.pangaea.de/10.1594/PANGAEA.842197&filterParameterValue=1,TARA_N000000316
TARA_N000002193	TARA_135	SEQ-(500mL-or-15min)_N20-180	TARA_135_SRF_20-180	Coastal Biome	[NPO] North Pacific Ocean	[OCAL] Offshore California Current (MRGID:21493)	[SRF] surface water layer (ENVO:00010504)	2011-10-23T18:03	33.02	-121.741	5.42733	2011-10-24	10:11	17.5936	33.4774	226.109	0.132837	0.311832	0.28	152.356	NA	0.01	0.0335	0.0548511	https://ws.pangaea.de/dds-fdp/rest/panquery?datasetDOI=doi.pangaea.de/10.1594/PANGAEA.853810&filterParameterValue=1,TARA_N000002193	https://ws.pangaea.de/dds-fdp/rest/panquery?datasetDOI=doi.pangaea.de/10.1594/PANGAEA.858201&filterParameterValue=1,TARA_N000002193	https://ws.pangaea.de/dds-fdp/rest/panquery?datasetDOI=doi.pangaea.de/10.1594/PANGAEA.858207&filterParameterValue=1,TARA_N000002193	https://ws.pangaea.de/dds-fdp/rest/panquery?datasetDOI=doi.pangaea.de/10.1594/PANGAEA.842197&filterParameterValue=1,TARA_N000002193
TARA_N000003087	TARA_142	SEQ-(500mL-or-15min)_N20-180	TARA_142_SRF_20-180	Coastal Biome	[NAO] North Atlantic Ocean	[CARB] Caribbean Province (MRGID:21466)	[SRF] surface water layer (ENVO:00010504)	2012-01-09T16:13	25.5877	-88.4275	5.443	2012-01-10	10:12	24.9656	36.1937	194.268	-2.2118	0.163338	0	383.516	320.277	0.05	1.16869	0.345975	https://ws.pangaea.de/dds-fdp/rest/panquery?datasetDOI=doi.pangaea.de/10.1594/PANGAEA.853810&filterParameterValue=1,TARA_N000003087	https://ws.pangaea.de/dds-fdp/rest/panquery?datasetDOI=doi.pangaea.de/10.1594/PANGAEA.858201&filterParameterValue=1,TARA_N000003087	https://ws.pangaea.de/dds-fdp/rest/panquery?datasetDOI=doi.pangaea.de/10.1594/PANGAEA.858207&filterParameterValue=1,TARA_N000003087	https://ws.pangaea.de/dds-fdp/rest/panquery?datasetDOI=doi.pangaea.de/10.1594/PANGAEA.842197&filterParameterValue=1,TARA_N000003087
TARA_N000003240	TARA_146	SEQ-(500mL-or-15min)_N180-2000	TARA_146_SRF_180-2000	Westerlies Biome	[NAO] North Atlantic Ocean	[GFST] Gulf Stream Province (MRGID:21454)	[SRF] surface water layer (ENVO:00010504)	2012-02-15T15:15	34.7631	-71.2422	5.48033	2012-02-16	10:15	19.4355	36.5427	213.802	0.814183	0.13371	0.02	393.872	391.969	0.74	1.1036	0.05422	https://ws.pangaea.de/dds-fdp/rest/panquery?datasetDOI=doi.pangaea.de/10.1594/PANGAEA.853810&filterParameterValue=1,TARA_N000003240	https://ws.pangaea.de/dds-fdp/rest/panquery?datasetDOI=doi.pangaea.de/10.1594/PANGAEA.858201&filterParameterValue=1,TARA_N000003240	https://ws.pangaea.de/dds-fdp/rest/panquery?datasetDOI=doi.pangaea.de/10.1594/PANGAEA.858207&filterParameterValue=1,TARA_N000003240	https://ws.pangaea.de/dds-fdp/rest/panquery?datasetDOI=doi.pangaea.de/10.1594/PANGAEA.842197&filterParameterValue=1,TARA_N000003240
TARA_N000000526	TARA_064	SEQ-(500mL-or-15min)_N20-180	TARA_064_SRF_20-180	Coastal Biome	[IO] Indian Ocean	[EAFR] Eastern Africa Coastal Province (MRGID:21473)	[SRF] surface water layer (ENVO:00010504)	2010-07-07T07:53	-29.4985	37.9926	5.49492	2010-07-08	10:20	22.1656	35.3347	210.008	NA	0.162993	0.08	546.181	489.858	0	0.80341	0.0300648	https://ws.pangaea.de/dds-fdp/rest/panquery?datasetDOI=doi.pangaea.de/10.1594/PANGAEA.853810&filterParameterValue=1,TARA_N000000526	https://ws.pangaea.de/dds-fdp/rest/panquery?datasetDOI=doi.pangaea.de/10.1594/PANGAEA.858201&filterParameterValue=1,TARA_N000000526	https://ws.pangaea.de/dds-fdp/rest/panquery?datasetDOI=doi.pangaea.de/10.1594/PANGAEA.858207&filterParameterValue=1,TARA_N000000526	https://ws.pangaea.de/dds-fdp/rest/panquery?datasetDOI=doi.pangaea.de/10.1594/PANGAEA.842197&filterParameterValue=1,TARA_N000000526
TARA_N000001424	TARA_081	SEQ-(500mL-or-15min)_N180-2000	TARA_081_DCM_180-2000	Westerlies Biome	[SAO] South Atlantic Ocean	[SSTC] South Subtropical Convergence Province (MRGID:21500)	[DCM] deep chlorophyll maximum layer (ENVO:01000326)	2010-12-02T13:44	-44.5455	-52.3242	31.7926	2010-12-03	10:25	13.3763	34.7212	257.677	3.41058	0.474985	0.412	830.603	NA	3.359	0.625192	0.548741	https://ws.pangaea.de/dds-fdp/rest/panquery?datasetDOI=doi.pangaea.de/10.1594/PANGAEA.853810&filterParameterValue=1,TARA_N000001424	https://ws.pangaea.de/dds-fdp/rest/panquery?datasetDOI=doi.pangaea.de/10.1594/PANGAEA.858201&filterParameterValue=1,TARA_N000001424	https://ws.pangaea.de/dds-fdp/rest/panquery?datasetDOI=doi.pangaea.de/10.1594/PANGAEA.858207&filterParameterValue=1,TARA_N000001424	https://ws.pangaea.de/dds-fdp/rest/panquery?datasetDOI=doi.pangaea.de/10.1594/PANGAEA.842197&filterParameterValue=1,TARA_N000001424
TARA_N000000589	TARA_052	SEQ-(500mL-or-15min)_N20-180	TARA_052_SRF_20-180	Trades Biome	[IO] Indian Ocean	[ISSG] Indian South Subtropical Gyre Province (MRGID:21472)	[SRF] surface water layer (ENVO:00010504)	2010-05-17T06:48	-16.9672	53.9337	5.53958	2010-05-18	10:27	27.8684	34.5667	191.68	NA	0.176565	0.12	411.272	122.802	0	1.05679	0.0544495	https://ws.pangaea.de/dds-fdp/rest/panquery?datasetDOI=doi.pangaea.de/10.1594/PANGAEA.853810&filterParameterValue=1,TARA_N000000589	https://ws.pangaea.de/dds-fdp/rest/panquery?datasetDOI=doi.pangaea.de/10.1594/PANGAEA.858201&filterParameterValue=1,TARA_N000000589	https://ws.pangaea.de/dds-fdp/rest/panquery?datasetDOI=doi.pangaea.de/10.1594/PANGAEA.858207&filterParameterValue=1,TARA_N000000589	https://ws.pangaea.de/dds-fdp/rest/panquery?datasetDOI=doi.pangaea.de/10.1594/PANGAEA.842197&filterParameterValue=1,TARA_N000000589
TARA_N000001826	TARA_111	SEQ-(500mL-or-15min)_N180-2000	TARA_111_SRF_180-2000	Trades Biome	[SPO] South Pacific Ocean	[SPSG] South Pacific Subtropical Gyre Province, North and South (MRGID:21486)	[SRF] surface water layer (ENVO:00010504)	2011-05-31T17:08	-16.9554	-100.691	5.44325	2011-06-01	10:27	22.762	35.9885	209.228	2.59718	0.07328	0.5	915.527	396.755	2.68	0.00298	0.200585	https://ws.pangaea.de/dds-fdp/rest/panquery?datasetDOI=doi.pangaea.de/10.1594/PANGAEA.853810&filterParameterValue=1,TARA_N000001826	https://ws.pangaea.de/dds-fdp/rest/panquery?datasetDOI=doi.pangaea.de/10.1594/PANGAEA.858201&filterParameterValue=1,TARA_N000001826	https://ws.pangaea.de/dds-fdp/rest/panquery?datasetDOI=doi.pangaea.de/10.1594/PANGAEA.858207&filterParameterValue=1,TARA_N000001826	https://ws.pangaea.de/dds-fdp/rest/panquery?datasetDOI=doi.pangaea.de/10.1594/PANGAEA.842197&filterParameterValue=1,TARA_N000001826
TARA_N000001762	TARA_110	SEQ-(500mL-or-15min)_N180-2000	TARA_110_SRF_180-2000	Trades Biome	[SPO] South Pacific Ocean	[SPSG] South Pacific Subtropical Gyre Province, North and South (MRGID:21486)	[SRF] surface water layer (ENVO:00010504)	2011-05-21T16:07	-1.9389	-84.611	5.46492	2011-05-22	10:31	23.8683	35.0193	190.816	6.72934	0.317793	0.75	408.115	381.217	8.2	0.00541	0.595674	https://ws.pangaea.de/dds-fdp/rest/panquery?datasetDOI=doi.pangaea.de/10.1594/PANGAEA.853810&filterParameterValue=1,TARA_N000001762	https://ws.pangaea.de/dds-fdp/rest/panquery?datasetDOI=doi.pangaea.de/10.1594/PANGAEA.858201&filterParameterValue=1,TARA_N000001762	https://ws.pangaea.de/dds-fdp/rest/panquery?datasetDOI=doi.pangaea.de/10.1594/PANGAEA.858207&filterParameterValue=1,TARA_N000001762	https://ws.pangaea.de/dds-fdp/rest/panquery?datasetDOI=doi.pangaea.de/10.1594/PANGAEA.842197&filterParameterValue=1,TARA_N000001762
TARA_N000001784	TARA_109	SEQ-(100L-or-15min)_W0.8-3	TARA_109_MES_0.8-3	Coastal Biome	[NPO] North Pacific Ocean	[CHIL] Chile-Peru Current Coastal Province (MRGID:21495)	[MES] marine water layer (ENVO:01000295) within the mesopelagic zone (ENVO:00000213)	2011-05-13T16:08:58	2.0649	-84.5546	NA	2011-05-14	10:33	NA	NA	NA	NA	NA	NA	NA	NA	NA	NA	NA	https://ws.pangaea.de/dds-fdp/rest/panquery?datasetDOI=doi.pangaea.de/10.1594/PANGAEA.853810&filterParameterValue=1,TARA_N000001784	https://ws.pangaea.de/dds-fdp/rest/panquery?datasetDOI=doi.pangaea.de/10.1594/PANGAEA.858201&filterParameterValue=1,TARA_N000001784	https://ws.pangaea.de/dds-fdp/rest/panquery?datasetDOI=doi.pangaea.de/10.1594/PANGAEA.858207&filterParameterValue=1,TARA_N000001784	https://ws.pangaea.de/dds-fdp/rest/panquery?datasetDOI=doi.pangaea.de/10.1594/PANGAEA.842197&filterParameterValue=1,TARA_N000001784
TARA_N000002301	TARA_128	SEQ-(500mL-or-15min)_N180-2000	TARA_128_SRF_180-2000	Trades Biome	[NPO] North Pacific Ocean	[PEOD] Pacific Equatorial Divergence Province (MRGID:21489)	[SRF] surface water layer (ENVO:00010504)	2011-09-04T20:50	0.0193	-153.749	6.0145	2011-09-05	10:35	26.2136	35.1163	180.492	4.30886	0.158396	0.54	446.409	430.88	5.08	0.00398	0.259625	https://ws.pangaea.de/dds-fdp/rest/panquery?datasetDOI=doi.pangaea.de/10.1594/PANGAEA.853810&filterParameterValue=1,TARA_N000002301	https://ws.pangaea.de/dds-fdp/rest/panquery?datasetDOI=doi.pangaea.de/10.1594/PANGAEA.858201&filterParameterValue=1,TARA_N000002301	https://ws.pangaea.de/dds-fdp/rest/panquery?datasetDOI=doi.pangaea.de/10.1594/PANGAEA.858207&filterParameterValue=1,TARA_N000002301	https://ws.pangaea.de/dds-fdp/rest/panquery?datasetDOI=doi.pangaea.de/10.1594/PANGAEA.842197&filterParameterValue=1,TARA_N000002301
TARA_N000002366	TARA_131	SEQ-(500mL-or-15min)_N180-2000	TARA_131_DCM_180-2000	Trades Biome	[NPO] North Pacific Ocean	[NPTG] North Pacific Tropical Gyre Province (MRGID:21487)	[DCM] deep chlorophyll maximum layer (ENVO:01000326)	2011-09-30T20:58	22.7478	-158.051	115.29	2011-10-01	10:35	21.7084	35.2514	207.952	-0.346856	0.149619	0.02	115.981	NA	0.02	0.381898	0.00568019	https://ws.pangaea.de/dds-fdp/rest/panquery?datasetDOI=doi.pangaea.de/10.1594/PANGAEA.853810&filterParameterValue=1,TARA_N000002366	https://ws.pangaea.de/dds-fdp/rest/panquery?datasetDOI=doi.pangaea.de/10.1594/PANGAEA.858201&filterParameterValue=1,TARA_N000002366	https://ws.pangaea.de/dds-fdp/rest/panquery?datasetDOI=doi.pangaea.de/10.1594/PANGAEA.858207&filterParameterValue=1,TARA_N000002366	https://ws.pangaea.de/dds-fdp/rest/panquery?datasetDOI=doi.pangaea.de/10.1594/PANGAEA.842197&filterParameterValue=1,TARA_N000002366
TARA_N000002745	TARA_151	SEQ-(500mL-or-15min)_N5-20	TARA_151_SRF_5-20	Westerlies Biome	[NAO] North Atlantic Ocean	[NAST-E] North Atlantic Subtropical Gyral Province (MRGID:21467)	[SRF] surface water layer (ENVO:00010504)	2012-03-09T12:42	36.1399	-28.9689	5.40208	2012-03-10	10:35	17.2601	36.2377	232.053	0.334082	0.040347	0.01	251.927	444.094	0.02	1.33866	0.0475644	https://ws.pangaea.de/dds-fdp/rest/panquery?datasetDOI=doi.pangaea.de/10.1594/PANGAEA.853810&filterParameterValue=1,TARA_N000002745	https://ws.pangaea.de/dds-fdp/rest/panquery?datasetDOI=doi.pangaea.de/10.1594/PANGAEA.858201&filterParameterValue=1,TARA_N000002745	https://ws.pangaea.de/dds-fdp/rest/panquery?datasetDOI=doi.pangaea.de/10.1594/PANGAEA.858207&filterParameterValue=1,TARA_N000002745	https://ws.pangaea.de/dds-fdp/rest/panquery?datasetDOI=doi.pangaea.de/10.1594/PANGAEA.842197&filterParameterValue=1,TARA_N000002745
TARA_N000002813	TARA_153	SEQ-(500mL-or-15min)_N20-180	TARA_153_MIX_20-180	Westerlies Biome	[NAO] North Atlantic Ocean	[NAST-E] North Atlantic Subtropical Gyral Province (MRGID:21467)	[MIX] marine epipelagic wind mixed layer (ENVO:01000061)	2012-03-24T11:50	44.074	-16.547	NA	2012-03-25	10:37	NA	NA	NA	NA	NA	NA	NA	NA	NA	NA	NA	https://ws.pangaea.de/dds-fdp/rest/panquery?datasetDOI=doi.pangaea.de/10.1594/PANGAEA.853810&filterParameterValue=1,TARA_N000002813	https://ws.pangaea.de/dds-fdp/rest/panquery?datasetDOI=doi.pangaea.de/10.1594/PANGAEA.858201&filterParameterValue=1,TARA_N000002813	https://ws.pangaea.de/dds-fdp/rest/panquery?datasetDOI=doi.pangaea.de/10.1594/PANGAEA.858207&filterParameterValue=1,TARA_N000002813	https://ws.pangaea.de/dds-fdp/rest/panquery?datasetDOI=doi.pangaea.de/10.1594/PANGAEA.842197&filterParameterValue=1,TARA_N000002813
TARA_N000000863	TARA_076	SEQ-(500mL-or-15min)_N5-20	TARA_076_SRF_5-20	Trades Biome	[SAO] South Atlantic Ocean	[SATL] South Atlantic Gyral Province (MRGID:21459)	[SRF] surface water layer (ENVO:00010504)	2010-10-16T12:45	-20.9724	-35.2724	5.46125	2010-10-17	10:38	23.3495	37.1014	206.194	0.030608	0.033622	0.056	31.8656	237.378	0	0.777276	0.163234	https://ws.pangaea.de/dds-fdp/rest/panquery?datasetDOI=doi.pangaea.de/10.1594/PANGAEA.853810&filterParameterValue=1,TARA_N000000863	https://ws.pangaea.de/dds-fdp/rest/panquery?datasetDOI=doi.pangaea.de/10.1594/PANGAEA.858201&filterParameterValue=1,TARA_N000000863	https://ws.pangaea.de/dds-fdp/rest/panquery?datasetDOI=doi.pangaea.de/10.1594/PANGAEA.858207&filterParameterValue=1,TARA_N000000863	https://ws.pangaea.de/dds-fdp/rest/panquery?datasetDOI=doi.pangaea.de/10.1594/PANGAEA.842197&filterParameterValue=1,TARA_N000000863
TARA_N000000864	TARA_076	SEQ-(500mL-or-15min)_N5-20	TARA_076_SRF_5-20	Trades Biome	[SAO] South Atlantic Ocean	[SATL] South Atlantic Gyral Province (MRGID:21459)	[SRF] surface water layer (ENVO:00010504)	2010-10-16T12:45	-20.9724	-35.2724	5.46125	2010-10-17	10:38	23.3495	37.1014	206.194	0.030608	0.033622	0.056	31.8656	237.378	0	0.777276	0.163234	https://ws.pangaea.de/dds-fdp/rest/panquery?datasetDOI=doi.pangaea.de/10.1594/PANGAEA.853810&filterParameterValue=1,TARA_N000000864	https://ws.pangaea.de/dds-fdp/rest/panquery?datasetDOI=doi.pangaea.de/10.1594/PANGAEA.858201&filterParameterValue=1,TARA_N000000864	https://ws.pangaea.de/dds-fdp/rest/panquery?datasetDOI=doi.pangaea.de/10.1594/PANGAEA.858207&filterParameterValue=1,TARA_N000000864	https://ws.pangaea.de/dds-fdp/rest/panquery?datasetDOI=doi.pangaea.de/10.1594/PANGAEA.842197&filterParameterValue=1,TARA_N000000864
TARA_N000002025	TARA_125	SEQ-(500mL-or-15min)_N180-2000	TARA_125_SRF_180-2000	Trades Biome	[SPO] South Pacific Ocean	[SPSG] South Pacific Subtropical Gyre Province, North and South (MRGID:21486)	[SRF] surface water layer (ENVO:00010504)	2011-08-08T20:16	-8.892	-142.636	5.38475	2011-08-09	10:39	26.8694	35.4224	187.791	6.03141	0.124746	0.56	228.577	424.306	3.73	0.00239	0.178553	https://ws.pangaea.de/dds-fdp/rest/panquery?datasetDOI=doi.pangaea.de/10.1594/PANGAEA.853810&filterParameterValue=1,TARA_N000002025	https://ws.pangaea.de/dds-fdp/rest/panquery?datasetDOI=doi.pangaea.de/10.1594/PANGAEA.858201&filterParameterValue=1,TARA_N000002025	https://ws.pangaea.de/dds-fdp/rest/panquery?datasetDOI=doi.pangaea.de/10.1594/PANGAEA.858207&filterParameterValue=1,TARA_N000002025	https://ws.pangaea.de/dds-fdp/rest/panquery?datasetDOI=doi.pangaea.de/10.1594/PANGAEA.842197&filterParameterValue=1,TARA_N000002025
TARA_N000000535	TARA_064	SEQ-(500mL-or-15min)_N20-180	TARA_064_DCM_20-180	Coastal Biome	[IO] Indian Ocean	[EAFR] Eastern Africa Coastal Province (MRGID:21473)	[DCM] deep chlorophyll maximum layer (ENVO:01000326)	2010-07-07T08:15	-29.4964	37.9974	54.6892	2010-07-08	10:42	22.2254	35.3383	209.156	NA	0.225418	0.08	546.181	492.7	0.02	0.799637	0.155258	https://ws.pangaea.de/dds-fdp/rest/panquery?datasetDOI=doi.pangaea.de/10.1594/PANGAEA.853810&filterParameterValue=1,TARA_N000000535	https://ws.pangaea.de/dds-fdp/rest/panquery?datasetDOI=doi.pangaea.de/10.1594/PANGAEA.858201&filterParameterValue=1,TARA_N000000535	https://ws.pangaea.de/dds-fdp/rest/panquery?datasetDOI=doi.pangaea.de/10.1594/PANGAEA.858207&filterParameterValue=1,TARA_N000000535	https://ws.pangaea.de/dds-fdp/rest/panquery?datasetDOI=doi.pangaea.de/10.1594/PANGAEA.842197&filterParameterValue=1,TARA_N000000535
TARA_A100000393	TARA_025	SEQ-(100L-or-15min)_W0.8-5	TARA_025_SRF_0.8-5	Westerlies Biome	[MS] Mediterranean Sea	[MEDI] Mediterranean Sea, Black Sea Province (MRGID:21465)	[SRF] surface water layer (ENVO:00010504)	2009-11-23T09:12	39.3888	19.3905	5.43692	2009-11-24	10:43	18.4239	38.1953	217.498	NA	0.133839	0.01	39.021	481.038	0.03	1.38795	0.0589822	https://ws.pangaea.de/dds-fdp/rest/panquery?datasetDOI=doi.pangaea.de/10.1594/PANGAEA.853810&filterParameterValue=1,TARA_A100000393	https://ws.pangaea.de/dds-fdp/rest/panquery?datasetDOI=doi.pangaea.de/10.1594/PANGAEA.858201&filterParameterValue=1,TARA_A100000393	https://ws.pangaea.de/dds-fdp/rest/panquery?datasetDOI=doi.pangaea.de/10.1594/PANGAEA.858207&filterParameterValue=1,TARA_A100000393	https://ws.pangaea.de/dds-fdp/rest/panquery?datasetDOI=doi.pangaea.de/10.1594/PANGAEA.842197&filterParameterValue=1,TARA_A100000393
TARA_A100000394	TARA_025	SEQ-(500mL-or-15min)_W5-20	TARA_025_SRF_5-20	Westerlies Biome	[MS] Mediterranean Sea	[MEDI] Mediterranean Sea, Black Sea Province (MRGID:21465)	[SRF] surface water layer (ENVO:00010504)	2009-11-23T09:12	39.3888	19.3905	5.43692	2009-11-24	10:43	18.4239	38.1953	217.498	NA	0.133839	0.01	39.021	481.038	0.03	1.38795	0.0589822	https://ws.pangaea.de/dds-fdp/rest/panquery?datasetDOI=doi.pangaea.de/10.1594/PANGAEA.853810&filterParameterValue=1,TARA_A100000394	https://ws.pangaea.de/dds-fdp/rest/panquery?datasetDOI=doi.pangaea.de/10.1594/PANGAEA.858201&filterParameterValue=1,TARA_A100000394	https://ws.pangaea.de/dds-fdp/rest/panquery?datasetDOI=doi.pangaea.de/10.1594/PANGAEA.858207&filterParameterValue=1,TARA_A100000394	https://ws.pangaea.de/dds-fdp/rest/panquery?datasetDOI=doi.pangaea.de/10.1594/PANGAEA.842197&filterParameterValue=1,TARA_A100000394
TARA_N000002117	TARA_148	SEQ-(500mL-or-15min)_N20-180	TARA_148_SRF_20-180	Westerlies Biome	[NAO] North Atlantic Ocean	[NAST-W] North Atlantic Subtropical Gyral Province (MRGID:21455)	[SRF] surface water layer (ENVO:00010504)	2012-02-24T15:14	31.7913	-64.1522	6.0535	2012-02-25	10:44	20.3973	36.5996	212.562	NA	0.166512	0	77.5224	382.043	0.15	1.04127	0.0135407	https://ws.pangaea.de/dds-fdp/rest/panquery?datasetDOI=doi.pangaea.de/10.1594/PANGAEA.853810&filterParameterValue=1,TARA_N000002117	https://ws.pangaea.de/dds-fdp/rest/panquery?datasetDOI=doi.pangaea.de/10.1594/PANGAEA.858201&filterParameterValue=1,TARA_N000002117	https://ws.pangaea.de/dds-fdp/rest/panquery?datasetDOI=doi.pangaea.de/10.1594/PANGAEA.858207&filterParameterValue=1,TARA_N000002117	https://ws.pangaea.de/dds-fdp/rest/panquery?datasetDOI=doi.pangaea.de/10.1594/PANGAEA.842197&filterParameterValue=1,TARA_N000002117
TARA_A100000400	TARA_025	SEQ-(500mL-or-15min)_N20-180	TARA_025_SRF_20-180	Westerlies Biome	[MS] Mediterranean Sea	[MEDI] Mediterranean Sea, Black Sea Province (MRGID:21465)	[SRF] surface water layer (ENVO:00010504)	2009-11-23T09:14	39.3885	19.3906	5.43692	2009-11-24	10:45	18.4239	38.1953	217.498	NA	0.133839	0.01	39.021	481.038	0.03	1.38795	0.0589822	https://ws.pangaea.de/dds-fdp/rest/panquery?datasetDOI=doi.pangaea.de/10.1594/PANGAEA.853810&filterParameterValue=1,TARA_A100000400	https://ws.pangaea.de/dds-fdp/rest/panquery?datasetDOI=doi.pangaea.de/10.1594/PANGAEA.858201&filterParameterValue=1,TARA_A100000400	https://ws.pangaea.de/dds-fdp/rest/panquery?datasetDOI=doi.pangaea.de/10.1594/PANGAEA.858207&filterParameterValue=1,TARA_A100000400	https://ws.pangaea.de/dds-fdp/rest/panquery?datasetDOI=doi.pangaea.de/10.1594/PANGAEA.842197&filterParameterValue=1,TARA_A100000400
TARA_N000001510	TARA_078	SEQ-(500mL-or-15min)_N20-180	TARA_078_SRF_20-180	Trades Biome	[SAO] South Atlantic Ocean	[SATL] South Atlantic Gyral Province (MRGID:21459)	[SRF] surface water layer (ENVO:00010504)	2010-11-04T13:22	-30.1872	-43.2834	5.5735	2010-11-05	10:45	19.8541	36.3242	221.475	-0.385346	0.053173	0	563.414	422.487	0.017	0.863971	0.106317	https://ws.pangaea.de/dds-fdp/rest/panquery?datasetDOI=doi.pangaea.de/10.1594/PANGAEA.853810&filterParameterValue=1,TARA_N000001510	https://ws.pangaea.de/dds-fdp/rest/panquery?datasetDOI=doi.pangaea.de/10.1594/PANGAEA.858201&filterParameterValue=1,TARA_N000001510	https://ws.pangaea.de/dds-fdp/rest/panquery?datasetDOI=doi.pangaea.de/10.1594/PANGAEA.858207&filterParameterValue=1,TARA_N000001510	https://ws.pangaea.de/dds-fdp/rest/panquery?datasetDOI=doi.pangaea.de/10.1594/PANGAEA.842197&filterParameterValue=1,TARA_N000001510
TARA_N000003223	TARA_145	SEQ-(500mL-or-15min)_N5-20	TARA_145_SRF_5-20	Westerlies Biome	[NAO] North Atlantic Ocean	[GFST] Gulf Stream Province (MRGID:21454)	[SRF] surface water layer (ENVO:00010504)	2012-02-02T15:44	39.194	-70.0499	5.32758	2012-02-03	10:50	14.0794	35.1468	235.066	5.03906	0.320247	0.35	228.161	378.051	4.38	0.894599	0.243846	https://ws.pangaea.de/dds-fdp/rest/panquery?datasetDOI=doi.pangaea.de/10.1594/PANGAEA.853810&filterParameterValue=1,TARA_N000003223	https://ws.pangaea.de/dds-fdp/rest/panquery?datasetDOI=doi.pangaea.de/10.1594/PANGAEA.858201&filterParameterValue=1,TARA_N000003223	https://ws.pangaea.de/dds-fdp/rest/panquery?datasetDOI=doi.pangaea.de/10.1594/PANGAEA.858207&filterParameterValue=1,TARA_N000003223	https://ws.pangaea.de/dds-fdp/rest/panquery?datasetDOI=doi.pangaea.de/10.1594/PANGAEA.842197&filterParameterValue=1,TARA_N000003223
TARA_N000002139	TARA_149	SEQ-(500mL-or-15min)_N20-180	TARA_149_SRF_20-180	Westerlies Biome	[NAO] North Atlantic Ocean	[NAST-W] North Atlantic Subtropical Gyral Province (MRGID:21455)	[SRF] surface water layer (ENVO:00010504)	2012-03-01T14:22	34.0639	-49.844	5.53067	2012-03-02	10:50	18.7327	36.4072	220.19	-1.17612	0.214174	0.06	1391.23	601.62	0.68	1.00421	0.060187	https://ws.pangaea.de/dds-fdp/rest/panquery?datasetDOI=doi.pangaea.de/10.1594/PANGAEA.853810&filterParameterValue=1,TARA_N000002139	https://ws.pangaea.de/dds-fdp/rest/panquery?datasetDOI=doi.pangaea.de/10.1594/PANGAEA.858201&filterParameterValue=1,TARA_N000002139	https://ws.pangaea.de/dds-fdp/rest/panquery?datasetDOI=doi.pangaea.de/10.1594/PANGAEA.858207&filterParameterValue=1,TARA_N000002139	https://ws.pangaea.de/dds-fdp/rest/panquery?datasetDOI=doi.pangaea.de/10.1594/PANGAEA.842197&filterParameterValue=1,TARA_N000002139
TARA_N000003017	TARA_138	SEQ-(500mL-or-15min)_N180-2000	TARA_138_DCM_180-2000	Trades Biome	[NPO] North Pacific Ocean	[PNEC] North Pacific Equatorial Countercurrent Province (MRGID:21488)	[DCM] deep chlorophyll maximum layer (ENVO:01000326)	2011-12-11T17:39	6.3363	-103.075	70.08	2011-12-12	10:53	16.2572	34.6946	31.1538	28.0447	0.249299	2.05	813.77	234.649	12.9	0.3446	0.640542	https://ws.pangaea.de/dds-fdp/rest/panquery?datasetDOI=doi.pangaea.de/10.1594/PANGAEA.853810&filterParameterValue=1,TARA_N000003017	https://ws.pangaea.de/dds-fdp/rest/panquery?datasetDOI=doi.pangaea.de/10.1594/PANGAEA.858201&filterParameterValue=1,TARA_N000003017	https://ws.pangaea.de/dds-fdp/rest/panquery?datasetDOI=doi.pangaea.de/10.1594/PANGAEA.858207&filterParameterValue=1,TARA_N000003017	https://ws.pangaea.de/dds-fdp/rest/panquery?datasetDOI=doi.pangaea.de/10.1594/PANGAEA.842197&filterParameterValue=1,TARA_N000003017
TARA_N000001620	TARA_100	SEQ-(500mL-or-15min)_N180-2000	TARA_100_SRF_180-2000	Trades Biome	[SPO] South Pacific Ocean	[SPSG] South Pacific Subtropical Gyre Province, North and South (MRGID:21486)	[SRF] surface water layer (ENVO:00010504)	2011-04-15T17:19	-12.9359	-96.0413	5.479	2011-04-16	10:54	25.2512	35.8353	200.234	4.59074	0.287892	0.68	1408.2	398.559	6.2	0.00337	0.212118	https://ws.pangaea.de/dds-fdp/rest/panquery?datasetDOI=doi.pangaea.de/10.1594/PANGAEA.853810&filterParameterValue=1,TARA_N000001620	https://ws.pangaea.de/dds-fdp/rest/panquery?datasetDOI=doi.pangaea.de/10.1594/PANGAEA.858201&filterParameterValue=1,TARA_N000001620	https://ws.pangaea.de/dds-fdp/rest/panquery?datasetDOI=doi.pangaea.de/10.1594/PANGAEA.858207&filterParameterValue=1,TARA_N000001620	https://ws.pangaea.de/dds-fdp/rest/panquery?datasetDOI=doi.pangaea.de/10.1594/PANGAEA.842197&filterParameterValue=1,TARA_N000001620
TARA_N000000270	TARA_046	SEQ-(500mL-or-15min)_N180-2000	TARA_046_SRF_180-2000	Trades Biome	[IO] Indian Ocean	[MONS] Indian Monsoon Gyres Province (MRGID:21471)	[SRF] surface water layer (ENVO:00010504)	2010-04-15T06:04	-0.6623	73.1629	5.46075	2010-04-16	10:56	30.1257	35.1113	185.733	0.477267	0.121909	0.1	1.3428	237.56	0.05	1.27992	0.0238109	https://ws.pangaea.de/dds-fdp/rest/panquery?datasetDOI=doi.pangaea.de/10.1594/PANGAEA.853810&filterParameterValue=1,TARA_N000000270	https://ws.pangaea.de/dds-fdp/rest/panquery?datasetDOI=doi.pangaea.de/10.1594/PANGAEA.858201&filterParameterValue=1,TARA_N000000270	https://ws.pangaea.de/dds-fdp/rest/panquery?datasetDOI=doi.pangaea.de/10.1594/PANGAEA.858207&filterParameterValue=1,TARA_N000000270	https://ws.pangaea.de/dds-fdp/rest/panquery?datasetDOI=doi.pangaea.de/10.1594/PANGAEA.842197&filterParameterValue=1,TARA_N000000270
TARA_N000001734	TARA_109	SEQ-(500mL-or-15min)_N5-20	TARA_109_SRF_5-20	Coastal Biome	[NPO] North Pacific Ocean	[CHIL] Chile-Peru Current Coastal Province (MRGID:21495)	[SRF] surface water layer (ENVO:00010504)	2011-05-12T16:31	2.0399	-84.5599	5.5215	2011-05-13	10:56	27.9022	33.1758	199.899	0.451517	0.201947	0.27	511.187	359.832	0.9	0.00527	0.349303	https://ws.pangaea.de/dds-fdp/rest/panquery?datasetDOI=doi.pangaea.de/10.1594/PANGAEA.853810&filterParameterValue=1,TARA_N000001734	https://ws.pangaea.de/dds-fdp/rest/panquery?datasetDOI=doi.pangaea.de/10.1594/PANGAEA.858201&filterParameterValue=1,TARA_N000001734	https://ws.pangaea.de/dds-fdp/rest/panquery?datasetDOI=doi.pangaea.de/10.1594/PANGAEA.858207&filterParameterValue=1,TARA_N000001734	https://ws.pangaea.de/dds-fdp/rest/panquery?datasetDOI=doi.pangaea.de/10.1594/PANGAEA.842197&filterParameterValue=1,TARA_N000001734
TARA_A100000700	TARA_022	SEQ-(500mL-or-15min)_N180-2000	TARA_022_DCM_180-2000	Westerlies Biome	[MS] Mediterranean Sea	[MEDI] Mediterranean Sea, Black Sea Province (MRGID:21465)	[DCM] deep chlorophyll maximum layer (ENVO:01000326)	2009-11-16T09:37	39.8607	17.4105	59.64	2009-11-17	11:01	15.9796	38.2667	220.961	NA	0.178162	0.01	50.5135	NA	0	1.35789	0.0523266	https://ws.pangaea.de/dds-fdp/rest/panquery?datasetDOI=doi.pangaea.de/10.1594/PANGAEA.853810&filterParameterValue=1,TARA_A100000700	https://ws.pangaea.de/dds-fdp/rest/panquery?datasetDOI=doi.pangaea.de/10.1594/PANGAEA.858201&filterParameterValue=1,TARA_A100000700	https://ws.pangaea.de/dds-fdp/rest/panquery?datasetDOI=doi.pangaea.de/10.1594/PANGAEA.858207&filterParameterValue=1,TARA_A100000700	https://ws.pangaea.de/dds-fdp/rest/panquery?datasetDOI=doi.pangaea.de/10.1594/PANGAEA.842197&filterParameterValue=1,TARA_A100000700
TARA_N000000184	TARA_051	SEQ-(500mL-or-15min)_N5-20	TARA_051_SRF_5-20	Trades Biome	[IO] Indian Ocean	[ISSG] Indian South Subtropical Gyre Province (MRGID:21472)	[SRF] surface water layer (ENVO:00010504)	2010-05-11T07:23	-21.4593	54.3041	5.9685	2010-05-12	11:03	27.2591	34.9008	194.69	0.244232	0.040347	0.09	105.18	NA	0.01	0.973326	0.0347696	https://ws.pangaea.de/dds-fdp/rest/panquery?datasetDOI=doi.pangaea.de/10.1594/PANGAEA.853810&filterParameterValue=1,TARA_N000000184	https://ws.pangaea.de/dds-fdp/rest/panquery?datasetDOI=doi.pangaea.de/10.1594/PANGAEA.858201&filterParameterValue=1,TARA_N000000184	https://ws.pangaea.de/dds-fdp/rest/panquery?datasetDOI=doi.pangaea.de/10.1594/PANGAEA.858207&filterParameterValue=1,TARA_N000000184	https://ws.pangaea.de/dds-fdp/rest/panquery?datasetDOI=doi.pangaea.de/10.1594/PANGAEA.842197&filterParameterValue=1,TARA_N000000184
TARA_N000000185	TARA_051	SEQ-(500mL-or-15min)_N5-20	TARA_051_SRF_5-20	Trades Biome	[IO] Indian Ocean	[ISSG] Indian South Subtropical Gyre Province (MRGID:21472)	[SRF] surface water layer (ENVO:00010504)	2010-05-11T07:23	-21.4593	54.3041	5.9685	2010-05-12	11:03	27.2591	34.9008	194.69	0.244232	0.040347	0.09	105.18	NA	0.01	0.973326	0.0347696	https://ws.pangaea.de/dds-fdp/rest/panquery?datasetDOI=doi.pangaea.de/10.1594/PANGAEA.853810&filterParameterValue=1,TARA_N000000185	https://ws.pangaea.de/dds-fdp/rest/panquery?datasetDOI=doi.pangaea.de/10.1594/PANGAEA.858201&filterParameterValue=1,TARA_N000000185	https://ws.pangaea.de/dds-fdp/rest/panquery?datasetDOI=doi.pangaea.de/10.1594/PANGAEA.858207&filterParameterValue=1,TARA_N000000185	https://ws.pangaea.de/dds-fdp/rest/panquery?datasetDOI=doi.pangaea.de/10.1594/PANGAEA.842197&filterParameterValue=1,TARA_N000000185
TARA_N000002404	TARA_132	SEQ-(500mL-or-15min)_N20-180	TARA_132_SRF_20-180	Westerlies Biome	[NPO] North Pacific Ocean	[NPST] North Pacific Subtropical and Polar Front Provinces (MRGID:21484)	[SRF] surface water layer (ENVO:00010504)	2011-10-04T21:28	31.4901	-159.067	5.46792	2011-10-05	11:03	25.1076	35.1878	197.853	0.022689	0.026898	0.01	974.537	252.207	0.01	0.814884	0.0395318	https://ws.pangaea.de/dds-fdp/rest/panquery?datasetDOI=doi.pangaea.de/10.1594/PANGAEA.853810&filterParameterValue=1,TARA_N000002404	https://ws.pangaea.de/dds-fdp/rest/panquery?datasetDOI=doi.pangaea.de/10.1594/PANGAEA.858201&filterParameterValue=1,TARA_N000002404	https://ws.pangaea.de/dds-fdp/rest/panquery?datasetDOI=doi.pangaea.de/10.1594/PANGAEA.858207&filterParameterValue=1,TARA_N000002404	https://ws.pangaea.de/dds-fdp/rest/panquery?datasetDOI=doi.pangaea.de/10.1594/PANGAEA.842197&filterParameterValue=1,TARA_N000002404
TARA_N000002699	TARA_150	SEQ-(500mL-or-15min)_N5-20	TARA_150_SRF_5-20	Westerlies Biome	[NAO] North Atlantic Ocean	[NAST-W] North Atlantic Subtropical Gyral Province (MRGID:21455)	[SRF] surface water layer (ENVO:00010504)	2012-03-05T13:45	35.8641	-37.1831	5.53017	2012-03-06	11:04	17.5831	36.3123	228.376	-0.328716	0.196921	0.01	653.698	573.697	0.17	1.10078	0.0204257	https://ws.pangaea.de/dds-fdp/rest/panquery?datasetDOI=doi.pangaea.de/10.1594/PANGAEA.853810&filterParameterValue=1,TARA_N000002699	https://ws.pangaea.de/dds-fdp/rest/panquery?datasetDOI=doi.pangaea.de/10.1594/PANGAEA.858201&filterParameterValue=1,TARA_N000002699	https://ws.pangaea.de/dds-fdp/rest/panquery?datasetDOI=doi.pangaea.de/10.1594/PANGAEA.858207&filterParameterValue=1,TARA_N000002699	https://ws.pangaea.de/dds-fdp/rest/panquery?datasetDOI=doi.pangaea.de/10.1594/PANGAEA.842197&filterParameterValue=1,TARA_N000002699
TARA_X000000323	TARA_004	SEQ-(100L-or-15min)_W0.8-5	TARA_004_SRF_0.8-5	Westerlies Biome	[NAO] North Atlantic Ocean	[NAST-E] North Atlantic Subtropical Gyral Province (MRGID:21467)	[SRF] surface water layer (ENVO:00010504)	2009-09-15T11:30	36.5533	-6.5669	5.12233	2009-09-16	11:08	20.3378	36.6296	NA	NA	0.098404	NA	16.8467	686.086	NA	1.3877	0.398703	https://ws.pangaea.de/dds-fdp/rest/panquery?datasetDOI=doi.pangaea.de/10.1594/PANGAEA.853810&filterParameterValue=1,TARA_X000000323	https://ws.pangaea.de/dds-fdp/rest/panquery?datasetDOI=doi.pangaea.de/10.1594/PANGAEA.858201&filterParameterValue=1,TARA_X000000323	https://ws.pangaea.de/dds-fdp/rest/panquery?datasetDOI=doi.pangaea.de/10.1594/PANGAEA.858207&filterParameterValue=1,TARA_X000000323	https://ws.pangaea.de/dds-fdp/rest/panquery?datasetDOI=doi.pangaea.de/10.1594/PANGAEA.842197&filterParameterValue=1,TARA_X000000323
TARA_X000000325	TARA_004	SEQ-(500mL-or-15min)_W5-20	TARA_004_SRF_5-20	Westerlies Biome	[NAO] North Atlantic Ocean	[NAST-E] North Atlantic Subtropical Gyral Province (MRGID:21467)	[SRF] surface water layer (ENVO:00010504)	2009-09-15T11:30	36.5533	-6.5669	5.12233	2009-09-16	11:08	20.3378	36.6296	NA	NA	0.098404	NA	16.8467	686.086	NA	1.3877	0.398703	https://ws.pangaea.de/dds-fdp/rest/panquery?datasetDOI=doi.pangaea.de/10.1594/PANGAEA.853810&filterParameterValue=1,TARA_X000000325	https://ws.pangaea.de/dds-fdp/rest/panquery?datasetDOI=doi.pangaea.de/10.1594/PANGAEA.858201&filterParameterValue=1,TARA_X000000325	https://ws.pangaea.de/dds-fdp/rest/panquery?datasetDOI=doi.pangaea.de/10.1594/PANGAEA.858207&filterParameterValue=1,TARA_X000000325	https://ws.pangaea.de/dds-fdp/rest/panquery?datasetDOI=doi.pangaea.de/10.1594/PANGAEA.842197&filterParameterValue=1,TARA_X000000325
TARA_N000003246	TARA_146	SEQ-(500mL-or-15min)_N20-180	TARA_146_SRF_20-180	Westerlies Biome	[NAO] North Atlantic Ocean	[GFST] Gulf Stream Province (MRGID:21454)	[SRF] surface water layer (ENVO:00010504)	2012-02-15T16:08	34.7942	-71.2229	5.48033	2012-02-16	11:08	19.4355	36.5427	213.802	0.814183	0.13371	0.02	393.872	391.969	0.74	1.1036	0.05422	https://ws.pangaea.de/dds-fdp/rest/panquery?datasetDOI=doi.pangaea.de/10.1594/PANGAEA.853810&filterParameterValue=1,TARA_N000003246	https://ws.pangaea.de/dds-fdp/rest/panquery?datasetDOI=doi.pangaea.de/10.1594/PANGAEA.858201&filterParameterValue=1,TARA_N000003246	https://ws.pangaea.de/dds-fdp/rest/panquery?datasetDOI=doi.pangaea.de/10.1594/PANGAEA.858207&filterParameterValue=1,TARA_N000003246	https://ws.pangaea.de/dds-fdp/rest/panquery?datasetDOI=doi.pangaea.de/10.1594/PANGAEA.842197&filterParameterValue=1,TARA_N000003246
TARA_N000001499	TARA_080	SEQ-(500mL-or-15min)_N20-180	TARA_080_SRF_20-180	Coastal Biome	[SAO] South Atlantic Ocean	[BRAZ] Brazil Current Coastal Province (MRGID:21468)	[SRF] surface water layer (ENVO:00010504)	2010-11-29T14:30	-40.6297	-52.0503	5.46117	2010-11-30	11:13	19.3074	35.6061	228.458	-1.55607	0.249708	0	555.865	NA	0.048	1.22622	0.791554	https://ws.pangaea.de/dds-fdp/rest/panquery?datasetDOI=doi.pangaea.de/10.1594/PANGAEA.853810&filterParameterValue=1,TARA_N000001499	https://ws.pangaea.de/dds-fdp/rest/panquery?datasetDOI=doi.pangaea.de/10.1594/PANGAEA.858201&filterParameterValue=1,TARA_N000001499	https://ws.pangaea.de/dds-fdp/rest/panquery?datasetDOI=doi.pangaea.de/10.1594/PANGAEA.858207&filterParameterValue=1,TARA_N000001499	https://ws.pangaea.de/dds-fdp/rest/panquery?datasetDOI=doi.pangaea.de/10.1594/PANGAEA.842197&filterParameterValue=1,TARA_N000001499
TARA_N000001998	TARA_123	SEQ-(500mL-or-15min)_N180-2000	TARA_123_SRF_180-2000	Trades Biome	[SPO] South Pacific Ocean	[SPSG] South Pacific Subtropical Gyre Province, North and South (MRGID:21486)	[SRF] surface water layer (ENVO:00010504)	2011-07-31T20:41	-8.8932	-140.288	5.8991	2011-08-01	11:13	26.6395	35.3577	189.811	5.321	0.162506	0.53	6.1764	405.405	4.9	0	0.193987	https://ws.pangaea.de/dds-fdp/rest/panquery?datasetDOI=doi.pangaea.de/10.1594/PANGAEA.853810&filterParameterValue=1,TARA_N000001998	https://ws.pangaea.de/dds-fdp/rest/panquery?datasetDOI=doi.pangaea.de/10.1594/PANGAEA.858201&filterParameterValue=1,TARA_N000001998	https://ws.pangaea.de/dds-fdp/rest/panquery?datasetDOI=doi.pangaea.de/10.1594/PANGAEA.858207&filterParameterValue=1,TARA_N000001998	https://ws.pangaea.de/dds-fdp/rest/panquery?datasetDOI=doi.pangaea.de/10.1594/PANGAEA.842197&filterParameterValue=1,TARA_N000001998
TARA_N000002115	TARA_148	SEQ-(500mL-or-15min)_N5-20	TARA_148_SRF_5-20	Westerlies Biome	[NAO] North Atlantic Ocean	[NAST-W] North Atlantic Subtropical Gyral Province (MRGID:21455)	[SRF] surface water layer (ENVO:00010504)	2012-02-24T15:43	31.8103	-64.1348	6.0535	2012-02-25	11:13	20.3973	36.5996	212.562	NA	0.166512	0	77.5224	382.043	0.15	1.04127	0.0135407	https://ws.pangaea.de/dds-fdp/rest/panquery?datasetDOI=doi.pangaea.de/10.1594/PANGAEA.853810&filterParameterValue=1,TARA_N000002115	https://ws.pangaea.de/dds-fdp/rest/panquery?datasetDOI=doi.pangaea.de/10.1594/PANGAEA.858201&filterParameterValue=1,TARA_N000002115	https://ws.pangaea.de/dds-fdp/rest/panquery?datasetDOI=doi.pangaea.de/10.1594/PANGAEA.858207&filterParameterValue=1,TARA_N000002115	https://ws.pangaea.de/dds-fdp/rest/panquery?datasetDOI=doi.pangaea.de/10.1594/PANGAEA.842197&filterParameterValue=1,TARA_N000002115
TARA_N000002362	TARA_131	SEQ-(500mL-or-15min)_N20-180	TARA_131_DCM_20-180	Trades Biome	[NPO] North Pacific Ocean	[NPTG] North Pacific Tropical Gyre Province (MRGID:21487)	[DCM] deep chlorophyll maximum layer (ENVO:01000326)	2011-09-30T21:37	22.7384	-158.071	115.29	2011-10-01	11:14	21.7084	35.2514	207.952	-0.346856	0.149619	0.02	115.981	NA	0.02	0.381898	0.00568019	https://ws.pangaea.de/dds-fdp/rest/panquery?datasetDOI=doi.pangaea.de/10.1594/PANGAEA.853810&filterParameterValue=1,TARA_N000002362	https://ws.pangaea.de/dds-fdp/rest/panquery?datasetDOI=doi.pangaea.de/10.1594/PANGAEA.858201&filterParameterValue=1,TARA_N000002362	https://ws.pangaea.de/dds-fdp/rest/panquery?datasetDOI=doi.pangaea.de/10.1594/PANGAEA.858207&filterParameterValue=1,TARA_N000002362	https://ws.pangaea.de/dds-fdp/rest/panquery?datasetDOI=doi.pangaea.de/10.1594/PANGAEA.842197&filterParameterValue=1,TARA_N000002362
TARA_N000003139	TARA_143	SEQ-(500mL-or-15min)_N5-20	TARA_143_SRF_5-20	Coastal Biome	[NAO] North Atlantic Ocean	[CHSB] Cheasapeake Bay Province	[SRF] surface water layer (ENVO:00010504)	2012-01-16T16:49	29.7186	-79.6636	5.44942	2012-01-17	11:20	24.9979	36.212	192.003	1.19032	0.160347	0.01	147.704	NA	0.06	1.24207	0.0257043	https://ws.pangaea.de/dds-fdp/rest/panquery?datasetDOI=doi.pangaea.de/10.1594/PANGAEA.853810&filterParameterValue=1,TARA_N000003139	https://ws.pangaea.de/dds-fdp/rest/panquery?datasetDOI=doi.pangaea.de/10.1594/PANGAEA.858201&filterParameterValue=1,TARA_N000003139	https://ws.pangaea.de/dds-fdp/rest/panquery?datasetDOI=doi.pangaea.de/10.1594/PANGAEA.858207&filterParameterValue=1,TARA_N000003139	https://ws.pangaea.de/dds-fdp/rest/panquery?datasetDOI=doi.pangaea.de/10.1594/PANGAEA.842197&filterParameterValue=1,TARA_N000003139
TARA_N000002412	TARA_132	SEQ-(500mL-or-15min)_N5-20	TARA_132_SRF_5-20	Westerlies Biome	[NPO] North Pacific Ocean	[NPST] North Pacific Subtropical and Polar Front Provinces (MRGID:21484)	[SRF] surface water layer (ENVO:00010504)	2011-10-04T21:49	31.4868	-159.075	5.46792	2011-10-05	11:23	25.1076	35.1878	197.853	0.022689	0.026898	0.01	974.537	252.207	0.01	0.814884	0.0395318	https://ws.pangaea.de/dds-fdp/rest/panquery?datasetDOI=doi.pangaea.de/10.1594/PANGAEA.853810&filterParameterValue=1,TARA_N000002412	https://ws.pangaea.de/dds-fdp/rest/panquery?datasetDOI=doi.pangaea.de/10.1594/PANGAEA.858201&filterParameterValue=1,TARA_N000002412	https://ws.pangaea.de/dds-fdp/rest/panquery?datasetDOI=doi.pangaea.de/10.1594/PANGAEA.858207&filterParameterValue=1,TARA_N000002412	https://ws.pangaea.de/dds-fdp/rest/panquery?datasetDOI=doi.pangaea.de/10.1594/PANGAEA.842197&filterParameterValue=1,TARA_N000002412
TARA_N000002137	TARA_149	SEQ-(500mL-or-15min)_N5-20	TARA_149_SRF_5-20	Westerlies Biome	[NAO] North Atlantic Ocean	[NAST-W] North Atlantic Subtropical Gyral Province (MRGID:21455)	[SRF] surface water layer (ENVO:00010504)	2012-03-01T14:59	34.0533	-49.8355	5.53067	2012-03-02	11:27	18.7327	36.4072	220.19	-1.17612	0.214174	0.06	1391.23	601.62	0.68	1.00421	0.060187	https://ws.pangaea.de/dds-fdp/rest/panquery?datasetDOI=doi.pangaea.de/10.1594/PANGAEA.853810&filterParameterValue=1,TARA_N000002137	https://ws.pangaea.de/dds-fdp/rest/panquery?datasetDOI=doi.pangaea.de/10.1594/PANGAEA.858201&filterParameterValue=1,TARA_N000002137	https://ws.pangaea.de/dds-fdp/rest/panquery?datasetDOI=doi.pangaea.de/10.1594/PANGAEA.858207&filterParameterValue=1,TARA_N000002137	https://ws.pangaea.de/dds-fdp/rest/panquery?datasetDOI=doi.pangaea.de/10.1594/PANGAEA.842197&filterParameterValue=1,TARA_N000002137
TARA_N000000742	TARA_067	SEQ-(500mL-or-15min)_N5-20	TARA_067_SRF_5-20	Coastal Biome	[SAO] South Atlantic Ocean	[BENG] Benguela Current Coastal Province (MRGID:21470)	[SRF] surface water layer (ENVO:00010504)	2010-09-07T10:16	-32.12	17.6987	5.45358	2010-09-08	11:28	12.8345	34.8453	249.351	0.405607	NA	1.016	55.5142	6662.87	7.091	0.431115	0.256699	https://ws.pangaea.de/dds-fdp/rest/panquery?datasetDOI=doi.pangaea.de/10.1594/PANGAEA.853810&filterParameterValue=1,TARA_N000000742	https://ws.pangaea.de/dds-fdp/rest/panquery?datasetDOI=doi.pangaea.de/10.1594/PANGAEA.858201&filterParameterValue=1,TARA_N000000742	https://ws.pangaea.de/dds-fdp/rest/panquery?datasetDOI=doi.pangaea.de/10.1594/PANGAEA.858207&filterParameterValue=1,TARA_N000000742	https://ws.pangaea.de/dds-fdp/rest/panquery?datasetDOI=doi.pangaea.de/10.1594/PANGAEA.842197&filterParameterValue=1,TARA_N000000742
TARA_N000002965	TARA_136	SEQ-(500mL-or-15min)_N20-180	TARA_136_SRF_20-180	Trades Biome	[NPO] North Pacific Ocean	[NPTG] North Pacific Tropical Gyre Province (MRGID:21487)	[SRF] surface water layer (ENVO:00010504)	2011-11-30T19:15	17.0552	-118.901	5.49608	2011-12-01	11:30	24.5273	34.5247	201.216	-1.14515	0.245841	0.31	464.168	NA	0.24	0.0528	0.201274	https://ws.pangaea.de/dds-fdp/rest/panquery?datasetDOI=doi.pangaea.de/10.1594/PANGAEA.853810&filterParameterValue=1,TARA_N000002965	https://ws.pangaea.de/dds-fdp/rest/panquery?datasetDOI=doi.pangaea.de/10.1594/PANGAEA.858201&filterParameterValue=1,TARA_N000002965	https://ws.pangaea.de/dds-fdp/rest/panquery?datasetDOI=doi.pangaea.de/10.1594/PANGAEA.858207&filterParameterValue=1,TARA_N000002965	https://ws.pangaea.de/dds-fdp/rest/panquery?datasetDOI=doi.pangaea.de/10.1594/PANGAEA.842197&filterParameterValue=1,TARA_N000002965
TARA_N000000064	TARA_040	SEQ-(100L-or-15min)_W>3	TARA_040_ZZZ_3->	Trades Biome	[IO] Indian Ocean	[MONS] Indian Monsoon Gyres Province (MRGID:21471)	[ZZZ] marine water layer (ENVO:01000295)	2010-03-22T07:07:08	17.4825	67.9869	NA	2010-03-23	11:31	NA	NA	NA	NA	NA	NA	NA	NA	NA	NA	NA	https://ws.pangaea.de/dds-fdp/rest/panquery?datasetDOI=doi.pangaea.de/10.1594/PANGAEA.853810&filterParameterValue=1,TARA_N000000064	https://ws.pangaea.de/dds-fdp/rest/panquery?datasetDOI=doi.pangaea.de/10.1594/PANGAEA.858201&filterParameterValue=1,TARA_N000000064	https://ws.pangaea.de/dds-fdp/rest/panquery?datasetDOI=doi.pangaea.de/10.1594/PANGAEA.858207&filterParameterValue=1,TARA_N000000064	https://ws.pangaea.de/dds-fdp/rest/panquery?datasetDOI=doi.pangaea.de/10.1594/PANGAEA.842197&filterParameterValue=1,TARA_N000000064
TARA_A100000546	TARA_023	SEQ-(500mL-or-15min)_N180-2000	TARA_023_SRF_180-2000	Westerlies Biome	[MS] Mediterranean Sea	[MEDI] Mediterranean Sea, Black Sea Province (MRGID:21465)	[SRF] surface water layer (ENVO:00010504)	2009-11-18T10:17	42.1916	17.7175	5.47283	2009-11-19	11:42	17.6366	38.1876	220	NA	0.172965	0.01	57.5119	478.135	0.04	1.38788	0.0863503	https://ws.pangaea.de/dds-fdp/rest/panquery?datasetDOI=doi.pangaea.de/10.1594/PANGAEA.853810&filterParameterValue=1,TARA_A100000546	https://ws.pangaea.de/dds-fdp/rest/panquery?datasetDOI=doi.pangaea.de/10.1594/PANGAEA.858201&filterParameterValue=1,TARA_A100000546	https://ws.pangaea.de/dds-fdp/rest/panquery?datasetDOI=doi.pangaea.de/10.1594/PANGAEA.858207&filterParameterValue=1,TARA_A100000546	https://ws.pangaea.de/dds-fdp/rest/panquery?datasetDOI=doi.pangaea.de/10.1594/PANGAEA.842197&filterParameterValue=1,TARA_A100000546
TARA_A100000549	TARA_023	SEQ-(500mL-or-15min)_N180-2000	TARA_023_SRF_180-2000	Westerlies Biome	[MS] Mediterranean Sea	[MEDI] Mediterranean Sea, Black Sea Province (MRGID:21465)	[SRF] surface water layer (ENVO:00010504)	2009-11-18T10:17	42.1916	17.7175	5.47283	2009-11-19	11:42	17.6366	38.1876	220	NA	0.172965	0.01	57.5119	478.135	0.04	1.38788	0.0863503	https://ws.pangaea.de/dds-fdp/rest/panquery?datasetDOI=doi.pangaea.de/10.1594/PANGAEA.853810&filterParameterValue=1,TARA_A100000549	https://ws.pangaea.de/dds-fdp/rest/panquery?datasetDOI=doi.pangaea.de/10.1594/PANGAEA.858201&filterParameterValue=1,TARA_A100000549	https://ws.pangaea.de/dds-fdp/rest/panquery?datasetDOI=doi.pangaea.de/10.1594/PANGAEA.858207&filterParameterValue=1,TARA_A100000549	https://ws.pangaea.de/dds-fdp/rest/panquery?datasetDOI=doi.pangaea.de/10.1594/PANGAEA.842197&filterParameterValue=1,TARA_A100000549
TARA_A100000596	TARA_018	SEQ-(500mL-or-15min)_N20-180	TARA_018_SRF_20-180	Westerlies Biome	[MS] Mediterranean Sea	[MEDI] Mediterranean Sea, Black Sea Province (MRGID:21465)	[SRF] surface water layer (ENVO:00010504)	2009-11-02T10:31	35.7444	14.3083	5.42567	2009-11-03	11:44	21.4395	NA	NA	NA	0.048898	NA	NA	331.789	0.12	26	0.2147	https://ws.pangaea.de/dds-fdp/rest/panquery?datasetDOI=doi.pangaea.de/10.1594/PANGAEA.853810&filterParameterValue=1,TARA_A100000596	https://ws.pangaea.de/dds-fdp/rest/panquery?datasetDOI=doi.pangaea.de/10.1594/PANGAEA.858201&filterParameterValue=1,TARA_A100000596	https://ws.pangaea.de/dds-fdp/rest/panquery?datasetDOI=doi.pangaea.de/10.1594/PANGAEA.858207&filterParameterValue=1,TARA_A100000596	https://ws.pangaea.de/dds-fdp/rest/panquery?datasetDOI=doi.pangaea.de/10.1594/PANGAEA.842197&filterParameterValue=1,TARA_A100000596
TARA_N000000625	TARA_078	SEQ-(500mL-or-15min)_N5-20	TARA_078_SRF_5-20	Trades Biome	[SAO] South Atlantic Ocean	[SATL] South Atlantic Gyral Province (MRGID:21459)	[SRF] surface water layer (ENVO:00010504)	2010-11-04T14:24	-30.2163	-43.275	5.5735	2010-11-05	11:47	19.8541	36.3242	221.475	-0.385346	0.053173	0	563.414	422.487	0.017	0.863971	0.106317	https://ws.pangaea.de/dds-fdp/rest/panquery?datasetDOI=doi.pangaea.de/10.1594/PANGAEA.853810&filterParameterValue=1,TARA_N000000625	https://ws.pangaea.de/dds-fdp/rest/panquery?datasetDOI=doi.pangaea.de/10.1594/PANGAEA.858201&filterParameterValue=1,TARA_N000000625	https://ws.pangaea.de/dds-fdp/rest/panquery?datasetDOI=doi.pangaea.de/10.1594/PANGAEA.858207&filterParameterValue=1,TARA_N000000625	https://ws.pangaea.de/dds-fdp/rest/panquery?datasetDOI=doi.pangaea.de/10.1594/PANGAEA.842197&filterParameterValue=1,TARA_N000000625
TARA_N000002358	TARA_131	SEQ-(500mL-or-15min)_N5-20	TARA_131_DCM_5-20	Trades Biome	[NPO] North Pacific Ocean	[NPTG] North Pacific Tropical Gyre Province (MRGID:21487)	[DCM] deep chlorophyll maximum layer (ENVO:01000326)	2011-09-30T22:11	22.7281	-158.091	115.29	2011-10-01	11:48	21.7084	35.2514	207.952	-0.346856	0.149619	0.02	115.981	NA	0.02	0.381898	0.00568019	https://ws.pangaea.de/dds-fdp/rest/panquery?datasetDOI=doi.pangaea.de/10.1594/PANGAEA.853810&filterParameterValue=1,TARA_N000002358	https://ws.pangaea.de/dds-fdp/rest/panquery?datasetDOI=doi.pangaea.de/10.1594/PANGAEA.858201&filterParameterValue=1,TARA_N000002358	https://ws.pangaea.de/dds-fdp/rest/panquery?datasetDOI=doi.pangaea.de/10.1594/PANGAEA.858207&filterParameterValue=1,TARA_N000002358	https://ws.pangaea.de/dds-fdp/rest/panquery?datasetDOI=doi.pangaea.de/10.1594/PANGAEA.842197&filterParameterValue=1,TARA_N000002358
TARA_N000003257	TARA_146	SEQ-(500mL-or-15min)_N5-20	TARA_146_SRF_5-20	Westerlies Biome	[NAO] North Atlantic Ocean	[GFST] Gulf Stream Province (MRGID:21454)	[SRF] surface water layer (ENVO:00010504)	2012-02-15T16:49	34.8217	-71.21	5.48033	2012-02-16	11:50	19.4355	36.5427	213.802	0.814183	0.13371	0.02	393.872	391.969	0.74	1.1036	0.05422	https://ws.pangaea.de/dds-fdp/rest/panquery?datasetDOI=doi.pangaea.de/10.1594/PANGAEA.853810&filterParameterValue=1,TARA_N000003257	https://ws.pangaea.de/dds-fdp/rest/panquery?datasetDOI=doi.pangaea.de/10.1594/PANGAEA.858201&filterParameterValue=1,TARA_N000003257	https://ws.pangaea.de/dds-fdp/rest/panquery?datasetDOI=doi.pangaea.de/10.1594/PANGAEA.858207&filterParameterValue=1,TARA_N000003257	https://ws.pangaea.de/dds-fdp/rest/panquery?datasetDOI=doi.pangaea.de/10.1594/PANGAEA.842197&filterParameterValue=1,TARA_N000003257
TARA_N000000682	TARA_070	SEQ-(500mL-or-15min)_N5-20	TARA_070_SRF_5-20	Trades Biome	[SAO] South Atlantic Ocean	[SATL] South Atlantic Gyral Province (MRGID:21459)	[SRF] surface water layer (ENVO:00010504)	2010-09-21T12:02	-20.4107	-3.1775	5.39667	2010-09-22	11:56	19.7768	36.3762	215.651	0.168013	0.324315	0.364	554.706	440.215	0.986	0.793157	0.0418842	https://ws.pangaea.de/dds-fdp/rest/panquery?datasetDOI=doi.pangaea.de/10.1594/PANGAEA.853810&filterParameterValue=1,TARA_N000000682	https://ws.pangaea.de/dds-fdp/rest/panquery?datasetDOI=doi.pangaea.de/10.1594/PANGAEA.858201&filterParameterValue=1,TARA_N000000682	https://ws.pangaea.de/dds-fdp/rest/panquery?datasetDOI=doi.pangaea.de/10.1594/PANGAEA.858207&filterParameterValue=1,TARA_N000000682	https://ws.pangaea.de/dds-fdp/rest/panquery?datasetDOI=doi.pangaea.de/10.1594/PANGAEA.842197&filterParameterValue=1,TARA_N000000682
TARA_N000002043	TARA_124	SEQ-(500mL-or-15min)_N180-2000	TARA_124_SRF_180-2000	Trades Biome	[SPO] South Pacific Ocean	[SPSG] South Pacific Subtropical Gyre Province, North and South (MRGID:21486)	[SRF] surface water layer (ENVO:00010504)	2011-08-04T21:27	-9.1508	-140.497	5.44417	2011-08-05	11:58	26.5205	35.3845	190.786	5.05319	0.263712	0.63	44.4075	568.237	6.18	0.00251	0.157324	https://ws.pangaea.de/dds-fdp/rest/panquery?datasetDOI=doi.pangaea.de/10.1594/PANGAEA.853810&filterParameterValue=1,TARA_N000002043	https://ws.pangaea.de/dds-fdp/rest/panquery?datasetDOI=doi.pangaea.de/10.1594/PANGAEA.858201&filterParameterValue=1,TARA_N000002043	https://ws.pangaea.de/dds-fdp/rest/panquery?datasetDOI=doi.pangaea.de/10.1594/PANGAEA.858207&filterParameterValue=1,TARA_N000002043	https://ws.pangaea.de/dds-fdp/rest/panquery?datasetDOI=doi.pangaea.de/10.1594/PANGAEA.842197&filterParameterValue=1,TARA_N000002043
TARA_N000001426	TARA_081	SEQ-(500mL-or-15min)_N20-180	TARA_081_DCM_20-180	Westerlies Biome	[SAO] South Atlantic Ocean	[SSTC] South Subtropical Convergence Province (MRGID:21500)	[DCM] deep chlorophyll maximum layer (ENVO:01000326)	2010-12-02T15:22	-44.5582	-52.2718	31.7926	2010-12-02	12:03	13.3763	34.7212	257.677	3.41058	0.474985	0.412	830.603	NA	3.359	0.625192	0.548741	https://ws.pangaea.de/dds-fdp/rest/panquery?datasetDOI=doi.pangaea.de/10.1594/PANGAEA.853810&filterParameterValue=1,TARA_N000001426	https://ws.pangaea.de/dds-fdp/rest/panquery?datasetDOI=doi.pangaea.de/10.1594/PANGAEA.858201&filterParameterValue=1,TARA_N000001426	https://ws.pangaea.de/dds-fdp/rest/panquery?datasetDOI=doi.pangaea.de/10.1594/PANGAEA.858207&filterParameterValue=1,TARA_N000001426	https://ws.pangaea.de/dds-fdp/rest/panquery?datasetDOI=doi.pangaea.de/10.1594/PANGAEA.842197&filterParameterValue=1,TARA_N000001426
TARA_N000001017	TARA_085	SEQ-(500mL-or-15min)_N20-180	TARA_085_SRF_20-180	Polar Biome	[SO] Southern Ocean	[ANTA] Antarctic Province (MRGID:21502)	[SRF] surface water layer (ENVO:00010504)	2011-01-06T15:29	-62.14	-49.3273	5.9412	2011-01-06	12:05	0.67108	34.3539	343.437	27.5012	0.065273	2.111	241.798	138.947	28.5	0.454863	0.50525	https://ws.pangaea.de/dds-fdp/rest/panquery?datasetDOI=doi.pangaea.de/10.1594/PANGAEA.853810&filterParameterValue=1,TARA_N000001017	https://ws.pangaea.de/dds-fdp/rest/panquery?datasetDOI=doi.pangaea.de/10.1594/PANGAEA.858201&filterParameterValue=1,TARA_N000001017	https://ws.pangaea.de/dds-fdp/rest/panquery?datasetDOI=doi.pangaea.de/10.1594/PANGAEA.858207&filterParameterValue=1,TARA_N000001017	https://ws.pangaea.de/dds-fdp/rest/panquery?datasetDOI=doi.pangaea.de/10.1594/PANGAEA.842197&filterParameterValue=1,TARA_N000001017
TARA_N000000968	TARA_065	SEQ-(500mL-or-15min)_N20-180	TARA_065_SRF_20-180	Coastal Biome	[IO] Indian Ocean	[EAFR] Eastern Africa Coastal Province (MRGID:21473)	[SRF] surface water layer (ENVO:00010504)	2010-07-12T10:30	-35.2351	26.3022	5.9038	2010-07-12	12:09	21.8168	35.4467	207.044	NA	0.215292	NA	91.9498	502.044	NA	0.760815	0.2536	https://ws.pangaea.de/dds-fdp/rest/panquery?datasetDOI=doi.pangaea.de/10.1594/PANGAEA.853810&filterParameterValue=1,TARA_N000000968	https://ws.pangaea.de/dds-fdp/rest/panquery?datasetDOI=doi.pangaea.de/10.1594/PANGAEA.858201&filterParameterValue=1,TARA_N000000968	https://ws.pangaea.de/dds-fdp/rest/panquery?datasetDOI=doi.pangaea.de/10.1594/PANGAEA.858207&filterParameterValue=1,TARA_N000000968	https://ws.pangaea.de/dds-fdp/rest/panquery?datasetDOI=doi.pangaea.de/10.1594/PANGAEA.842197&filterParameterValue=1,TARA_N000000968
TARA_N000002024	TARA_125	SEQ-(500mL-or-15min)_N20-180	TARA_125_SRF_20-180	Trades Biome	[SPO] South Pacific Ocean	[SPSG] South Pacific Subtropical Gyre Province, North and South (MRGID:21486)	[SRF] surface water layer (ENVO:00010504)	2011-08-08T21:50	-8.894	-142.631	5.38475	2011-08-08	12:13	26.8694	35.4224	187.791	6.03141	0.124746	0.56	228.577	424.306	3.73	0.00239	0.178553	https://ws.pangaea.de/dds-fdp/rest/panquery?datasetDOI=doi.pangaea.de/10.1594/PANGAEA.853810&filterParameterValue=1,TARA_N000002024	https://ws.pangaea.de/dds-fdp/rest/panquery?datasetDOI=doi.pangaea.de/10.1594/PANGAEA.858201&filterParameterValue=1,TARA_N000002024	https://ws.pangaea.de/dds-fdp/rest/panquery?datasetDOI=doi.pangaea.de/10.1594/PANGAEA.858207&filterParameterValue=1,TARA_N000002024	https://ws.pangaea.de/dds-fdp/rest/panquery?datasetDOI=doi.pangaea.de/10.1594/PANGAEA.842197&filterParameterValue=1,TARA_N000002024
TARA_N000001942	TARA_122	SEQ-(500mL-or-15min)_N180-2000	TARA_122_SRF_180-2000	Trades Biome	[SPO] South Pacific Ocean	[SPSG] South Pacific Subtropical Gyre Province, North and South (MRGID:21486)	[SRF] surface water layer (ENVO:00010504)	2011-07-26T21:42	-8.9948	-139.217	5.47392	2011-07-26	12:18	26.5644	35.3638	186.984	5.94839	0.138982	0.57	31.5248	299.104	5.46	0.00253	0.195479	https://ws.pangaea.de/dds-fdp/rest/panquery?datasetDOI=doi.pangaea.de/10.1594/PANGAEA.853810&filterParameterValue=1,TARA_N000001942	https://ws.pangaea.de/dds-fdp/rest/panquery?datasetDOI=doi.pangaea.de/10.1594/PANGAEA.858201&filterParameterValue=1,TARA_N000001942	https://ws.pangaea.de/dds-fdp/rest/panquery?datasetDOI=doi.pangaea.de/10.1594/PANGAEA.858207&filterParameterValue=1,TARA_N000001942	https://ws.pangaea.de/dds-fdp/rest/panquery?datasetDOI=doi.pangaea.de/10.1594/PANGAEA.842197&filterParameterValue=1,TARA_N000001942
TARA_N000001288	TARA_093	SEQ-(500mL-or-15min)_N180-2000	TARA_093_SRF_180-2000	Coastal Biome	[SPO] South Pacific Ocean	[CHIL] Chile-Peru Current Coastal Province (MRGID:21495)	[SRF] surface water layer (ENVO:00010504)	2011-03-12T17:22	-34.0374	-73.09	5.53758	2011-03-12	12:19	18.207	34.3291	243.03	-1.39217	0.203005	0.52	98.3864	1326.93	0.02	0.004	0.355098	https://ws.pangaea.de/dds-fdp/rest/panquery?datasetDOI=doi.pangaea.de/10.1594/PANGAEA.853810&filterParameterValue=1,TARA_N000001288	https://ws.pangaea.de/dds-fdp/rest/panquery?datasetDOI=doi.pangaea.de/10.1594/PANGAEA.858201&filterParameterValue=1,TARA_N000001288	https://ws.pangaea.de/dds-fdp/rest/panquery?datasetDOI=doi.pangaea.de/10.1594/PANGAEA.858207&filterParameterValue=1,TARA_N000001288	https://ws.pangaea.de/dds-fdp/rest/panquery?datasetDOI=doi.pangaea.de/10.1594/PANGAEA.842197&filterParameterValue=1,TARA_N000001288
TARA_N000001742	TARA_109	SEQ-(500mL-or-15min)_N180-2000	TARA_109_SRF_180-2000	Coastal Biome	[NPO] North Pacific Ocean	[CHIL] Chile-Peru Current Coastal Province (MRGID:21495)	[SRF] surface water layer (ENVO:00010504)	2011-05-12T17:55	2.0574	-84.5546	5.5215	2011-05-12	12:20	27.9022	33.1758	199.899	0.451517	0.201947	0.27	511.187	359.832	0.9	0.00527	0.349303	https://ws.pangaea.de/dds-fdp/rest/panquery?datasetDOI=doi.pangaea.de/10.1594/PANGAEA.853810&filterParameterValue=1,TARA_N000001742	https://ws.pangaea.de/dds-fdp/rest/panquery?datasetDOI=doi.pangaea.de/10.1594/PANGAEA.858201&filterParameterValue=1,TARA_N000001742	https://ws.pangaea.de/dds-fdp/rest/panquery?datasetDOI=doi.pangaea.de/10.1594/PANGAEA.858207&filterParameterValue=1,TARA_N000001742	https://ws.pangaea.de/dds-fdp/rest/panquery?datasetDOI=doi.pangaea.de/10.1594/PANGAEA.842197&filterParameterValue=1,TARA_N000001742
TARA_N000000113	TARA_048	SEQ-(100L-or-15min)_W0.8-20	TARA_048_SRF_0.8-20	Trades Biome	[IO] Indian Ocean	[ISSG] Indian South Subtropical Gyre Province (MRGID:21472)	[SRF] surface water layer (ENVO:00010504)	2010-04-19T07:56	-9.3921	66.4228	5.46467	2010-04-19	12:22	29.846	34.1814	187.598	-1.6085	0	0.08	532.643	159.033	0.06	1.20945	0.0441792	https://ws.pangaea.de/dds-fdp/rest/panquery?datasetDOI=doi.pangaea.de/10.1594/PANGAEA.853810&filterParameterValue=1,TARA_N000000113	https://ws.pangaea.de/dds-fdp/rest/panquery?datasetDOI=doi.pangaea.de/10.1594/PANGAEA.858201&filterParameterValue=1,TARA_N000000113	https://ws.pangaea.de/dds-fdp/rest/panquery?datasetDOI=doi.pangaea.de/10.1594/PANGAEA.858207&filterParameterValue=1,TARA_N000000113	https://ws.pangaea.de/dds-fdp/rest/panquery?datasetDOI=doi.pangaea.de/10.1594/PANGAEA.842197&filterParameterValue=1,TARA_N000000113
TARA_A100000402	TARA_025	SEQ-(500mL-or-15min)_N180-2000	TARA_025_SRF_180-2000	Westerlies Biome	[MS] Mediterranean Sea	[MEDI] Mediterranean Sea, Black Sea Province (MRGID:21465)	[SRF] surface water layer (ENVO:00010504)	2009-11-23T11:02	39.2143	19.406	5.43692	2009-11-23	12:33	18.4239	38.1953	217.498	NA	0.133839	0.01	39.021	481.038	0.03	1.38795	0.0589822	https://ws.pangaea.de/dds-fdp/rest/panquery?datasetDOI=doi.pangaea.de/10.1594/PANGAEA.853810&filterParameterValue=1,TARA_A100000402	https://ws.pangaea.de/dds-fdp/rest/panquery?datasetDOI=doi.pangaea.de/10.1594/PANGAEA.858201&filterParameterValue=1,TARA_A100000402	https://ws.pangaea.de/dds-fdp/rest/panquery?datasetDOI=doi.pangaea.de/10.1594/PANGAEA.858207&filterParameterValue=1,TARA_A100000402	https://ws.pangaea.de/dds-fdp/rest/panquery?datasetDOI=doi.pangaea.de/10.1594/PANGAEA.842197&filterParameterValue=1,TARA_A100000402
TARA_N000000013	TARA_039	SEQ-(500mL-or-15min)_N180-2000	TARA_039_SRF_180-2000	Trades Biome	[IO] Indian Ocean	[MONS] Indian Monsoon Gyres Province (MRGID:21471)	[SRF] surface water layer (ENVO:00010504)	2010-03-18T08:20	18.5743	66.5029	5.46967	2010-03-18	12:37	27.2061	36.2858	192.899	-0.306531	0.093048	0.23	464.958	543.106	0.03	1.38765	0.160652	https://ws.pangaea.de/dds-fdp/rest/panquery?datasetDOI=doi.pangaea.de/10.1594/PANGAEA.853810&filterParameterValue=1,TARA_N000000013	https://ws.pangaea.de/dds-fdp/rest/panquery?datasetDOI=doi.pangaea.de/10.1594/PANGAEA.858201&filterParameterValue=1,TARA_N000000013	https://ws.pangaea.de/dds-fdp/rest/panquery?datasetDOI=doi.pangaea.de/10.1594/PANGAEA.858207&filterParameterValue=1,TARA_N000000013	https://ws.pangaea.de/dds-fdp/rest/panquery?datasetDOI=doi.pangaea.de/10.1594/PANGAEA.842197&filterParameterValue=1,TARA_N000000013
TARA_N000000939	TARA_065	SEQ-(500mL-or-15min)_W5-20	TARA_065_DCM_5-20	Coastal Biome	[IO] Indian Ocean	[EAFR] Eastern Africa Coastal Province (MRGID:21473)	[DCM] deep chlorophyll maximum layer (ENVO:01000326)	2010-07-12T11:03:22	-35.2421	26.3048	NA	2010-07-12	12:42	NA	NA	NA	NA	NA	NA	NA	502.044	NA	NA	0.239084	https://ws.pangaea.de/dds-fdp/rest/panquery?datasetDOI=doi.pangaea.de/10.1594/PANGAEA.853810&filterParameterValue=1,TARA_N000000939	https://ws.pangaea.de/dds-fdp/rest/panquery?datasetDOI=doi.pangaea.de/10.1594/PANGAEA.858201&filterParameterValue=1,TARA_N000000939	https://ws.pangaea.de/dds-fdp/rest/panquery?datasetDOI=doi.pangaea.de/10.1594/PANGAEA.858207&filterParameterValue=1,TARA_N000000939	https://ws.pangaea.de/dds-fdp/rest/panquery?datasetDOI=doi.pangaea.de/10.1594/PANGAEA.842197&filterParameterValue=1,TARA_N000000939
TARA_N000000965	TARA_065	SEQ-(500mL-or-15min)_W5-20	TARA_065_DCM_5-20	Coastal Biome	[IO] Indian Ocean	[EAFR] Eastern Africa Coastal Province (MRGID:21473)	[DCM] deep chlorophyll maximum layer (ENVO:01000326)	2010-07-12T11:03:22	-35.2421	26.3048	NA	2010-07-12	12:42	NA	NA	NA	NA	NA	NA	NA	502.044	NA	NA	0.239084	https://ws.pangaea.de/dds-fdp/rest/panquery?datasetDOI=doi.pangaea.de/10.1594/PANGAEA.853810&filterParameterValue=1,TARA_N000000965	https://ws.pangaea.de/dds-fdp/rest/panquery?datasetDOI=doi.pangaea.de/10.1594/PANGAEA.858201&filterParameterValue=1,TARA_N000000965	https://ws.pangaea.de/dds-fdp/rest/panquery?datasetDOI=doi.pangaea.de/10.1594/PANGAEA.858207&filterParameterValue=1,TARA_N000000965	https://ws.pangaea.de/dds-fdp/rest/panquery?datasetDOI=doi.pangaea.de/10.1594/PANGAEA.842197&filterParameterValue=1,TARA_N000000965
TARA_N000002185	TARA_135	SEQ-(500mL-or-15min)_N5-20	TARA_135_SRF_5-20	Coastal Biome	[NPO] North Pacific Ocean	[OCAL] Offshore California Current (MRGID:21493)	[SRF] surface water layer (ENVO:00010504)	2011-10-23T20:41	33.0007	-121.87	5.42733	2011-10-23	12:49	17.5936	33.4774	226.109	0.132837	0.311832	0.28	152.356	NA	0.01	0.0335	0.0548511	https://ws.pangaea.de/dds-fdp/rest/panquery?datasetDOI=doi.pangaea.de/10.1594/PANGAEA.853810&filterParameterValue=1,TARA_N000002185	https://ws.pangaea.de/dds-fdp/rest/panquery?datasetDOI=doi.pangaea.de/10.1594/PANGAEA.858201&filterParameterValue=1,TARA_N000002185	https://ws.pangaea.de/dds-fdp/rest/panquery?datasetDOI=doi.pangaea.de/10.1594/PANGAEA.858207&filterParameterValue=1,TARA_N000002185	https://ws.pangaea.de/dds-fdp/rest/panquery?datasetDOI=doi.pangaea.de/10.1594/PANGAEA.842197&filterParameterValue=1,TARA_N000002185
TARA_N000003003	TARA_138	SEQ-(500mL-or-15min)_N5-20	TARA_138_SRF_5-20	Trades Biome	[NPO] North Pacific Ocean	[PNEC] North Pacific Equatorial Countercurrent Province (MRGID:21488)	[SRF] surface water layer (ENVO:00010504)	2011-12-10T19:34	6.3305	-102.946	5.35292	2011-12-10	12:49	26.6362	33.407	196.883	-1.18432	0.013449	0.16	813.77	234.775	0	0.00477	0.310345	https://ws.pangaea.de/dds-fdp/rest/panquery?datasetDOI=doi.pangaea.de/10.1594/PANGAEA.853810&filterParameterValue=1,TARA_N000003003	https://ws.pangaea.de/dds-fdp/rest/panquery?datasetDOI=doi.pangaea.de/10.1594/PANGAEA.858201&filterParameterValue=1,TARA_N000003003	https://ws.pangaea.de/dds-fdp/rest/panquery?datasetDOI=doi.pangaea.de/10.1594/PANGAEA.858207&filterParameterValue=1,TARA_N000003003	https://ws.pangaea.de/dds-fdp/rest/panquery?datasetDOI=doi.pangaea.de/10.1594/PANGAEA.842197&filterParameterValue=1,TARA_N000003003
TARA_X000000954	TARA_009	SEQ-(100L-or-15min)_W0.8-5	TARA_009_SRF_0.8-5	Westerlies Biome	[MS] Mediterranean Sea	[MEDI] Mediterranean Sea, Black Sea Province (MRGID:21465)	[SRF] surface water layer (ENVO:00010504)	2009-09-28T12:18	39.1633	5.916	7.5	2009-09-28	12:51	24.5038	37.8053	NA	NA	NA	0.02	157.403	205.122	0.03	1.38773	0.210569	https://ws.pangaea.de/dds-fdp/rest/panquery?datasetDOI=doi.pangaea.de/10.1594/PANGAEA.853810&filterParameterValue=1,TARA_X000000954	https://ws.pangaea.de/dds-fdp/rest/panquery?datasetDOI=doi.pangaea.de/10.1594/PANGAEA.858201&filterParameterValue=1,TARA_X000000954	https://ws.pangaea.de/dds-fdp/rest/panquery?datasetDOI=doi.pangaea.de/10.1594/PANGAEA.858207&filterParameterValue=1,TARA_X000000954	https://ws.pangaea.de/dds-fdp/rest/panquery?datasetDOI=doi.pangaea.de/10.1594/PANGAEA.842197&filterParameterValue=1,TARA_X000000954
TARA_N000003098	TARA_142	SEQ-(500mL-or-15min)_N180-2000	TARA_142_DCM_180-2000	Coastal Biome	[NAO] North Atlantic Ocean	[CARB] Caribbean Province (MRGID:21466)	[DCM] deep chlorophyll maximum layer (ENVO:01000326)	2012-01-09T18:52	25.5773	-88.4308	131.165	2012-01-09	12:51	24.9304	36.1634	193.246	-1.38135	0.147173	0.02	383.516	323.202	0.06	1.097	0.541626	https://ws.pangaea.de/dds-fdp/rest/panquery?datasetDOI=doi.pangaea.de/10.1594/PANGAEA.853810&filterParameterValue=1,TARA_N000003098	https://ws.pangaea.de/dds-fdp/rest/panquery?datasetDOI=doi.pangaea.de/10.1594/PANGAEA.858201&filterParameterValue=1,TARA_N000003098	https://ws.pangaea.de/dds-fdp/rest/panquery?datasetDOI=doi.pangaea.de/10.1594/PANGAEA.858207&filterParameterValue=1,TARA_N000003098	https://ws.pangaea.de/dds-fdp/rest/panquery?datasetDOI=doi.pangaea.de/10.1594/PANGAEA.842197&filterParameterValue=1,TARA_N000003098
TARA_A100001638	TARA_030	SEQ-(500mL-or-15min)_W5-20	TARA_030_SRF_5-20	Westerlies Biome	[MS] Mediterranean Sea	[MEDI] Mediterranean Sea, Black Sea Province (MRGID:21465)	[SRF] surface water layer (ENVO:00010504)	2009-12-15T10:41	33.9179	32.898	5.442	2009-12-15	12:57	20.4675	39.4254	207.91	-0.147072	0.092391	0	73.9641	255.266	0.05	1.38816	0.0213437	https://ws.pangaea.de/dds-fdp/rest/panquery?datasetDOI=doi.pangaea.de/10.1594/PANGAEA.853810&filterParameterValue=1,TARA_A100001638	https://ws.pangaea.de/dds-fdp/rest/panquery?datasetDOI=doi.pangaea.de/10.1594/PANGAEA.858201&filterParameterValue=1,TARA_A100001638	https://ws.pangaea.de/dds-fdp/rest/panquery?datasetDOI=doi.pangaea.de/10.1594/PANGAEA.858207&filterParameterValue=1,TARA_A100001638	https://ws.pangaea.de/dds-fdp/rest/panquery?datasetDOI=doi.pangaea.de/10.1594/PANGAEA.842197&filterParameterValue=1,TARA_A100001638
TARA_A100001641	TARA_030	SEQ-(500mL-or-15min)_W5-20	TARA_030_SRF_5-20	Westerlies Biome	[MS] Mediterranean Sea	[MEDI] Mediterranean Sea, Black Sea Province (MRGID:21465)	[SRF] surface water layer (ENVO:00010504)	2009-12-15T10:41	33.9179	32.898	5.442	2009-12-15	12:57	20.4675	39.4254	207.91	-0.147072	0.092391	0	73.9641	255.266	0.05	1.38816	0.0213437	https://ws.pangaea.de/dds-fdp/rest/panquery?datasetDOI=doi.pangaea.de/10.1594/PANGAEA.853810&filterParameterValue=1,TARA_A100001641	https://ws.pangaea.de/dds-fdp/rest/panquery?datasetDOI=doi.pangaea.de/10.1594/PANGAEA.858201&filterParameterValue=1,TARA_A100001641	https://ws.pangaea.de/dds-fdp/rest/panquery?datasetDOI=doi.pangaea.de/10.1594/PANGAEA.858207&filterParameterValue=1,TARA_A100001641	https://ws.pangaea.de/dds-fdp/rest/panquery?datasetDOI=doi.pangaea.de/10.1594/PANGAEA.842197&filterParameterValue=1,TARA_A100001641
TARA_A200000123	TARA_007	SEQ-(100L-or-15min)_W0.8-5	TARA_007_SRF_0.8-5	Westerlies Biome	[MS] Mediterranean Sea	[MEDI] Mediterranean Sea, Black Sea Province (MRGID:21465)	[SRF] surface water layer (ENVO:00010504)	2009-09-23T12:50	37.051	1.9378	7.5	2009-09-23	13:05	23.787	37.5391	NA	NA	0.0298	0.06	49.1513	354.224	0.03	1.38778	0.133341	https://ws.pangaea.de/dds-fdp/rest/panquery?datasetDOI=doi.pangaea.de/10.1594/PANGAEA.853810&filterParameterValue=1,TARA_A200000123	https://ws.pangaea.de/dds-fdp/rest/panquery?datasetDOI=doi.pangaea.de/10.1594/PANGAEA.858201&filterParameterValue=1,TARA_A200000123	https://ws.pangaea.de/dds-fdp/rest/panquery?datasetDOI=doi.pangaea.de/10.1594/PANGAEA.858207&filterParameterValue=1,TARA_A200000123	https://ws.pangaea.de/dds-fdp/rest/panquery?datasetDOI=doi.pangaea.de/10.1594/PANGAEA.842197&filterParameterValue=1,TARA_A200000123
TARA_N000000845	TARA_072	SEQ-(500mL-or-15min)_N180-2000	TARA_072_DCM_180-2000	Trades Biome	[SAO] South Atlantic Ocean	[SATL] South Atlantic Gyral Province (MRGID:21459)	[DCM] deep chlorophyll maximum layer (ENVO:01000326)	2010-10-05T14:06	-8.757	-17.9245	100.382	2010-10-05	13:05	23.6999	36.6826	194.809	0.180999	0.359566	0.143	395.654	441.915	0.044	0.940198	0.212232	https://ws.pangaea.de/dds-fdp/rest/panquery?datasetDOI=doi.pangaea.de/10.1594/PANGAEA.853810&filterParameterValue=1,TARA_N000000845	https://ws.pangaea.de/dds-fdp/rest/panquery?datasetDOI=doi.pangaea.de/10.1594/PANGAEA.858201&filterParameterValue=1,TARA_N000000845	https://ws.pangaea.de/dds-fdp/rest/panquery?datasetDOI=doi.pangaea.de/10.1594/PANGAEA.858207&filterParameterValue=1,TARA_N000000845	https://ws.pangaea.de/dds-fdp/rest/panquery?datasetDOI=doi.pangaea.de/10.1594/PANGAEA.842197&filterParameterValue=1,TARA_N000000845
TARA_N000002934	TARA_137	SEQ-(100L-or-15min)_W>0.8	TARA_137_DCM_0.8->	Trades Biome	[NPO] North Pacific Ocean	[PNEC] North Pacific Equatorial Countercurrent Province (MRGID:21488)	[DCM] deep chlorophyll maximum layer (ENVO:01000326)	2011-12-02T20:42	14.2075	-116.647	39.7836	2011-12-02	13:05	20.4842	34.3924	125.339	6.94105	0.660937	0.88	509.847	455.515	6.05	0.00285	0.181135	https://ws.pangaea.de/dds-fdp/rest/panquery?datasetDOI=doi.pangaea.de/10.1594/PANGAEA.853810&filterParameterValue=1,TARA_N000002934	https://ws.pangaea.de/dds-fdp/rest/panquery?datasetDOI=doi.pangaea.de/10.1594/PANGAEA.858201&filterParameterValue=1,TARA_N000002934	https://ws.pangaea.de/dds-fdp/rest/panquery?datasetDOI=doi.pangaea.de/10.1594/PANGAEA.858207&filterParameterValue=1,TARA_N000002934	https://ws.pangaea.de/dds-fdp/rest/panquery?datasetDOI=doi.pangaea.de/10.1594/PANGAEA.842197&filterParameterValue=1,TARA_N000002934
TARA_N000001606	TARA_100	SEQ-(100L-or-15min)_W>0.8	TARA_100_DCM_0.8->	Trades Biome	[SPO] South Pacific Ocean	[SPSG] South Pacific Subtropical Gyre Province, North and South (MRGID:21486)	[DCM] deep chlorophyll maximum layer (ENVO:01000326)	2011-04-15T19:38	-12.9723	-96.0122	59.6157	2011-04-15	13:13	19.432	35.4361	224.853	0.369746	0.389897	0.78	1408.2	398.559	5.7	0.0027	0.329451	https://ws.pangaea.de/dds-fdp/rest/panquery?datasetDOI=doi.pangaea.de/10.1594/PANGAEA.853810&filterParameterValue=1,TARA_N000001606	https://ws.pangaea.de/dds-fdp/rest/panquery?datasetDOI=doi.pangaea.de/10.1594/PANGAEA.858201&filterParameterValue=1,TARA_N000001606	https://ws.pangaea.de/dds-fdp/rest/panquery?datasetDOI=doi.pangaea.de/10.1594/PANGAEA.858207&filterParameterValue=1,TARA_N000001606	https://ws.pangaea.de/dds-fdp/rest/panquery?datasetDOI=doi.pangaea.de/10.1594/PANGAEA.842197&filterParameterValue=1,TARA_N000001606
TARA_N000001610	TARA_100	SEQ-(100L-or-15min)_W0.8-5	TARA_100_DCM_0.8-5	Trades Biome	[SPO] South Pacific Ocean	[SPSG] South Pacific Subtropical Gyre Province, North and South (MRGID:21486)	[DCM] deep chlorophyll maximum layer (ENVO:01000326)	2011-04-15T19:38	-12.9723	-96.0122	59.6157	2011-04-15	13:13	19.432	35.4361	224.853	0.369746	0.389897	0.78	1408.2	398.559	5.7	0.0027	0.329451	https://ws.pangaea.de/dds-fdp/rest/panquery?datasetDOI=doi.pangaea.de/10.1594/PANGAEA.853810&filterParameterValue=1,TARA_N000001610	https://ws.pangaea.de/dds-fdp/rest/panquery?datasetDOI=doi.pangaea.de/10.1594/PANGAEA.858201&filterParameterValue=1,TARA_N000001610	https://ws.pangaea.de/dds-fdp/rest/panquery?datasetDOI=doi.pangaea.de/10.1594/PANGAEA.858207&filterParameterValue=1,TARA_N000001610	https://ws.pangaea.de/dds-fdp/rest/panquery?datasetDOI=doi.pangaea.de/10.1594/PANGAEA.842197&filterParameterValue=1,TARA_N000001610
TARA_N000001614	TARA_100	SEQ-(500mL-or-15min)_W5-20	TARA_100_DCM_5-20	Trades Biome	[SPO] South Pacific Ocean	[SPSG] South Pacific Subtropical Gyre Province, North and South (MRGID:21486)	[DCM] deep chlorophyll maximum layer (ENVO:01000326)	2011-04-15T19:38	-12.9723	-96.0122	59.6157	2011-04-15	13:13	19.432	35.4361	224.853	0.369746	0.389897	0.78	1408.2	398.559	5.7	0.0027	0.329451	https://ws.pangaea.de/dds-fdp/rest/panquery?datasetDOI=doi.pangaea.de/10.1594/PANGAEA.853810&filterParameterValue=1,TARA_N000001614	https://ws.pangaea.de/dds-fdp/rest/panquery?datasetDOI=doi.pangaea.de/10.1594/PANGAEA.858201&filterParameterValue=1,TARA_N000001614	https://ws.pangaea.de/dds-fdp/rest/panquery?datasetDOI=doi.pangaea.de/10.1594/PANGAEA.858207&filterParameterValue=1,TARA_N000001614	https://ws.pangaea.de/dds-fdp/rest/panquery?datasetDOI=doi.pangaea.de/10.1594/PANGAEA.842197&filterParameterValue=1,TARA_N000001614
TARA_N000000925	TARA_064	SEQ-(500mL-or-15min)_N180-2000	TARA_064_DCM_180-2000	Coastal Biome	[IO] Indian Ocean	[EAFR] Eastern Africa Coastal Province (MRGID:21473)	[DCM] deep chlorophyll maximum layer (ENVO:01000326)	2010-07-07T10:49	-29.5015	37.9946	54.6892	2010-07-07	13:16	22.2254	35.3383	209.156	NA	0.225418	0.08	546.181	492.7	0.02	0.799637	0.155258	https://ws.pangaea.de/dds-fdp/rest/panquery?datasetDOI=doi.pangaea.de/10.1594/PANGAEA.853810&filterParameterValue=1,TARA_N000000925	https://ws.pangaea.de/dds-fdp/rest/panquery?datasetDOI=doi.pangaea.de/10.1594/PANGAEA.858201&filterParameterValue=1,TARA_N000000925	https://ws.pangaea.de/dds-fdp/rest/panquery?datasetDOI=doi.pangaea.de/10.1594/PANGAEA.858207&filterParameterValue=1,TARA_N000000925	https://ws.pangaea.de/dds-fdp/rest/panquery?datasetDOI=doi.pangaea.de/10.1594/PANGAEA.842197&filterParameterValue=1,TARA_N000000925
TARA_N000000711	TARA_068	SEQ-(500mL-or-15min)_N180-2000	TARA_068_DCM_180-2000	Trades Biome	[SAO] South Atlantic Ocean	[SATL] South Atlantic Gyral Province (MRGID:21459)	[DCM] deep chlorophyll maximum layer (ENVO:01000326)	2010-09-14T12:56	-31.0292	4.6742	49.6819	2010-09-14	13:19	16.7815	35.6881	231.611	NA	0.442185	0.227	1113.16	498.046	1.08	0.372574	0.0722359	https://ws.pangaea.de/dds-fdp/rest/panquery?datasetDOI=doi.pangaea.de/10.1594/PANGAEA.853810&filterParameterValue=1,TARA_N000000711	https://ws.pangaea.de/dds-fdp/rest/panquery?datasetDOI=doi.pangaea.de/10.1594/PANGAEA.858201&filterParameterValue=1,TARA_N000000711	https://ws.pangaea.de/dds-fdp/rest/panquery?datasetDOI=doi.pangaea.de/10.1594/PANGAEA.858207&filterParameterValue=1,TARA_N000000711	https://ws.pangaea.de/dds-fdp/rest/panquery?datasetDOI=doi.pangaea.de/10.1594/PANGAEA.842197&filterParameterValue=1,TARA_N000000711
TARA_N000000713	TARA_068	SEQ-(100L-or-15min)_W0.8-3	TARA_068_MES_0.8-3	Trades Biome	[SAO] South Atlantic Ocean	[SATL] South Atlantic Gyral Province (MRGID:21459)	[MES] marine water layer (ENVO:01000295) within the mesopelagic zone (ENVO:00000213)	2010-09-13T13:02:33	-31.0198	4.6685	NA	2010-09-13	13:24	NA	NA	NA	NA	NA	NA	NA	NA	NA	NA	NA	https://ws.pangaea.de/dds-fdp/rest/panquery?datasetDOI=doi.pangaea.de/10.1594/PANGAEA.853810&filterParameterValue=1,TARA_N000000713	https://ws.pangaea.de/dds-fdp/rest/panquery?datasetDOI=doi.pangaea.de/10.1594/PANGAEA.858201&filterParameterValue=1,TARA_N000000713	https://ws.pangaea.de/dds-fdp/rest/panquery?datasetDOI=doi.pangaea.de/10.1594/PANGAEA.858207&filterParameterValue=1,TARA_N000000713	https://ws.pangaea.de/dds-fdp/rest/panquery?datasetDOI=doi.pangaea.de/10.1594/PANGAEA.842197&filterParameterValue=1,TARA_N000000713
TARA_N000000193	TARA_051	SEQ-(500mL-or-15min)_N180-2000	TARA_051_DCM_180-2000	Trades Biome	[IO] Indian Ocean	[ISSG] Indian South Subtropical Gyre Province (MRGID:21472)	[DCM] deep chlorophyll maximum layer (ENVO:01000326)	2010-05-11T09:45	-21.4836	54.3312	99.9035	2010-05-11	13:25	23.9089	35.1168	196.924	0.244232	0.188146	0.11	105.18	NA	0	0.872109	0.0324746	https://ws.pangaea.de/dds-fdp/rest/panquery?datasetDOI=doi.pangaea.de/10.1594/PANGAEA.853810&filterParameterValue=1,TARA_N000000193	https://ws.pangaea.de/dds-fdp/rest/panquery?datasetDOI=doi.pangaea.de/10.1594/PANGAEA.858201&filterParameterValue=1,TARA_N000000193	https://ws.pangaea.de/dds-fdp/rest/panquery?datasetDOI=doi.pangaea.de/10.1594/PANGAEA.858207&filterParameterValue=1,TARA_N000000193	https://ws.pangaea.de/dds-fdp/rest/panquery?datasetDOI=doi.pangaea.de/10.1594/PANGAEA.842197&filterParameterValue=1,TARA_N000000193
TARA_N000003100	TARA_142	SEQ-(500mL-or-15min)_N20-180	TARA_142_DCM_20-180	Coastal Biome	[NAO] North Atlantic Ocean	[CARB] Caribbean Province (MRGID:21466)	[DCM] deep chlorophyll maximum layer (ENVO:01000326)	2012-01-09T19:26	25.5921	-88.4388	131.165	2012-01-09	13:25	24.9304	36.1634	193.246	-1.38135	0.147173	0.02	383.516	323.202	0.06	1.097	0.541626	https://ws.pangaea.de/dds-fdp/rest/panquery?datasetDOI=doi.pangaea.de/10.1594/PANGAEA.853810&filterParameterValue=1,TARA_N000003100	https://ws.pangaea.de/dds-fdp/rest/panquery?datasetDOI=doi.pangaea.de/10.1594/PANGAEA.858201&filterParameterValue=1,TARA_N000003100	https://ws.pangaea.de/dds-fdp/rest/panquery?datasetDOI=doi.pangaea.de/10.1594/PANGAEA.858207&filterParameterValue=1,TARA_N000003100	https://ws.pangaea.de/dds-fdp/rest/panquery?datasetDOI=doi.pangaea.de/10.1594/PANGAEA.842197&filterParameterValue=1,TARA_N000003100
TARA_N000000805	TARA_066	SEQ-(100L-or-15min)_W0.8-5	TARA_066_SRF_0.8-5	Coastal Biome	[SAO] South Atlantic Ocean	[BENG] Benguela Current Coastal Province (MRGID:21470)	[SRF] surface water layer (ENVO:00010504)	2010-07-15T12:22	-34.9449	17.9189	5.39475	2010-07-15	13:27	15.0335	35.3233	238.916	2.45099	0.250054	0.34	71.8084	715.14	3.34	0.311999	0.378278	https://ws.pangaea.de/dds-fdp/rest/panquery?datasetDOI=doi.pangaea.de/10.1594/PANGAEA.853810&filterParameterValue=1,TARA_N000000805	https://ws.pangaea.de/dds-fdp/rest/panquery?datasetDOI=doi.pangaea.de/10.1594/PANGAEA.858201&filterParameterValue=1,TARA_N000000805	https://ws.pangaea.de/dds-fdp/rest/panquery?datasetDOI=doi.pangaea.de/10.1594/PANGAEA.858207&filterParameterValue=1,TARA_N000000805	https://ws.pangaea.de/dds-fdp/rest/panquery?datasetDOI=doi.pangaea.de/10.1594/PANGAEA.842197&filterParameterValue=1,TARA_N000000805
TARA_N000000809	TARA_066	SEQ-(500mL-or-15min)_W5-20	TARA_066_SRF_5-20	Coastal Biome	[SAO] South Atlantic Ocean	[BENG] Benguela Current Coastal Province (MRGID:21470)	[SRF] surface water layer (ENVO:00010504)	2010-07-15T12:22	-34.9449	17.9189	5.39475	2010-07-15	13:27	15.0335	35.3233	238.916	2.45099	0.250054	0.34	71.8084	715.14	3.34	0.311999	0.378278	https://ws.pangaea.de/dds-fdp/rest/panquery?datasetDOI=doi.pangaea.de/10.1594/PANGAEA.853810&filterParameterValue=1,TARA_N000000809	https://ws.pangaea.de/dds-fdp/rest/panquery?datasetDOI=doi.pangaea.de/10.1594/PANGAEA.858201&filterParameterValue=1,TARA_N000000809	https://ws.pangaea.de/dds-fdp/rest/panquery?datasetDOI=doi.pangaea.de/10.1594/PANGAEA.858207&filterParameterValue=1,TARA_N000000809	https://ws.pangaea.de/dds-fdp/rest/panquery?datasetDOI=doi.pangaea.de/10.1594/PANGAEA.842197&filterParameterValue=1,TARA_N000000809
TARA_A100001646	TARA_030	SEQ-(500mL-or-15min)_N20-180	TARA_030_SRF_20-180	Westerlies Biome	[MS] Mediterranean Sea	[MEDI] Mediterranean Sea, Black Sea Province (MRGID:21465)	[SRF] surface water layer (ENVO:00010504)	2009-12-15T11:13	33.9178	32.8849	5.442	2009-12-15	13:29	20.4675	39.4254	207.91	-0.147072	0.092391	0	73.9641	255.266	0.05	1.38816	0.0213437	https://ws.pangaea.de/dds-fdp/rest/panquery?datasetDOI=doi.pangaea.de/10.1594/PANGAEA.853810&filterParameterValue=1,TARA_A100001646	https://ws.pangaea.de/dds-fdp/rest/panquery?datasetDOI=doi.pangaea.de/10.1594/PANGAEA.858201&filterParameterValue=1,TARA_A100001646	https://ws.pangaea.de/dds-fdp/rest/panquery?datasetDOI=doi.pangaea.de/10.1594/PANGAEA.858207&filterParameterValue=1,TARA_A100001646	https://ws.pangaea.de/dds-fdp/rest/panquery?datasetDOI=doi.pangaea.de/10.1594/PANGAEA.842197&filterParameterValue=1,TARA_A100001646
TARA_A100001647	TARA_030	SEQ-(500mL-or-15min)_N20-180	TARA_030_SRF_20-180	Westerlies Biome	[MS] Mediterranean Sea	[MEDI] Mediterranean Sea, Black Sea Province (MRGID:21465)	[SRF] surface water layer (ENVO:00010504)	2009-12-15T11:13	33.9178	32.8849	5.442	2009-12-15	13:29	20.4675	39.4254	207.91	-0.147072	0.092391	0	73.9641	255.266	0.05	1.38816	0.0213437	https://ws.pangaea.de/dds-fdp/rest/panquery?datasetDOI=doi.pangaea.de/10.1594/PANGAEA.853810&filterParameterValue=1,TARA_A100001647	https://ws.pangaea.de/dds-fdp/rest/panquery?datasetDOI=doi.pangaea.de/10.1594/PANGAEA.858201&filterParameterValue=1,TARA_A100001647	https://ws.pangaea.de/dds-fdp/rest/panquery?datasetDOI=doi.pangaea.de/10.1594/PANGAEA.858207&filterParameterValue=1,TARA_A100001647	https://ws.pangaea.de/dds-fdp/rest/panquery?datasetDOI=doi.pangaea.de/10.1594/PANGAEA.842197&filterParameterValue=1,TARA_A100001647
TARA_N000002147	TARA_150	SEQ-(500mL-or-15min)_N5-20	TARA_150_DCM_5-20	Westerlies Biome	[NAO] North Atlantic Ocean	[NAST-W] North Atlantic Subtropical Gyral Province (MRGID:21455)	[DCM] deep chlorophyll maximum layer (ENVO:01000326)	2012-03-05T16:10	35.8777	-37.1969	41.3053	2012-03-05	13:29	17.6552	36.2401	230.105	1.20919	0.343614	0	653.698	627.014	0.17	1.0702	0.0429744	https://ws.pangaea.de/dds-fdp/rest/panquery?datasetDOI=doi.pangaea.de/10.1594/PANGAEA.853810&filterParameterValue=1,TARA_N000002147	https://ws.pangaea.de/dds-fdp/rest/panquery?datasetDOI=doi.pangaea.de/10.1594/PANGAEA.858201&filterParameterValue=1,TARA_N000002147	https://ws.pangaea.de/dds-fdp/rest/panquery?datasetDOI=doi.pangaea.de/10.1594/PANGAEA.858207&filterParameterValue=1,TARA_N000002147	https://ws.pangaea.de/dds-fdp/rest/panquery?datasetDOI=doi.pangaea.de/10.1594/PANGAEA.842197&filterParameterValue=1,TARA_N000002147
TARA_N000002183	TARA_135	SEQ-(100L-or-15min)_W>0.8	TARA_135_DCM_0.8->	Coastal Biome	[NPO] North Pacific Ocean	[OCAL] Offshore California Current (MRGID:21493)	[DCM] deep chlorophyll maximum layer (ENVO:01000326)	2011-10-23T21:22	32.931	-121.865	36.2089	2011-10-23	13:30	15.594	33.4848	210.072	0.342955	0.556552	0.48	152.356	NA	1.3	0.028	0.10712	https://ws.pangaea.de/dds-fdp/rest/panquery?datasetDOI=doi.pangaea.de/10.1594/PANGAEA.853810&filterParameterValue=1,TARA_N000002183	https://ws.pangaea.de/dds-fdp/rest/panquery?datasetDOI=doi.pangaea.de/10.1594/PANGAEA.858201&filterParameterValue=1,TARA_N000002183	https://ws.pangaea.de/dds-fdp/rest/panquery?datasetDOI=doi.pangaea.de/10.1594/PANGAEA.858207&filterParameterValue=1,TARA_N000002183	https://ws.pangaea.de/dds-fdp/rest/panquery?datasetDOI=doi.pangaea.de/10.1594/PANGAEA.842197&filterParameterValue=1,TARA_N000002183
TARA_N000002191	TARA_135	SEQ-(100L-or-15min)_W0.8-5	TARA_135_DCM_0.8-5	Coastal Biome	[NPO] North Pacific Ocean	[OCAL] Offshore California Current (MRGID:21493)	[DCM] deep chlorophyll maximum layer (ENVO:01000326)	2011-10-23T21:22	32.931	-121.865	36.2089	2011-10-23	13:30	15.594	33.4848	210.072	0.342955	0.556552	0.48	152.356	NA	1.3	0.028	0.10712	https://ws.pangaea.de/dds-fdp/rest/panquery?datasetDOI=doi.pangaea.de/10.1594/PANGAEA.853810&filterParameterValue=1,TARA_N000002191	https://ws.pangaea.de/dds-fdp/rest/panquery?datasetDOI=doi.pangaea.de/10.1594/PANGAEA.858201&filterParameterValue=1,TARA_N000002191	https://ws.pangaea.de/dds-fdp/rest/panquery?datasetDOI=doi.pangaea.de/10.1594/PANGAEA.858207&filterParameterValue=1,TARA_N000002191	https://ws.pangaea.de/dds-fdp/rest/panquery?datasetDOI=doi.pangaea.de/10.1594/PANGAEA.842197&filterParameterValue=1,TARA_N000002191
TARA_N000001400	TARA_082	SEQ-(500mL-or-15min)_N180-2000	TARA_082_DCM_180-2000	Coastal Biome	[SO] Southern Ocean	[FKLD] Southwest Atlantic Shelves Province (MRGID:21469)	[DCM] deep chlorophyll maximum layer (ENVO:01000326)	2010-12-06T17:20	-47.2116	-58.0266	28.8251	2010-12-06	13:36	7.04669	34.056	307.505	17.1193	0.787841	1.296	459.611	666.72	19.07	0.232988	0.859258	https://ws.pangaea.de/dds-fdp/rest/panquery?datasetDOI=doi.pangaea.de/10.1594/PANGAEA.853810&filterParameterValue=1,TARA_N000001400	https://ws.pangaea.de/dds-fdp/rest/panquery?datasetDOI=doi.pangaea.de/10.1594/PANGAEA.858201&filterParameterValue=1,TARA_N000001400	https://ws.pangaea.de/dds-fdp/rest/panquery?datasetDOI=doi.pangaea.de/10.1594/PANGAEA.858207&filterParameterValue=1,TARA_N000001400	https://ws.pangaea.de/dds-fdp/rest/panquery?datasetDOI=doi.pangaea.de/10.1594/PANGAEA.842197&filterParameterValue=1,TARA_N000001400
TARA_N000001996	TARA_123	SEQ-(500mL-or-15min)_N20-180	TARA_123_SRF_20-180	Trades Biome	[SPO] South Pacific Ocean	[SPSG] South Pacific Subtropical Gyre Province, North and South (MRGID:21486)	[SRF] surface water layer (ENVO:00010504)	2011-07-31T23:07	-8.9056	-140.279	5.8991	2011-07-31	13:39	26.6395	35.3577	189.811	5.321	0.162506	0.53	6.1764	405.405	4.9	0	0.193987	https://ws.pangaea.de/dds-fdp/rest/panquery?datasetDOI=doi.pangaea.de/10.1594/PANGAEA.853810&filterParameterValue=1,TARA_N000001996	https://ws.pangaea.de/dds-fdp/rest/panquery?datasetDOI=doi.pangaea.de/10.1594/PANGAEA.858201&filterParameterValue=1,TARA_N000001996	https://ws.pangaea.de/dds-fdp/rest/panquery?datasetDOI=doi.pangaea.de/10.1594/PANGAEA.858207&filterParameterValue=1,TARA_N000001996	https://ws.pangaea.de/dds-fdp/rest/panquery?datasetDOI=doi.pangaea.de/10.1594/PANGAEA.842197&filterParameterValue=1,TARA_N000001996
TARA_N000001664	TARA_102	SEQ-(500mL-or-15min)_N180-2000	TARA_102_DCM_180-2000	Trades Biome	[SPO] South Pacific Ocean	[PEOD] Pacific Equatorial Divergence Province (MRGID:21489)	[DCM] deep chlorophyll maximum layer (ENVO:01000326)	2011-04-22T19:20	-5.2692	-85.2121	38.1831	2011-04-22	13:40	22.4492	34.845	146.126	14.6539	0.675201	1.86	437.424	500.285	24.4	0.0047	0.559585	https://ws.pangaea.de/dds-fdp/rest/panquery?datasetDOI=doi.pangaea.de/10.1594/PANGAEA.853810&filterParameterValue=1,TARA_N000001664	https://ws.pangaea.de/dds-fdp/rest/panquery?datasetDOI=doi.pangaea.de/10.1594/PANGAEA.858201&filterParameterValue=1,TARA_N000001664	https://ws.pangaea.de/dds-fdp/rest/panquery?datasetDOI=doi.pangaea.de/10.1594/PANGAEA.858207&filterParameterValue=1,TARA_N000001664	https://ws.pangaea.de/dds-fdp/rest/panquery?datasetDOI=doi.pangaea.de/10.1594/PANGAEA.842197&filterParameterValue=1,TARA_N000001664
TARA_N000000585	TARA_052	SEQ-(500mL-or-15min)_N180-2000	TARA_052_DCM_180-2000	Trades Biome	[IO] Indian Ocean	[ISSG] Indian South Subtropical Gyre Province (MRGID:21472)	[DCM] deep chlorophyll maximum layer (ENVO:01000326)	2010-05-17T10:05	-16.9538	54.0043	74.5134	2010-05-17	13:44	24.9962	34.8962	193.505	0.244232	0.389946	0.18	411.272	122.802	0.47	0.904679	0.225945	https://ws.pangaea.de/dds-fdp/rest/panquery?datasetDOI=doi.pangaea.de/10.1594/PANGAEA.853810&filterParameterValue=1,TARA_N000000585	https://ws.pangaea.de/dds-fdp/rest/panquery?datasetDOI=doi.pangaea.de/10.1594/PANGAEA.858201&filterParameterValue=1,TARA_N000000585	https://ws.pangaea.de/dds-fdp/rest/panquery?datasetDOI=doi.pangaea.de/10.1594/PANGAEA.858207&filterParameterValue=1,TARA_N000000585	https://ws.pangaea.de/dds-fdp/rest/panquery?datasetDOI=doi.pangaea.de/10.1594/PANGAEA.842197&filterParameterValue=1,TARA_N000000585
TARA_N000000884	TARA_076	SEQ-(500mL-or-15min)_N180-2000	TARA_076_DCM_180-2000	Trades Biome	[SAO] South Atlantic Ocean	[SATL] South Atlantic Gyral Province (MRGID:21459)	[DCM] deep chlorophyll maximum layer (ENVO:01000326)	2010-10-16T15:54	-21.004	-35.3168	107.337	2010-10-16	13:47	22.5176	36.9465	205.306	0.056847	0.092923	0.047	31.8656	262.556	0	0.722549	0.200184	https://ws.pangaea.de/dds-fdp/rest/panquery?datasetDOI=doi.pangaea.de/10.1594/PANGAEA.853810&filterParameterValue=1,TARA_N000000884	https://ws.pangaea.de/dds-fdp/rest/panquery?datasetDOI=doi.pangaea.de/10.1594/PANGAEA.858201&filterParameterValue=1,TARA_N000000884	https://ws.pangaea.de/dds-fdp/rest/panquery?datasetDOI=doi.pangaea.de/10.1594/PANGAEA.858207&filterParameterValue=1,TARA_N000000884	https://ws.pangaea.de/dds-fdp/rest/panquery?datasetDOI=doi.pangaea.de/10.1594/PANGAEA.842197&filterParameterValue=1,TARA_N000000884
TARA_N000001814	TARA_111	SEQ-(100L-or-15min)_W>0.8	TARA_111_DCM_0.8->	Trades Biome	[SPO] South Pacific Ocean	[SPSG] South Pacific Subtropical Gyre Province, North and South (MRGID:21486)	[DCM] deep chlorophyll maximum layer (ENVO:01000326)	2011-05-31T20:28:10	-16.9587	-100.675	90.4683	2011-05-31	13:47	20.4459	35.7466	211.719	2.41002	0.373279	0.44	915.527	386.712	0.93	0.0153	0.0856045	https://ws.pangaea.de/dds-fdp/rest/panquery?datasetDOI=doi.pangaea.de/10.1594/PANGAEA.853810&filterParameterValue=1,TARA_N000001814	https://ws.pangaea.de/dds-fdp/rest/panquery?datasetDOI=doi.pangaea.de/10.1594/PANGAEA.858201&filterParameterValue=1,TARA_N000001814	https://ws.pangaea.de/dds-fdp/rest/panquery?datasetDOI=doi.pangaea.de/10.1594/PANGAEA.858207&filterParameterValue=1,TARA_N000001814	https://ws.pangaea.de/dds-fdp/rest/panquery?datasetDOI=doi.pangaea.de/10.1594/PANGAEA.842197&filterParameterValue=1,TARA_N000001814
TARA_N000001816	TARA_111	SEQ-(100L-or-15min)_W0.8-5	TARA_111_DCM_0.8-5	Trades Biome	[SPO] South Pacific Ocean	[SPSG] South Pacific Subtropical Gyre Province, North and South (MRGID:21486)	[DCM] deep chlorophyll maximum layer (ENVO:01000326)	2011-05-31T20:28:10	-16.9587	-100.675	90.4683	2011-05-31	13:47	20.4459	35.7466	211.719	2.41002	0.373279	0.44	915.527	386.712	0.93	0.0153	0.0856045	https://ws.pangaea.de/dds-fdp/rest/panquery?datasetDOI=doi.pangaea.de/10.1594/PANGAEA.853810&filterParameterValue=1,TARA_N000001816	https://ws.pangaea.de/dds-fdp/rest/panquery?datasetDOI=doi.pangaea.de/10.1594/PANGAEA.858201&filterParameterValue=1,TARA_N000001816	https://ws.pangaea.de/dds-fdp/rest/panquery?datasetDOI=doi.pangaea.de/10.1594/PANGAEA.858207&filterParameterValue=1,TARA_N000001816	https://ws.pangaea.de/dds-fdp/rest/panquery?datasetDOI=doi.pangaea.de/10.1594/PANGAEA.842197&filterParameterValue=1,TARA_N000001816
TARA_N000001820	TARA_111	SEQ-(500mL-or-15min)_W5-20	TARA_111_DCM_5-20	Trades Biome	[SPO] South Pacific Ocean	[SPSG] South Pacific Subtropical Gyre Province, North and South (MRGID:21486)	[DCM] deep chlorophyll maximum layer (ENVO:01000326)	2011-05-31T20:28:10	-16.9587	-100.675	90.4683	2011-05-31	13:47	20.4459	35.7466	211.719	2.41002	0.373279	0.44	915.527	386.712	0.93	0.0153	0.0856045	https://ws.pangaea.de/dds-fdp/rest/panquery?datasetDOI=doi.pangaea.de/10.1594/PANGAEA.853810&filterParameterValue=1,TARA_N000001820	https://ws.pangaea.de/dds-fdp/rest/panquery?datasetDOI=doi.pangaea.de/10.1594/PANGAEA.858201&filterParameterValue=1,TARA_N000001820	https://ws.pangaea.de/dds-fdp/rest/panquery?datasetDOI=doi.pangaea.de/10.1594/PANGAEA.858207&filterParameterValue=1,TARA_N000001820	https://ws.pangaea.de/dds-fdp/rest/panquery?datasetDOI=doi.pangaea.de/10.1594/PANGAEA.842197&filterParameterValue=1,TARA_N000001820
TARA_N000002783	TARA_152	SEQ-(500mL-or-15min)_N20-180	TARA_152_MIX_20-180	Westerlies Biome	[NAO] North Atlantic Ocean	[NAST-E] North Atlantic Subtropical Gyral Province (MRGID:21467)	[MIX] marine epipelagic wind mixed layer (ENVO:01000061)	2012-03-20T15:03	43.7421	-16.9002	NA	2012-03-20	13:48	NA	NA	NA	NA	NA	NA	NA	NA	NA	NA	NA	https://ws.pangaea.de/dds-fdp/rest/panquery?datasetDOI=doi.pangaea.de/10.1594/PANGAEA.853810&filterParameterValue=1,TARA_N000002783	https://ws.pangaea.de/dds-fdp/rest/panquery?datasetDOI=doi.pangaea.de/10.1594/PANGAEA.858201&filterParameterValue=1,TARA_N000002783	https://ws.pangaea.de/dds-fdp/rest/panquery?datasetDOI=doi.pangaea.de/10.1594/PANGAEA.858207&filterParameterValue=1,TARA_N000002783	https://ws.pangaea.de/dds-fdp/rest/panquery?datasetDOI=doi.pangaea.de/10.1594/PANGAEA.842197&filterParameterValue=1,TARA_N000002783
TARA_N000002997	TARA_138	SEQ-(100L-or-15min)_W0.8-3	TARA_138_MES_0.8-3	Trades Biome	[NPO] North Pacific Ocean	[PNEC] North Pacific Equatorial Countercurrent Province (MRGID:21488)	[MES] marine water layer (ENVO:01000295) within the mesopelagic zone (ENVO:00000213)	2011-12-11T20:37:22	6.3559	-103.06	NA	2011-12-11	13:51	NA	NA	NA	NA	NA	NA	NA	NA	NA	NA	NA	https://ws.pangaea.de/dds-fdp/rest/panquery?datasetDOI=doi.pangaea.de/10.1594/PANGAEA.853810&filterParameterValue=1,TARA_N000002997	https://ws.pangaea.de/dds-fdp/rest/panquery?datasetDOI=doi.pangaea.de/10.1594/PANGAEA.858201&filterParameterValue=1,TARA_N000002997	https://ws.pangaea.de/dds-fdp/rest/panquery?datasetDOI=doi.pangaea.de/10.1594/PANGAEA.858207&filterParameterValue=1,TARA_N000002997	https://ws.pangaea.de/dds-fdp/rest/panquery?datasetDOI=doi.pangaea.de/10.1594/PANGAEA.842197&filterParameterValue=1,TARA_N000002997
TARA_N000003043	TARA_139	SEQ-(500mL-or-15min)_N180-2000	TARA_139_SRF_180-2000	Trades Biome	[NPO] North Pacific Ocean	[PNEC] North Pacific Equatorial Countercurrent Province (MRGID:21488)	[SRF] surface water layer (ENVO:00010504)	2011-12-15T20:07	6.4946	-95.0463	5.45967	2011-12-15	13:51	26.2487	33.1845	200.196	3.61821	0.580477	0.53	631.993	NA	4.11	0.0047	0.191233	https://ws.pangaea.de/dds-fdp/rest/panquery?datasetDOI=doi.pangaea.de/10.1594/PANGAEA.853810&filterParameterValue=1,TARA_N000003043	https://ws.pangaea.de/dds-fdp/rest/panquery?datasetDOI=doi.pangaea.de/10.1594/PANGAEA.858201&filterParameterValue=1,TARA_N000003043	https://ws.pangaea.de/dds-fdp/rest/panquery?datasetDOI=doi.pangaea.de/10.1594/PANGAEA.858207&filterParameterValue=1,TARA_N000003043	https://ws.pangaea.de/dds-fdp/rest/panquery?datasetDOI=doi.pangaea.de/10.1594/PANGAEA.842197&filterParameterValue=1,TARA_N000003043
TARA_N000003044	TARA_139	SEQ-(500mL-or-15min)_N180-2000	TARA_139_SRF_180-2000	Trades Biome	[NPO] North Pacific Ocean	[PNEC] North Pacific Equatorial Countercurrent Province (MRGID:21488)	[SRF] surface water layer (ENVO:00010504)	2011-12-15T20:07	6.4946	-95.0463	5.45967	2011-12-15	13:51	26.2487	33.1845	200.196	3.61821	0.580477	0.53	631.993	NA	4.11	0.0047	0.191233	https://ws.pangaea.de/dds-fdp/rest/panquery?datasetDOI=doi.pangaea.de/10.1594/PANGAEA.853810&filterParameterValue=1,TARA_N000003044	https://ws.pangaea.de/dds-fdp/rest/panquery?datasetDOI=doi.pangaea.de/10.1594/PANGAEA.858201&filterParameterValue=1,TARA_N000003044	https://ws.pangaea.de/dds-fdp/rest/panquery?datasetDOI=doi.pangaea.de/10.1594/PANGAEA.858207&filterParameterValue=1,TARA_N000003044	https://ws.pangaea.de/dds-fdp/rest/panquery?datasetDOI=doi.pangaea.de/10.1594/PANGAEA.842197&filterParameterValue=1,TARA_N000003044
TARA_N000000075	TARA_041	SEQ-(500mL-or-15min)_N20-180	TARA_041_DCM_20-180	Trades Biome	[IO] Indian Ocean	[MONS] Indian Monsoon Gyres Province (MRGID:21471)	[DCM] deep chlorophyll maximum layer (ENVO:01000326)	2010-03-30T09:17	14.5644	70.0096	75.5154	2010-03-30	13:52	25.1267	36.2183	67.5342	12.5707	0.325434	1.35	245.428	347.423	0.49	1.12368	0.467497	https://ws.pangaea.de/dds-fdp/rest/panquery?datasetDOI=doi.pangaea.de/10.1594/PANGAEA.853810&filterParameterValue=1,TARA_N000000075	https://ws.pangaea.de/dds-fdp/rest/panquery?datasetDOI=doi.pangaea.de/10.1594/PANGAEA.858201&filterParameterValue=1,TARA_N000000075	https://ws.pangaea.de/dds-fdp/rest/panquery?datasetDOI=doi.pangaea.de/10.1594/PANGAEA.858207&filterParameterValue=1,TARA_N000000075	https://ws.pangaea.de/dds-fdp/rest/panquery?datasetDOI=doi.pangaea.de/10.1594/PANGAEA.842197&filterParameterValue=1,TARA_N000000075
TARA_N000000703	TARA_068	SEQ-(500mL-or-15min)_W5-20	TARA_068_DCM_5-20	Trades Biome	[SAO] South Atlantic Ocean	[SATL] South Atlantic Gyral Province (MRGID:21459)	[DCM] deep chlorophyll maximum layer (ENVO:01000326)	2010-09-14T13:30	-31.027	4.6802	49.6819	2010-09-14	13:53	16.7815	35.6881	231.611	NA	0.442185	0.227	1113.16	498.046	1.08	0.372574	0.0722359	https://ws.pangaea.de/dds-fdp/rest/panquery?datasetDOI=doi.pangaea.de/10.1594/PANGAEA.853810&filterParameterValue=1,TARA_N000000703	https://ws.pangaea.de/dds-fdp/rest/panquery?datasetDOI=doi.pangaea.de/10.1594/PANGAEA.858201&filterParameterValue=1,TARA_N000000703	https://ws.pangaea.de/dds-fdp/rest/panquery?datasetDOI=doi.pangaea.de/10.1594/PANGAEA.858207&filterParameterValue=1,TARA_N000000703	https://ws.pangaea.de/dds-fdp/rest/panquery?datasetDOI=doi.pangaea.de/10.1594/PANGAEA.842197&filterParameterValue=1,TARA_N000000703
TARA_N000000720	TARA_068	SEQ-(100L-or-15min)_W>0.8	TARA_068_DCM_0.8->	Trades Biome	[SAO] South Atlantic Ocean	[SATL] South Atlantic Gyral Province (MRGID:21459)	[DCM] deep chlorophyll maximum layer (ENVO:01000326)	2010-09-14T13:30	-31.027	4.6802	49.6819	2010-09-14	13:53	16.7815	35.6881	231.611	NA	0.442185	0.227	1113.16	498.046	1.08	0.372574	0.0722359	https://ws.pangaea.de/dds-fdp/rest/panquery?datasetDOI=doi.pangaea.de/10.1594/PANGAEA.853810&filterParameterValue=1,TARA_N000000720	https://ws.pangaea.de/dds-fdp/rest/panquery?datasetDOI=doi.pangaea.de/10.1594/PANGAEA.858201&filterParameterValue=1,TARA_N000000720	https://ws.pangaea.de/dds-fdp/rest/panquery?datasetDOI=doi.pangaea.de/10.1594/PANGAEA.858207&filterParameterValue=1,TARA_N000000720	https://ws.pangaea.de/dds-fdp/rest/panquery?datasetDOI=doi.pangaea.de/10.1594/PANGAEA.842197&filterParameterValue=1,TARA_N000000720
TARA_N000000728	TARA_068	SEQ-(100L-or-15min)_W0.8-5	TARA_068_DCM_0.8-5	Trades Biome	[SAO] South Atlantic Ocean	[SATL] South Atlantic Gyral Province (MRGID:21459)	[DCM] deep chlorophyll maximum layer (ENVO:01000326)	2010-09-14T13:30	-31.027	4.6802	49.6819	2010-09-14	13:53	16.7815	35.6881	231.611	NA	0.442185	0.227	1113.16	498.046	1.08	0.372574	0.0722359	https://ws.pangaea.de/dds-fdp/rest/panquery?datasetDOI=doi.pangaea.de/10.1594/PANGAEA.853810&filterParameterValue=1,TARA_N000000728	https://ws.pangaea.de/dds-fdp/rest/panquery?datasetDOI=doi.pangaea.de/10.1594/PANGAEA.858201&filterParameterValue=1,TARA_N000000728	https://ws.pangaea.de/dds-fdp/rest/panquery?datasetDOI=doi.pangaea.de/10.1594/PANGAEA.858207&filterParameterValue=1,TARA_N000000728	https://ws.pangaea.de/dds-fdp/rest/panquery?datasetDOI=doi.pangaea.de/10.1594/PANGAEA.842197&filterParameterValue=1,TARA_N000000728
TARA_N000002297	TARA_128	SEQ-(500mL-or-15min)_N20-180	TARA_128_SRF_20-180	Trades Biome	[NPO] North Pacific Ocean	[PEOD] Pacific Equatorial Divergence Province (MRGID:21489)	[SRF] surface water layer (ENVO:00010504)	2011-09-05T00:07	0.008	-153.702	6.0145	2011-09-05	13:53	26.2136	35.1163	180.492	4.30886	0.158396	0.54	446.409	430.88	5.08	0.00398	0.259625	https://ws.pangaea.de/dds-fdp/rest/panquery?datasetDOI=doi.pangaea.de/10.1594/PANGAEA.853810&filterParameterValue=1,TARA_N000002297	https://ws.pangaea.de/dds-fdp/rest/panquery?datasetDOI=doi.pangaea.de/10.1594/PANGAEA.858201&filterParameterValue=1,TARA_N000002297	https://ws.pangaea.de/dds-fdp/rest/panquery?datasetDOI=doi.pangaea.de/10.1594/PANGAEA.858207&filterParameterValue=1,TARA_N000002297	https://ws.pangaea.de/dds-fdp/rest/panquery?datasetDOI=doi.pangaea.de/10.1594/PANGAEA.842197&filterParameterValue=1,TARA_N000002297
TARA_N000003153	TARA_143	SEQ-(500mL-or-15min)_N20-180	TARA_143_SRF_20-180	Coastal Biome	[NAO] North Atlantic Ocean	[CHSB] Cheasapeake Bay Province	[SRF] surface water layer (ENVO:00010504)	2012-01-16T19:22	29.7812	-79.6299	5.44942	2012-01-16	13:53	24.9979	36.212	192.003	1.19032	0.160347	0.01	147.704	NA	0.06	1.24207	0.0257043	https://ws.pangaea.de/dds-fdp/rest/panquery?datasetDOI=doi.pangaea.de/10.1594/PANGAEA.853810&filterParameterValue=1,TARA_N000003153	https://ws.pangaea.de/dds-fdp/rest/panquery?datasetDOI=doi.pangaea.de/10.1594/PANGAEA.858201&filterParameterValue=1,TARA_N000003153	https://ws.pangaea.de/dds-fdp/rest/panquery?datasetDOI=doi.pangaea.de/10.1594/PANGAEA.858207&filterParameterValue=1,TARA_N000003153	https://ws.pangaea.de/dds-fdp/rest/panquery?datasetDOI=doi.pangaea.de/10.1594/PANGAEA.842197&filterParameterValue=1,TARA_N000003153
TARA_N000000065	TARA_040	SEQ-(100L-or-15min)_W>3	TARA_040_ZZZ_3->	Trades Biome	[IO] Indian Ocean	[MONS] Indian Monsoon Gyres Province (MRGID:21471)	[ZZZ] marine water layer (ENVO:01000295)	2010-03-22T09:29:27	17.4814	67.9947	NA	2010-03-22	13:54	NA	NA	NA	NA	NA	NA	NA	NA	NA	NA	NA	https://ws.pangaea.de/dds-fdp/rest/panquery?datasetDOI=doi.pangaea.de/10.1594/PANGAEA.853810&filterParameterValue=1,TARA_N000000065	https://ws.pangaea.de/dds-fdp/rest/panquery?datasetDOI=doi.pangaea.de/10.1594/PANGAEA.858201&filterParameterValue=1,TARA_N000000065	https://ws.pangaea.de/dds-fdp/rest/panquery?datasetDOI=doi.pangaea.de/10.1594/PANGAEA.858207&filterParameterValue=1,TARA_N000000065	https://ws.pangaea.de/dds-fdp/rest/panquery?datasetDOI=doi.pangaea.de/10.1594/PANGAEA.842197&filterParameterValue=1,TARA_N000000065
TARA_N000000012	TARA_039	SEQ-(500mL-or-15min)_N20-180	TARA_039_DCM_20-180	Trades Biome	[IO] Indian Ocean	[MONS] Indian Monsoon Gyres Province (MRGID:21471)	[DCM] deep chlorophyll maximum layer (ENVO:01000326)	2010-03-18T09:40	18.5745	66.4895	29.8035	2010-03-18	13:57	26.7483	36.3692	192.537	-0.737324	0.242524	0.26	464.958	543.106	0.09	1.37885	0.147857	https://ws.pangaea.de/dds-fdp/rest/panquery?datasetDOI=doi.pangaea.de/10.1594/PANGAEA.853810&filterParameterValue=1,TARA_N000000012	https://ws.pangaea.de/dds-fdp/rest/panquery?datasetDOI=doi.pangaea.de/10.1594/PANGAEA.858201&filterParameterValue=1,TARA_N000000012	https://ws.pangaea.de/dds-fdp/rest/panquery?datasetDOI=doi.pangaea.de/10.1594/PANGAEA.858207&filterParameterValue=1,TARA_N000000012	https://ws.pangaea.de/dds-fdp/rest/panquery?datasetDOI=doi.pangaea.de/10.1594/PANGAEA.842197&filterParameterValue=1,TARA_N000000012
TARA_N000000051	TARA_039	SEQ-(100L-or-15min)_W0.8-5	TARA_039_FSW_0.8-5	Trades Biome	[IO] Indian Ocean	[MONS] Indian Monsoon Gyres Province (MRGID:21471)	[FSW] filtered sea water, used to control protocols	2010-03-18T09:40	18.5745	66.4895	NA	2010-03-18	13:57	NA	NA	NA	NA	NA	NA	NA	NA	NA	NA	NA	https://ws.pangaea.de/dds-fdp/rest/panquery?datasetDOI=doi.pangaea.de/10.1594/PANGAEA.853810&filterParameterValue=1,TARA_N000000051	https://ws.pangaea.de/dds-fdp/rest/panquery?datasetDOI=doi.pangaea.de/10.1594/PANGAEA.858201&filterParameterValue=1,TARA_N000000051	https://ws.pangaea.de/dds-fdp/rest/panquery?datasetDOI=doi.pangaea.de/10.1594/PANGAEA.858207&filterParameterValue=1,TARA_N000000051	https://ws.pangaea.de/dds-fdp/rest/panquery?datasetDOI=doi.pangaea.de/10.1594/PANGAEA.842197&filterParameterValue=1,TARA_N000000051
TARA_N000000052	TARA_039	SEQ-(100L-or-15min)_W0.8-5	TARA_039_FSW_0.8-5	Trades Biome	[IO] Indian Ocean	[MONS] Indian Monsoon Gyres Province (MRGID:21471)	[FSW] filtered sea water, used to control protocols	2010-03-18T09:40	18.5745	66.4895	NA	2010-03-18	13:57	NA	NA	NA	NA	NA	NA	NA	NA	NA	NA	NA	https://ws.pangaea.de/dds-fdp/rest/panquery?datasetDOI=doi.pangaea.de/10.1594/PANGAEA.853810&filterParameterValue=1,TARA_N000000052	https://ws.pangaea.de/dds-fdp/rest/panquery?datasetDOI=doi.pangaea.de/10.1594/PANGAEA.858201&filterParameterValue=1,TARA_N000000052	https://ws.pangaea.de/dds-fdp/rest/panquery?datasetDOI=doi.pangaea.de/10.1594/PANGAEA.858207&filterParameterValue=1,TARA_N000000052	https://ws.pangaea.de/dds-fdp/rest/panquery?datasetDOI=doi.pangaea.de/10.1594/PANGAEA.842197&filterParameterValue=1,TARA_N000000052
TARA_N000001123	TARA_093	SEQ-(500mL-or-15min)_N180-2000	TARA_093_DCM_180-2000	Coastal Biome	[SPO] South Pacific Ocean	[CHIL] Chile-Peru Current Coastal Province (MRGID:21495)	[DCM] deep chlorophyll maximum layer (ENVO:01000326)	2011-03-12T19:00	-33.9477	-73.0635	21.8581	2011-03-12	13:57	17.9225	34.3138	239.346	-1.12738	0.504487	0.6	98.3864	1463.06	7.55	0.00334	0.775087	https://ws.pangaea.de/dds-fdp/rest/panquery?datasetDOI=doi.pangaea.de/10.1594/PANGAEA.853810&filterParameterValue=1,TARA_N000001123	https://ws.pangaea.de/dds-fdp/rest/panquery?datasetDOI=doi.pangaea.de/10.1594/PANGAEA.858201&filterParameterValue=1,TARA_N000001123	https://ws.pangaea.de/dds-fdp/rest/panquery?datasetDOI=doi.pangaea.de/10.1594/PANGAEA.858207&filterParameterValue=1,TARA_N000001123	https://ws.pangaea.de/dds-fdp/rest/panquery?datasetDOI=doi.pangaea.de/10.1594/PANGAEA.842197&filterParameterValue=1,TARA_N000001123
TARA_N000000790	TARA_066	SEQ-(500mL-or-15min)_N180-2000	TARA_066_SRF_180-2000	Coastal Biome	[SAO] South Atlantic Ocean	[BENG] Benguela Current Coastal Province (MRGID:21470)	[SRF] surface water layer (ENVO:00010504)	2010-07-15T12:55	-34.9363	17.9366	5.39475	2010-07-15	14:00	15.0335	35.3233	238.916	2.45099	0.250054	0.34	71.8084	715.14	3.34	0.311999	0.378278	https://ws.pangaea.de/dds-fdp/rest/panquery?datasetDOI=doi.pangaea.de/10.1594/PANGAEA.853810&filterParameterValue=1,TARA_N000000790	https://ws.pangaea.de/dds-fdp/rest/panquery?datasetDOI=doi.pangaea.de/10.1594/PANGAEA.858201&filterParameterValue=1,TARA_N000000790	https://ws.pangaea.de/dds-fdp/rest/panquery?datasetDOI=doi.pangaea.de/10.1594/PANGAEA.858207&filterParameterValue=1,TARA_N000000790	https://ws.pangaea.de/dds-fdp/rest/panquery?datasetDOI=doi.pangaea.de/10.1594/PANGAEA.842197&filterParameterValue=1,TARA_N000000790
TARA_N000002402	TARA_132	SEQ-(500mL-or-15min)_N180-2000	TARA_132_DCM_180-2000	Westerlies Biome	[NPO] North Pacific Ocean	[NPST] North Pacific Subtropical and Polar Front Provinces (MRGID:21484)	[DCM] deep chlorophyll maximum layer (ENVO:01000326)	2011-10-05T00:27	31.5237	-159.035	121.74	2011-10-05	14:02	14.7335	34.3646	215.267	0.004868	0.229824	0.25	974.537	241.487	0.05	0.632694	0.21206	https://ws.pangaea.de/dds-fdp/rest/panquery?datasetDOI=doi.pangaea.de/10.1594/PANGAEA.853810&filterParameterValue=1,TARA_N000002402	https://ws.pangaea.de/dds-fdp/rest/panquery?datasetDOI=doi.pangaea.de/10.1594/PANGAEA.858201&filterParameterValue=1,TARA_N000002402	https://ws.pangaea.de/dds-fdp/rest/panquery?datasetDOI=doi.pangaea.de/10.1594/PANGAEA.858207&filterParameterValue=1,TARA_N000002402	https://ws.pangaea.de/dds-fdp/rest/panquery?datasetDOI=doi.pangaea.de/10.1594/PANGAEA.842197&filterParameterValue=1,TARA_N000002402
TARA_N000001941	TARA_122	SEQ-(500mL-or-15min)_N20-180	TARA_122_SRF_20-180	Trades Biome	[SPO] South Pacific Ocean	[SPSG] South Pacific Subtropical Gyre Province, North and South (MRGID:21486)	[SRF] surface water layer (ENVO:00010504)	2011-07-26T23:30	-9.006	-139.206	5.47392	2011-07-26	14:06	26.5644	35.3638	186.984	5.94839	0.138982	0.57	31.5248	299.104	5.46	0.00253	0.195479	https://ws.pangaea.de/dds-fdp/rest/panquery?datasetDOI=doi.pangaea.de/10.1594/PANGAEA.853810&filterParameterValue=1,TARA_N000001941	https://ws.pangaea.de/dds-fdp/rest/panquery?datasetDOI=doi.pangaea.de/10.1594/PANGAEA.858201&filterParameterValue=1,TARA_N000001941	https://ws.pangaea.de/dds-fdp/rest/panquery?datasetDOI=doi.pangaea.de/10.1594/PANGAEA.858207&filterParameterValue=1,TARA_N000001941	https://ws.pangaea.de/dds-fdp/rest/panquery?datasetDOI=doi.pangaea.de/10.1594/PANGAEA.842197&filterParameterValue=1,TARA_N000001941
TARA_N000002717	TARA_150	SEQ-(500mL-or-15min)_N20-180	TARA_150_DCM_20-180	Westerlies Biome	[NAO] North Atlantic Ocean	[NAST-W] North Atlantic Subtropical Gyral Province (MRGID:21455)	[DCM] deep chlorophyll maximum layer (ENVO:01000326)	2012-03-05T16:47	35.8605	-37.178	41.3053	2012-03-05	14:06	17.6552	36.2401	230.105	1.20919	0.343614	0	653.698	627.014	0.17	1.0702	0.0429744	https://ws.pangaea.de/dds-fdp/rest/panquery?datasetDOI=doi.pangaea.de/10.1594/PANGAEA.853810&filterParameterValue=1,TARA_N000002717	https://ws.pangaea.de/dds-fdp/rest/panquery?datasetDOI=doi.pangaea.de/10.1594/PANGAEA.858201&filterParameterValue=1,TARA_N000002717	https://ws.pangaea.de/dds-fdp/rest/panquery?datasetDOI=doi.pangaea.de/10.1594/PANGAEA.858207&filterParameterValue=1,TARA_N000002717	https://ws.pangaea.de/dds-fdp/rest/panquery?datasetDOI=doi.pangaea.de/10.1594/PANGAEA.842197&filterParameterValue=1,TARA_N000002717
TARA_N000002021	TARA_125	SEQ-(500mL-or-15min)_N5-20	TARA_125_SRF_5-20	Trades Biome	[SPO] South Pacific Ocean	[SPSG] South Pacific Subtropical Gyre Province, North and South (MRGID:21486)	[SRF] surface water layer (ENVO:00010504)	2011-08-08T23:43	-8.9124	-142.56	5.38475	2011-08-08	14:07	26.8694	35.4224	187.791	6.03141	0.124746	0.56	228.577	424.306	3.73	0.00239	0.178553	https://ws.pangaea.de/dds-fdp/rest/panquery?datasetDOI=doi.pangaea.de/10.1594/PANGAEA.853810&filterParameterValue=1,TARA_N000002021	https://ws.pangaea.de/dds-fdp/rest/panquery?datasetDOI=doi.pangaea.de/10.1594/PANGAEA.858201&filterParameterValue=1,TARA_N000002021	https://ws.pangaea.de/dds-fdp/rest/panquery?datasetDOI=doi.pangaea.de/10.1594/PANGAEA.858207&filterParameterValue=1,TARA_N000002021	https://ws.pangaea.de/dds-fdp/rest/panquery?datasetDOI=doi.pangaea.de/10.1594/PANGAEA.842197&filterParameterValue=1,TARA_N000002021
TARA_N000001440	TARA_084	SEQ-(500mL-or-15min)_N5-20	TARA_084_SRF_5-20	Polar Biome	[SO] Southern Ocean	[ANTA] Antarctic Province (MRGID:21502)	[SRF] surface water layer (ENVO:00010504)	2011-01-03T18:17	-60.4016	-60.4488	5.9026	2011-01-03	14:10	1.84402	33.7197	338.298	24.423	0.109555	1.723	211.818	168.232	25.3	0.00929	0.488611	https://ws.pangaea.de/dds-fdp/rest/panquery?datasetDOI=doi.pangaea.de/10.1594/PANGAEA.853810&filterParameterValue=1,TARA_N000001440	https://ws.pangaea.de/dds-fdp/rest/panquery?datasetDOI=doi.pangaea.de/10.1594/PANGAEA.858201&filterParameterValue=1,TARA_N000001440	https://ws.pangaea.de/dds-fdp/rest/panquery?datasetDOI=doi.pangaea.de/10.1594/PANGAEA.858207&filterParameterValue=1,TARA_N000001440	https://ws.pangaea.de/dds-fdp/rest/panquery?datasetDOI=doi.pangaea.de/10.1594/PANGAEA.842197&filterParameterValue=1,TARA_N000001440
TARA_N000002755	TARA_151	SEQ-(500mL-or-15min)_N20-180	TARA_151_DCM_20-180	Westerlies Biome	[NAO] North Atlantic Ocean	[NAST-E] North Atlantic Subtropical Gyral Province (MRGID:21467)	[DCM] deep chlorophyll maximum layer (ENVO:01000326)	2012-03-09T16:17	36.1736	-29.003	76.5063	2012-03-09	14:10	16.912	36.2146	230.646	0.462569	0.279223	0.01	251.927	466.322	0.05	1.27835	0.153193	https://ws.pangaea.de/dds-fdp/rest/panquery?datasetDOI=doi.pangaea.de/10.1594/PANGAEA.853810&filterParameterValue=1,TARA_N000002755	https://ws.pangaea.de/dds-fdp/rest/panquery?datasetDOI=doi.pangaea.de/10.1594/PANGAEA.858201&filterParameterValue=1,TARA_N000002755	https://ws.pangaea.de/dds-fdp/rest/panquery?datasetDOI=doi.pangaea.de/10.1594/PANGAEA.858207&filterParameterValue=1,TARA_N000002755	https://ws.pangaea.de/dds-fdp/rest/panquery?datasetDOI=doi.pangaea.de/10.1594/PANGAEA.842197&filterParameterValue=1,TARA_N000002755
TARA_N000000041	TARA_038	SEQ-(500mL-or-15min)_N20-180	TARA_038_DCM_20-180	Trades Biome	[IO] Indian Ocean	[MONS] Indian Monsoon Gyres Province (MRGID:21471)	[DCM] deep chlorophyll maximum layer (ENVO:01000326)	2010-03-15T10:02	19.0235	64.5256	28.8118	2010-03-15	14:11	25.9781	NA	159.878	1.05666	0.606464	0.42	581.147	882.657	1.86	1.38503	0.22015	https://ws.pangaea.de/dds-fdp/rest/panquery?datasetDOI=doi.pangaea.de/10.1594/PANGAEA.853810&filterParameterValue=1,TARA_N000000041	https://ws.pangaea.de/dds-fdp/rest/panquery?datasetDOI=doi.pangaea.de/10.1594/PANGAEA.858201&filterParameterValue=1,TARA_N000000041	https://ws.pangaea.de/dds-fdp/rest/panquery?datasetDOI=doi.pangaea.de/10.1594/PANGAEA.858207&filterParameterValue=1,TARA_N000000041	https://ws.pangaea.de/dds-fdp/rest/panquery?datasetDOI=doi.pangaea.de/10.1594/PANGAEA.842197&filterParameterValue=1,TARA_N000000041
TARA_N000003156	TARA_143	SEQ-(500mL-or-15min)_N20-180	TARA_143_DCM_20-180	Coastal Biome	[NAO] North Atlantic Ocean	[CHSB] Cheasapeake Bay Province	[DCM] deep chlorophyll maximum layer (ENVO:01000326)	2012-01-16T19:44	29.7902	-79.6437	39.7157	2012-01-16	14:15	24.7915	36.2134	195.14	0.679095	0.145472	0	147.704	NA	0.06	1.2417	0.0627116	https://ws.pangaea.de/dds-fdp/rest/panquery?datasetDOI=doi.pangaea.de/10.1594/PANGAEA.853810&filterParameterValue=1,TARA_N000003156	https://ws.pangaea.de/dds-fdp/rest/panquery?datasetDOI=doi.pangaea.de/10.1594/PANGAEA.858201&filterParameterValue=1,TARA_N000003156	https://ws.pangaea.de/dds-fdp/rest/panquery?datasetDOI=doi.pangaea.de/10.1594/PANGAEA.858207&filterParameterValue=1,TARA_N000003156	https://ws.pangaea.de/dds-fdp/rest/panquery?datasetDOI=doi.pangaea.de/10.1594/PANGAEA.842197&filterParameterValue=1,TARA_N000003156
TARA_N000003102	TARA_142	SEQ-(500mL-or-15min)_W5-20	TARA_142_DCM_5-20	Coastal Biome	[NAO] North Atlantic Ocean	[CARB] Caribbean Province (MRGID:21466)	[DCM] deep chlorophyll maximum layer (ENVO:01000326)	2012-01-09T20:17:16	25.6168	-88.4532	131.165	2012-01-09	14:16	24.9304	36.1634	193.246	-1.38135	0.147173	0.02	383.516	323.202	0.06	1.097	0.541626	https://ws.pangaea.de/dds-fdp/rest/panquery?datasetDOI=doi.pangaea.de/10.1594/PANGAEA.853810&filterParameterValue=1,TARA_N000003102	https://ws.pangaea.de/dds-fdp/rest/panquery?datasetDOI=doi.pangaea.de/10.1594/PANGAEA.858201&filterParameterValue=1,TARA_N000003102	https://ws.pangaea.de/dds-fdp/rest/panquery?datasetDOI=doi.pangaea.de/10.1594/PANGAEA.858207&filterParameterValue=1,TARA_N000003102	https://ws.pangaea.de/dds-fdp/rest/panquery?datasetDOI=doi.pangaea.de/10.1594/PANGAEA.842197&filterParameterValue=1,TARA_N000003102
TARA_N000003104	TARA_142	SEQ-(100L-or-15min)_W0.8-5	TARA_142_DCM_0.8-5	Coastal Biome	[NAO] North Atlantic Ocean	[CARB] Caribbean Province (MRGID:21466)	[DCM] deep chlorophyll maximum layer (ENVO:01000326)	2012-01-09T20:17:16	25.6168	-88.4532	131.165	2012-01-09	14:16	24.9304	36.1634	193.246	-1.38135	0.147173	0.02	383.516	323.202	0.06	1.097	0.541626	https://ws.pangaea.de/dds-fdp/rest/panquery?datasetDOI=doi.pangaea.de/10.1594/PANGAEA.853810&filterParameterValue=1,TARA_N000003104	https://ws.pangaea.de/dds-fdp/rest/panquery?datasetDOI=doi.pangaea.de/10.1594/PANGAEA.858201&filterParameterValue=1,TARA_N000003104	https://ws.pangaea.de/dds-fdp/rest/panquery?datasetDOI=doi.pangaea.de/10.1594/PANGAEA.858207&filterParameterValue=1,TARA_N000003104	https://ws.pangaea.de/dds-fdp/rest/panquery?datasetDOI=doi.pangaea.de/10.1594/PANGAEA.842197&filterParameterValue=1,TARA_N000003104
TARA_N000001561	TARA_098	SEQ-(100L-or-15min)_W0.8-5	TARA_098_DCM_0.8-5	Trades Biome	[SPO] South Pacific Ocean	[SPSG] South Pacific Subtropical Gyre Province, North and South (MRGID:21486)	[DCM] deep chlorophyll maximum layer (ENVO:01000326)	2011-04-03T21:50:58	-25.826	-111.729	167.445	2011-04-03	14:19	20.3254	35.874	212.877	0.178539	0.138077	0.1	271.907	68.8496	0.05	0.195764	0.0378105	https://ws.pangaea.de/dds-fdp/rest/panquery?datasetDOI=doi.pangaea.de/10.1594/PANGAEA.853810&filterParameterValue=1,TARA_N000001561	https://ws.pangaea.de/dds-fdp/rest/panquery?datasetDOI=doi.pangaea.de/10.1594/PANGAEA.858201&filterParameterValue=1,TARA_N000001561	https://ws.pangaea.de/dds-fdp/rest/panquery?datasetDOI=doi.pangaea.de/10.1594/PANGAEA.858207&filterParameterValue=1,TARA_N000001561	https://ws.pangaea.de/dds-fdp/rest/panquery?datasetDOI=doi.pangaea.de/10.1594/PANGAEA.842197&filterParameterValue=1,TARA_N000001561
TARA_N000001580	TARA_098	SEQ-(500mL-or-15min)_W5-20	TARA_098_DCM_5-20	Trades Biome	[SPO] South Pacific Ocean	[SPSG] South Pacific Subtropical Gyre Province, North and South (MRGID:21486)	[DCM] deep chlorophyll maximum layer (ENVO:01000326)	2011-04-03T21:50:58	-25.826	-111.729	167.445	2011-04-03	14:19	20.3254	35.874	212.877	0.178539	0.138077	0.1	271.907	68.8496	0.05	0.195764	0.0378105	https://ws.pangaea.de/dds-fdp/rest/panquery?datasetDOI=doi.pangaea.de/10.1594/PANGAEA.853810&filterParameterValue=1,TARA_N000001580	https://ws.pangaea.de/dds-fdp/rest/panquery?datasetDOI=doi.pangaea.de/10.1594/PANGAEA.858201&filterParameterValue=1,TARA_N000001580	https://ws.pangaea.de/dds-fdp/rest/panquery?datasetDOI=doi.pangaea.de/10.1594/PANGAEA.858207&filterParameterValue=1,TARA_N000001580	https://ws.pangaea.de/dds-fdp/rest/panquery?datasetDOI=doi.pangaea.de/10.1594/PANGAEA.842197&filterParameterValue=1,TARA_N000001580
TARA_N000001588	TARA_098	SEQ-(100L-or-15min)_W0.8-5	TARA_098_DCM_0.8-5	Trades Biome	[SPO] South Pacific Ocean	[SPSG] South Pacific Subtropical Gyre Province, North and South (MRGID:21486)	[DCM] deep chlorophyll maximum layer (ENVO:01000326)	2011-04-03T21:50:58	-25.826	-111.729	167.445	2011-04-03	14:19	20.3254	35.874	212.877	0.178539	0.138077	0.1	271.907	68.8496	0.05	0.195764	0.0378105	https://ws.pangaea.de/dds-fdp/rest/panquery?datasetDOI=doi.pangaea.de/10.1594/PANGAEA.853810&filterParameterValue=1,TARA_N000001588	https://ws.pangaea.de/dds-fdp/rest/panquery?datasetDOI=doi.pangaea.de/10.1594/PANGAEA.858201&filterParameterValue=1,TARA_N000001588	https://ws.pangaea.de/dds-fdp/rest/panquery?datasetDOI=doi.pangaea.de/10.1594/PANGAEA.858207&filterParameterValue=1,TARA_N000001588	https://ws.pangaea.de/dds-fdp/rest/panquery?datasetDOI=doi.pangaea.de/10.1594/PANGAEA.842197&filterParameterValue=1,TARA_N000001588
TARA_N000000200	TARA_051	SEQ-(500mL-or-15min)_N20-180	TARA_051_DCM_20-180	Trades Biome	[IO] Indian Ocean	[ISSG] Indian South Subtropical Gyre Province (MRGID:21472)	[DCM] deep chlorophyll maximum layer (ENVO:01000326)	2010-05-11T10:40	-21.4689	54.3066	99.9035	2010-05-11	14:20	23.9089	35.1168	196.924	0.244232	0.188146	0.11	105.18	NA	0	0.872109	0.0324746	https://ws.pangaea.de/dds-fdp/rest/panquery?datasetDOI=doi.pangaea.de/10.1594/PANGAEA.853810&filterParameterValue=1,TARA_N000000200	https://ws.pangaea.de/dds-fdp/rest/panquery?datasetDOI=doi.pangaea.de/10.1594/PANGAEA.858201&filterParameterValue=1,TARA_N000000200	https://ws.pangaea.de/dds-fdp/rest/panquery?datasetDOI=doi.pangaea.de/10.1594/PANGAEA.858207&filterParameterValue=1,TARA_N000000200	https://ws.pangaea.de/dds-fdp/rest/panquery?datasetDOI=doi.pangaea.de/10.1594/PANGAEA.842197&filterParameterValue=1,TARA_N000000200
TARA_N000000216	TARA_051	SEQ-(100L-or-15min)_W0.8-5	TARA_051_DCM_0.8-5	Trades Biome	[IO] Indian Ocean	[ISSG] Indian South Subtropical Gyre Province (MRGID:21472)	[DCM] deep chlorophyll maximum layer (ENVO:01000326)	2010-05-11T10:40	-21.4689	54.3066	99.9035	2010-05-11	14:20	23.9089	35.1168	196.924	0.244232	0.188146	0.11	105.18	NA	0	0.872109	0.0324746	https://ws.pangaea.de/dds-fdp/rest/panquery?datasetDOI=doi.pangaea.de/10.1594/PANGAEA.853810&filterParameterValue=1,TARA_N000000216	https://ws.pangaea.de/dds-fdp/rest/panquery?datasetDOI=doi.pangaea.de/10.1594/PANGAEA.858201&filterParameterValue=1,TARA_N000000216	https://ws.pangaea.de/dds-fdp/rest/panquery?datasetDOI=doi.pangaea.de/10.1594/PANGAEA.858207&filterParameterValue=1,TARA_N000000216	https://ws.pangaea.de/dds-fdp/rest/panquery?datasetDOI=doi.pangaea.de/10.1594/PANGAEA.842197&filterParameterValue=1,TARA_N000000216
TARA_N000000217	TARA_051	SEQ-(100L-or-15min)_W0.8-5	TARA_051_DCM_0.8-5	Trades Biome	[IO] Indian Ocean	[ISSG] Indian South Subtropical Gyre Province (MRGID:21472)	[DCM] deep chlorophyll maximum layer (ENVO:01000326)	2010-05-11T10:40	-21.4689	54.3066	99.9035	2010-05-11	14:20	23.9089	35.1168	196.924	0.244232	0.188146	0.11	105.18	NA	0	0.872109	0.0324746	https://ws.pangaea.de/dds-fdp/rest/panquery?datasetDOI=doi.pangaea.de/10.1594/PANGAEA.853810&filterParameterValue=1,TARA_N000000217	https://ws.pangaea.de/dds-fdp/rest/panquery?datasetDOI=doi.pangaea.de/10.1594/PANGAEA.858201&filterParameterValue=1,TARA_N000000217	https://ws.pangaea.de/dds-fdp/rest/panquery?datasetDOI=doi.pangaea.de/10.1594/PANGAEA.858207&filterParameterValue=1,TARA_N000000217	https://ws.pangaea.de/dds-fdp/rest/panquery?datasetDOI=doi.pangaea.de/10.1594/PANGAEA.842197&filterParameterValue=1,TARA_N000000217
TARA_N000000225	TARA_051	SEQ-(500mL-or-15min)_N20-180	TARA_051_DCM_20-180	Trades Biome	[IO] Indian Ocean	[ISSG] Indian South Subtropical Gyre Province (MRGID:21472)	[DCM] deep chlorophyll maximum layer (ENVO:01000326)	2010-05-11T10:40	-21.4689	54.3066	99.9035	2010-05-11	14:20	23.9089	35.1168	196.924	0.244232	0.188146	0.11	105.18	NA	0	0.872109	0.0324746	https://ws.pangaea.de/dds-fdp/rest/panquery?datasetDOI=doi.pangaea.de/10.1594/PANGAEA.853810&filterParameterValue=1,TARA_N000000225	https://ws.pangaea.de/dds-fdp/rest/panquery?datasetDOI=doi.pangaea.de/10.1594/PANGAEA.858201&filterParameterValue=1,TARA_N000000225	https://ws.pangaea.de/dds-fdp/rest/panquery?datasetDOI=doi.pangaea.de/10.1594/PANGAEA.858207&filterParameterValue=1,TARA_N000000225	https://ws.pangaea.de/dds-fdp/rest/panquery?datasetDOI=doi.pangaea.de/10.1594/PANGAEA.842197&filterParameterValue=1,TARA_N000000225
TARA_A100000548	TARA_023	SEQ-(500mL-or-15min)_N20-180	TARA_023_SRF_20-180	Westerlies Biome	[MS] Mediterranean Sea	[MEDI] Mediterranean Sea, Black Sea Province (MRGID:21465)	[SRF] surface water layer (ENVO:00010504)	2009-11-18T12:56	42.1735	17.7175	5.47283	2009-11-18	14:21	17.6366	38.1876	220	NA	0.172965	0.01	57.5119	478.135	0.04	1.38788	0.0863503	https://ws.pangaea.de/dds-fdp/rest/panquery?datasetDOI=doi.pangaea.de/10.1594/PANGAEA.853810&filterParameterValue=1,TARA_A100000548	https://ws.pangaea.de/dds-fdp/rest/panquery?datasetDOI=doi.pangaea.de/10.1594/PANGAEA.858201&filterParameterValue=1,TARA_A100000548	https://ws.pangaea.de/dds-fdp/rest/panquery?datasetDOI=doi.pangaea.de/10.1594/PANGAEA.858207&filterParameterValue=1,TARA_A100000548	https://ws.pangaea.de/dds-fdp/rest/panquery?datasetDOI=doi.pangaea.de/10.1594/PANGAEA.842197&filterParameterValue=1,TARA_A100000548
TARA_A100000550	TARA_023	SEQ-(500mL-or-15min)_N20-180	TARA_023_SRF_20-180	Westerlies Biome	[MS] Mediterranean Sea	[MEDI] Mediterranean Sea, Black Sea Province (MRGID:21465)	[SRF] surface water layer (ENVO:00010504)	2009-11-18T12:56	42.1735	17.7175	5.47283	2009-11-18	14:21	17.6366	38.1876	220	NA	0.172965	0.01	57.5119	478.135	0.04	1.38788	0.0863503	https://ws.pangaea.de/dds-fdp/rest/panquery?datasetDOI=doi.pangaea.de/10.1594/PANGAEA.853810&filterParameterValue=1,TARA_A100000550	https://ws.pangaea.de/dds-fdp/rest/panquery?datasetDOI=doi.pangaea.de/10.1594/PANGAEA.858201&filterParameterValue=1,TARA_A100000550	https://ws.pangaea.de/dds-fdp/rest/panquery?datasetDOI=doi.pangaea.de/10.1594/PANGAEA.858207&filterParameterValue=1,TARA_A100000550	https://ws.pangaea.de/dds-fdp/rest/panquery?datasetDOI=doi.pangaea.de/10.1594/PANGAEA.842197&filterParameterValue=1,TARA_A100000550
TARA_N000001646	TARA_102	SEQ-(100L-or-15min)_W>0.8	TARA_102_SRF_0.8->	Trades Biome	[SPO] South Pacific Ocean	[PEOD] Pacific Equatorial Divergence Province (MRGID:21489)	[SRF] surface water layer (ENVO:00010504)	2011-04-21T20:07	-5.2529	-85.1545	5.526	2011-04-21	14:27	25.2804	34.8062	203.891	12.4153	0.58042	1	437.424	500.285	12.6	0.00438	0.692639	https://ws.pangaea.de/dds-fdp/rest/panquery?datasetDOI=doi.pangaea.de/10.1594/PANGAEA.853810&filterParameterValue=1,TARA_N000001646	https://ws.pangaea.de/dds-fdp/rest/panquery?datasetDOI=doi.pangaea.de/10.1594/PANGAEA.858201&filterParameterValue=1,TARA_N000001646	https://ws.pangaea.de/dds-fdp/rest/panquery?datasetDOI=doi.pangaea.de/10.1594/PANGAEA.858207&filterParameterValue=1,TARA_N000001646	https://ws.pangaea.de/dds-fdp/rest/panquery?datasetDOI=doi.pangaea.de/10.1594/PANGAEA.842197&filterParameterValue=1,TARA_N000001646
TARA_N000001650	TARA_102	SEQ-(100L-or-15min)_W0.8-5	TARA_102_SRF_0.8-5	Trades Biome	[SPO] South Pacific Ocean	[PEOD] Pacific Equatorial Divergence Province (MRGID:21489)	[SRF] surface water layer (ENVO:00010504)	2011-04-21T20:07	-5.2529	-85.1545	5.526	2011-04-21	14:27	25.2804	34.8062	203.891	12.4153	0.58042	1	437.424	500.285	12.6	0.00438	0.692639	https://ws.pangaea.de/dds-fdp/rest/panquery?datasetDOI=doi.pangaea.de/10.1594/PANGAEA.853810&filterParameterValue=1,TARA_N000001650	https://ws.pangaea.de/dds-fdp/rest/panquery?datasetDOI=doi.pangaea.de/10.1594/PANGAEA.858201&filterParameterValue=1,TARA_N000001650	https://ws.pangaea.de/dds-fdp/rest/panquery?datasetDOI=doi.pangaea.de/10.1594/PANGAEA.858207&filterParameterValue=1,TARA_N000001650	https://ws.pangaea.de/dds-fdp/rest/panquery?datasetDOI=doi.pangaea.de/10.1594/PANGAEA.842197&filterParameterValue=1,TARA_N000001650
TARA_N000000313	TARA_036	SEQ-(500mL-or-15min)_N180-2000	TARA_036_SRF_180-2000	Coastal Biome	[IO] Indian Ocean	[ARAB] Northwest Arabian Sea Upwelling Province (MRGID:21475)	[SRF] surface water layer (ENVO:00010504)	2010-03-12T10:24	20.8215	63.512	5.43825	2010-03-12	14:28	25.8486	36.5309	211.567	0.343943	0.160363	0.37	416.276	1428.93	0.13	1.38774	0.167996	https://ws.pangaea.de/dds-fdp/rest/panquery?datasetDOI=doi.pangaea.de/10.1594/PANGAEA.853810&filterParameterValue=1,TARA_N000000313	https://ws.pangaea.de/dds-fdp/rest/panquery?datasetDOI=doi.pangaea.de/10.1594/PANGAEA.858201&filterParameterValue=1,TARA_N000000313	https://ws.pangaea.de/dds-fdp/rest/panquery?datasetDOI=doi.pangaea.de/10.1594/PANGAEA.858207&filterParameterValue=1,TARA_N000000313	https://ws.pangaea.de/dds-fdp/rest/panquery?datasetDOI=doi.pangaea.de/10.1594/PANGAEA.842197&filterParameterValue=1,TARA_N000000313
TARA_N000000593	TARA_052	SEQ-(500mL-or-15min)_N20-180	TARA_052_DCM_20-180	Trades Biome	[IO] Indian Ocean	[ISSG] Indian South Subtropical Gyre Province (MRGID:21472)	[DCM] deep chlorophyll maximum layer (ENVO:01000326)	2010-05-17T10:50	-16.953	53.9825	74.5134	2010-05-17	14:29	24.9962	34.8962	193.505	0.244232	0.389946	0.18	411.272	122.802	0.47	0.904679	0.225945	https://ws.pangaea.de/dds-fdp/rest/panquery?datasetDOI=doi.pangaea.de/10.1594/PANGAEA.853810&filterParameterValue=1,TARA_N000000593	https://ws.pangaea.de/dds-fdp/rest/panquery?datasetDOI=doi.pangaea.de/10.1594/PANGAEA.858201&filterParameterValue=1,TARA_N000000593	https://ws.pangaea.de/dds-fdp/rest/panquery?datasetDOI=doi.pangaea.de/10.1594/PANGAEA.858207&filterParameterValue=1,TARA_N000000593	https://ws.pangaea.de/dds-fdp/rest/panquery?datasetDOI=doi.pangaea.de/10.1594/PANGAEA.842197&filterParameterValue=1,TARA_N000000593
TARA_N000002109	TARA_147	SEQ-(500mL-or-15min)_N180-2000	TARA_147_SRF_180-2000	Westerlies Biome	[NAO] North Atlantic Ocean	[NAST-W] North Atlantic Subtropical Gyral Province (MRGID:21455)	[SRF] surface water layer (ENVO:00010504)	2012-02-18T19:10	33.0096	-66.547	5.50908	2012-02-18	14:29	20.1216	36.5675	213.261	-0.960636	0.122914	0	174.82	NA	0.4	1.07623	0.0343106	https://ws.pangaea.de/dds-fdp/rest/panquery?datasetDOI=doi.pangaea.de/10.1594/PANGAEA.853810&filterParameterValue=1,TARA_N000002109	https://ws.pangaea.de/dds-fdp/rest/panquery?datasetDOI=doi.pangaea.de/10.1594/PANGAEA.858201&filterParameterValue=1,TARA_N000002109	https://ws.pangaea.de/dds-fdp/rest/panquery?datasetDOI=doi.pangaea.de/10.1594/PANGAEA.858207&filterParameterValue=1,TARA_N000002109	https://ws.pangaea.de/dds-fdp/rest/panquery?datasetDOI=doi.pangaea.de/10.1594/PANGAEA.842197&filterParameterValue=1,TARA_N000002109
TARA_N000002364	TARA_131	SEQ-(500mL-or-15min)_N180-2000	TARA_131_SRF_180-2000	Trades Biome	[NPO] North Pacific Ocean	[NPTG] North Pacific Tropical Gyre Province (MRGID:21487)	[SRF] surface water layer (ENVO:00010504)	2011-09-30T00:56	22.7511	-157.963	5.8802	2011-09-30	14:33	26.3155	35.2315	195.127	-1.00537	0.032278	0.05	115.981	NA	0.03	0.195741	0.00246715	https://ws.pangaea.de/dds-fdp/rest/panquery?datasetDOI=doi.pangaea.de/10.1594/PANGAEA.853810&filterParameterValue=1,TARA_N000002364	https://ws.pangaea.de/dds-fdp/rest/panquery?datasetDOI=doi.pangaea.de/10.1594/PANGAEA.858201&filterParameterValue=1,TARA_N000002364	https://ws.pangaea.de/dds-fdp/rest/panquery?datasetDOI=doi.pangaea.de/10.1594/PANGAEA.858207&filterParameterValue=1,TARA_N000002364	https://ws.pangaea.de/dds-fdp/rest/panquery?datasetDOI=doi.pangaea.de/10.1594/PANGAEA.842197&filterParameterValue=1,TARA_N000002364
TARA_N000002942	TARA_137	SEQ-(500mL-or-15min)_N180-2000	TARA_137_DCM_180-2000	Trades Biome	[NPO] North Pacific Ocean	[PNEC] North Pacific Equatorial Countercurrent Province (MRGID:21488)	[DCM] deep chlorophyll maximum layer (ENVO:01000326)	2011-12-02T22:10	14.2005	-116.703	39.7836	2011-12-02	14:33	20.4842	34.3924	125.339	6.94105	0.660937	0.88	509.847	455.515	6.05	0.00285	0.181135	https://ws.pangaea.de/dds-fdp/rest/panquery?datasetDOI=doi.pangaea.de/10.1594/PANGAEA.853810&filterParameterValue=1,TARA_N000002942	https://ws.pangaea.de/dds-fdp/rest/panquery?datasetDOI=doi.pangaea.de/10.1594/PANGAEA.858201&filterParameterValue=1,TARA_N000002942	https://ws.pangaea.de/dds-fdp/rest/panquery?datasetDOI=doi.pangaea.de/10.1594/PANGAEA.858207&filterParameterValue=1,TARA_N000002942	https://ws.pangaea.de/dds-fdp/rest/panquery?datasetDOI=doi.pangaea.de/10.1594/PANGAEA.842197&filterParameterValue=1,TARA_N000002942
TARA_N000000833	TARA_072	SEQ-(100L-or-15min)_W0.8-5	TARA_072_DCM_0.8-5	Trades Biome	[SAO] South Atlantic Ocean	[SATL] South Atlantic Gyral Province (MRGID:21459)	[DCM] deep chlorophyll maximum layer (ENVO:01000326)	2010-10-05T15:35	-8.7296	-17.9604	100.382	2010-10-05	14:34	23.6999	36.6826	194.809	0.180999	0.359566	0.143	395.654	441.915	0.044	0.940198	0.212232	https://ws.pangaea.de/dds-fdp/rest/panquery?datasetDOI=doi.pangaea.de/10.1594/PANGAEA.853810&filterParameterValue=1,TARA_N000000833	https://ws.pangaea.de/dds-fdp/rest/panquery?datasetDOI=doi.pangaea.de/10.1594/PANGAEA.858201&filterParameterValue=1,TARA_N000000833	https://ws.pangaea.de/dds-fdp/rest/panquery?datasetDOI=doi.pangaea.de/10.1594/PANGAEA.858207&filterParameterValue=1,TARA_N000000833	https://ws.pangaea.de/dds-fdp/rest/panquery?datasetDOI=doi.pangaea.de/10.1594/PANGAEA.842197&filterParameterValue=1,TARA_N000000833
TARA_N000001098	TARA_093	SEQ-(500mL-or-15min)_W5-20	TARA_093_DCM_5-20	Coastal Biome	[SPO] South Pacific Ocean	[CHIL] Chile-Peru Current Coastal Province (MRGID:21495)	[DCM] deep chlorophyll maximum layer (ENVO:01000326)	2011-03-12T19:36:38	-33.9116	-73.0537	21.8581	2011-03-12	14:34	17.9225	34.3138	239.346	-1.12738	0.504487	0.6	98.3864	1463.06	7.55	0.00334	0.775087	https://ws.pangaea.de/dds-fdp/rest/panquery?datasetDOI=doi.pangaea.de/10.1594/PANGAEA.853810&filterParameterValue=1,TARA_N000001098	https://ws.pangaea.de/dds-fdp/rest/panquery?datasetDOI=doi.pangaea.de/10.1594/PANGAEA.858201&filterParameterValue=1,TARA_N000001098	https://ws.pangaea.de/dds-fdp/rest/panquery?datasetDOI=doi.pangaea.de/10.1594/PANGAEA.858207&filterParameterValue=1,TARA_N000001098	https://ws.pangaea.de/dds-fdp/rest/panquery?datasetDOI=doi.pangaea.de/10.1594/PANGAEA.842197&filterParameterValue=1,TARA_N000001098
TARA_N000001111	TARA_093	SEQ-(100L-or-15min)_W0.8-5	TARA_093_DCM_0.8-5	Coastal Biome	[SPO] South Pacific Ocean	[CHIL] Chile-Peru Current Coastal Province (MRGID:21495)	[DCM] deep chlorophyll maximum layer (ENVO:01000326)	2011-03-12T19:36:38	-33.9116	-73.0537	21.8581	2011-03-12	14:34	17.9225	34.3138	239.346	-1.12738	0.504487	0.6	98.3864	1463.06	7.55	0.00334	0.775087	https://ws.pangaea.de/dds-fdp/rest/panquery?datasetDOI=doi.pangaea.de/10.1594/PANGAEA.853810&filterParameterValue=1,TARA_N000001111	https://ws.pangaea.de/dds-fdp/rest/panquery?datasetDOI=doi.pangaea.de/10.1594/PANGAEA.858201&filterParameterValue=1,TARA_N000001111	https://ws.pangaea.de/dds-fdp/rest/panquery?datasetDOI=doi.pangaea.de/10.1594/PANGAEA.858207&filterParameterValue=1,TARA_N000001111	https://ws.pangaea.de/dds-fdp/rest/panquery?datasetDOI=doi.pangaea.de/10.1594/PANGAEA.842197&filterParameterValue=1,TARA_N000001111
TARA_N000001115	TARA_093	SEQ-(500mL-or-15min)_W5-20	TARA_093_DCM_5-20	Coastal Biome	[SPO] South Pacific Ocean	[CHIL] Chile-Peru Current Coastal Province (MRGID:21495)	[DCM] deep chlorophyll maximum layer (ENVO:01000326)	2011-03-12T19:36:38	-33.9116	-73.0537	21.8581	2011-03-12	14:34	17.9225	34.3138	239.346	-1.12738	0.504487	0.6	98.3864	1463.06	7.55	0.00334	0.775087	https://ws.pangaea.de/dds-fdp/rest/panquery?datasetDOI=doi.pangaea.de/10.1594/PANGAEA.853810&filterParameterValue=1,TARA_N000001115	https://ws.pangaea.de/dds-fdp/rest/panquery?datasetDOI=doi.pangaea.de/10.1594/PANGAEA.858201&filterParameterValue=1,TARA_N000001115	https://ws.pangaea.de/dds-fdp/rest/panquery?datasetDOI=doi.pangaea.de/10.1594/PANGAEA.858207&filterParameterValue=1,TARA_N000001115	https://ws.pangaea.de/dds-fdp/rest/panquery?datasetDOI=doi.pangaea.de/10.1594/PANGAEA.842197&filterParameterValue=1,TARA_N000001115
TARA_N000002418	TARA_132	SEQ-(100L-or-15min)_W0.8-5	TARA_132_DCM_0.8-5	Westerlies Biome	[NPO] North Pacific Ocean	[NPST] North Pacific Subtropical and Polar Front Provinces (MRGID:21484)	[DCM] deep chlorophyll maximum layer (ENVO:01000326)	2011-10-05T00:59:03	31.5168	-159.046	121.74	2011-10-05	14:34	14.7335	34.3646	215.267	0.004868	0.229824	0.25	974.537	241.487	0.05	0.632694	0.21206	https://ws.pangaea.de/dds-fdp/rest/panquery?datasetDOI=doi.pangaea.de/10.1594/PANGAEA.853810&filterParameterValue=1,TARA_N000002418	https://ws.pangaea.de/dds-fdp/rest/panquery?datasetDOI=doi.pangaea.de/10.1594/PANGAEA.858201&filterParameterValue=1,TARA_N000002418	https://ws.pangaea.de/dds-fdp/rest/panquery?datasetDOI=doi.pangaea.de/10.1594/PANGAEA.858207&filterParameterValue=1,TARA_N000002418	https://ws.pangaea.de/dds-fdp/rest/panquery?datasetDOI=doi.pangaea.de/10.1594/PANGAEA.842197&filterParameterValue=1,TARA_N000002418
TARA_N000002422	TARA_132	SEQ-(100L-or-15min)_W>0.8	TARA_132_DCM_0.8->	Westerlies Biome	[NPO] North Pacific Ocean	[NPST] North Pacific Subtropical and Polar Front Provinces (MRGID:21484)	[DCM] deep chlorophyll maximum layer (ENVO:01000326)	2011-10-05T00:59:03	31.5168	-159.046	121.74	2011-10-05	14:34	14.7335	34.3646	215.267	0.004868	0.229824	0.25	974.537	241.487	0.05	0.632694	0.21206	https://ws.pangaea.de/dds-fdp/rest/panquery?datasetDOI=doi.pangaea.de/10.1594/PANGAEA.853810&filterParameterValue=1,TARA_N000002422	https://ws.pangaea.de/dds-fdp/rest/panquery?datasetDOI=doi.pangaea.de/10.1594/PANGAEA.858201&filterParameterValue=1,TARA_N000002422	https://ws.pangaea.de/dds-fdp/rest/panquery?datasetDOI=doi.pangaea.de/10.1594/PANGAEA.858207&filterParameterValue=1,TARA_N000002422	https://ws.pangaea.de/dds-fdp/rest/panquery?datasetDOI=doi.pangaea.de/10.1594/PANGAEA.842197&filterParameterValue=1,TARA_N000002422
TARA_N000001042	TARA_085	SEQ-(500mL-or-15min)_N180-2000	TARA_085_DCM_180-2000	Polar Biome	[SO] Southern Ocean	[ANTA] Antarctic Province (MRGID:21502)	[DCM] deep chlorophyll maximum layer (ENVO:01000326)	2011-01-06T17:58	-62.1943	-49.2502	89.9559	2011-01-06	14:35	-0.819633	34.4026	327.691	30.5177	0.432668	2.309	241.798	128.352	31	0.418611	0.12789	https://ws.pangaea.de/dds-fdp/rest/panquery?datasetDOI=doi.pangaea.de/10.1594/PANGAEA.853810&filterParameterValue=1,TARA_N000001042	https://ws.pangaea.de/dds-fdp/rest/panquery?datasetDOI=doi.pangaea.de/10.1594/PANGAEA.858201&filterParameterValue=1,TARA_N000001042	https://ws.pangaea.de/dds-fdp/rest/panquery?datasetDOI=doi.pangaea.de/10.1594/PANGAEA.858207&filterParameterValue=1,TARA_N000001042	https://ws.pangaea.de/dds-fdp/rest/panquery?datasetDOI=doi.pangaea.de/10.1594/PANGAEA.842197&filterParameterValue=1,TARA_N000001042
TARA_N000002819	TARA_153	SEQ-(100L-or-15min)_W0.8-5	TARA_153_MIX_0.8-5	Westerlies Biome	[NAO] North Atlantic Ocean	[NAST-E] North Atlantic Subtropical Gyral Province (MRGID:21467)	[MIX] marine epipelagic wind mixed layer (ENVO:01000061)	2012-03-24T15:49:17	44.0342	-16.5455	NA	2012-03-24	14:36	NA	NA	NA	NA	NA	NA	NA	NA	NA	NA	NA	https://ws.pangaea.de/dds-fdp/rest/panquery?datasetDOI=doi.pangaea.de/10.1594/PANGAEA.853810&filterParameterValue=1,TARA_N000002819	https://ws.pangaea.de/dds-fdp/rest/panquery?datasetDOI=doi.pangaea.de/10.1594/PANGAEA.858201&filterParameterValue=1,TARA_N000002819	https://ws.pangaea.de/dds-fdp/rest/panquery?datasetDOI=doi.pangaea.de/10.1594/PANGAEA.858207&filterParameterValue=1,TARA_N000002819	https://ws.pangaea.de/dds-fdp/rest/panquery?datasetDOI=doi.pangaea.de/10.1594/PANGAEA.842197&filterParameterValue=1,TARA_N000002819
TARA_N000002823	TARA_153	SEQ-(100L-or-15min)_W>0.8	TARA_153_MIX_0.8->	Westerlies Biome	[NAO] North Atlantic Ocean	[NAST-E] North Atlantic Subtropical Gyral Province (MRGID:21467)	[MIX] marine epipelagic wind mixed layer (ENVO:01000061)	2012-03-24T15:49:17	44.0342	-16.5455	NA	2012-03-24	14:36	NA	NA	NA	NA	NA	NA	NA	NA	NA	NA	NA	https://ws.pangaea.de/dds-fdp/rest/panquery?datasetDOI=doi.pangaea.de/10.1594/PANGAEA.853810&filterParameterValue=1,TARA_N000002823	https://ws.pangaea.de/dds-fdp/rest/panquery?datasetDOI=doi.pangaea.de/10.1594/PANGAEA.858201&filterParameterValue=1,TARA_N000002823	https://ws.pangaea.de/dds-fdp/rest/panquery?datasetDOI=doi.pangaea.de/10.1594/PANGAEA.858207&filterParameterValue=1,TARA_N000002823	https://ws.pangaea.de/dds-fdp/rest/panquery?datasetDOI=doi.pangaea.de/10.1594/PANGAEA.842197&filterParameterValue=1,TARA_N000002823
TARA_N000001660	TARA_102	SEQ-(500mL-or-15min)_N20-180	TARA_102_DCM_20-180	Trades Biome	[SPO] South Pacific Ocean	[PEOD] Pacific Equatorial Divergence Province (MRGID:21489)	[DCM] deep chlorophyll maximum layer (ENVO:01000326)	2011-04-22T20:17	-5.2686	-85.248	38.1831	2011-04-22	14:37	22.4492	34.845	146.126	14.6539	0.675201	1.86	437.424	500.285	24.4	0.0047	0.559585	https://ws.pangaea.de/dds-fdp/rest/panquery?datasetDOI=doi.pangaea.de/10.1594/PANGAEA.853810&filterParameterValue=1,TARA_N000001660	https://ws.pangaea.de/dds-fdp/rest/panquery?datasetDOI=doi.pangaea.de/10.1594/PANGAEA.858201&filterParameterValue=1,TARA_N000001660	https://ws.pangaea.de/dds-fdp/rest/panquery?datasetDOI=doi.pangaea.de/10.1594/PANGAEA.858207&filterParameterValue=1,TARA_N000001660	https://ws.pangaea.de/dds-fdp/rest/panquery?datasetDOI=doi.pangaea.de/10.1594/PANGAEA.842197&filterParameterValue=1,TARA_N000001660
TARA_X000000357	TARA_004	SEQ-(500mL-or-15min)_N180-2000	TARA_004_SRF_180-2000	Westerlies Biome	[NAO] North Atlantic Ocean	[NAST-E] North Atlantic Subtropical Gyral Province (MRGID:21467)	[SRF] surface water layer (ENVO:00010504)	2009-09-15T15:00	36.5533	-6.5669	5.12233	2009-09-15	14:38	20.3378	36.6296	NA	NA	0.098404	NA	16.8467	686.086	NA	1.3877	0.398703	https://ws.pangaea.de/dds-fdp/rest/panquery?datasetDOI=doi.pangaea.de/10.1594/PANGAEA.853810&filterParameterValue=1,TARA_X000000357	https://ws.pangaea.de/dds-fdp/rest/panquery?datasetDOI=doi.pangaea.de/10.1594/PANGAEA.858201&filterParameterValue=1,TARA_X000000357	https://ws.pangaea.de/dds-fdp/rest/panquery?datasetDOI=doi.pangaea.de/10.1594/PANGAEA.858207&filterParameterValue=1,TARA_X000000357	https://ws.pangaea.de/dds-fdp/rest/panquery?datasetDOI=doi.pangaea.de/10.1594/PANGAEA.842197&filterParameterValue=1,TARA_X000000357
TARA_X000001334	TARA_011	SEQ-(500mL-or-15min)_N180-2000	TARA_011_SRF_180-2000	Westerlies Biome	[MS] Mediterranean Sea	[MEDI] Mediterranean Sea, Black Sea Province (MRGID:21465)	[SRF] surface water layer (ENVO:00010504)	2009-10-04T14:16	41.6666	2.7962	NA	2009-10-04	14:38	NA	NA	NA	NA	NA	NA	NA	NA	NA	NA	NA	https://ws.pangaea.de/dds-fdp/rest/panquery?datasetDOI=doi.pangaea.de/10.1594/PANGAEA.853810&filterParameterValue=1,TARA_X000001334	https://ws.pangaea.de/dds-fdp/rest/panquery?datasetDOI=doi.pangaea.de/10.1594/PANGAEA.858201&filterParameterValue=1,TARA_X000001334	https://ws.pangaea.de/dds-fdp/rest/panquery?datasetDOI=doi.pangaea.de/10.1594/PANGAEA.858207&filterParameterValue=1,TARA_X000001334	https://ws.pangaea.de/dds-fdp/rest/panquery?datasetDOI=doi.pangaea.de/10.1594/PANGAEA.842197&filterParameterValue=1,TARA_X000001334
TARA_E500000196	TARA_025	SEQ-(500mL-or-15min)_N20-180	TARA_025_DCM_20-180	Westerlies Biome	[MS] Mediterranean Sea	[MEDI] Mediterranean Sea, Black Sea Province (MRGID:21465)	[DCM] deep chlorophyll maximum layer (ENVO:01000326)	2009-11-23T13:08	39.4046	19.3886	51.1917	2009-11-23	14:39	15.0175	38.5045	227.393	NA	0.166266	0.07	39.021	481.038	0.15	1.38551	0.0518676	https://ws.pangaea.de/dds-fdp/rest/panquery?datasetDOI=doi.pangaea.de/10.1594/PANGAEA.853810&filterParameterValue=1,TARA_E500000196	https://ws.pangaea.de/dds-fdp/rest/panquery?datasetDOI=doi.pangaea.de/10.1594/PANGAEA.858201&filterParameterValue=1,TARA_E500000196	https://ws.pangaea.de/dds-fdp/rest/panquery?datasetDOI=doi.pangaea.de/10.1594/PANGAEA.858207&filterParameterValue=1,TARA_E500000196	https://ws.pangaea.de/dds-fdp/rest/panquery?datasetDOI=doi.pangaea.de/10.1594/PANGAEA.842197&filterParameterValue=1,TARA_E500000196
TARA_N000001740	TARA_109	SEQ-(500mL-or-15min)_N20-180	TARA_109_DCM_20-180	Coastal Biome	[NPO] North Pacific Ocean	[CHIL] Chile-Peru Current Coastal Province (MRGID:21495)	[DCM] deep chlorophyll maximum layer (ENVO:01000326)	2011-05-13T20:14	2.0218	-84.5652	24.3558	2011-05-13	14:39	27.0171	34.0874	205.333	2.01011	0.418522	0.49	511.187	379.921	4.6	0.00374	0.537151	https://ws.pangaea.de/dds-fdp/rest/panquery?datasetDOI=doi.pangaea.de/10.1594/PANGAEA.853810&filterParameterValue=1,TARA_N000001740	https://ws.pangaea.de/dds-fdp/rest/panquery?datasetDOI=doi.pangaea.de/10.1594/PANGAEA.858201&filterParameterValue=1,TARA_N000001740	https://ws.pangaea.de/dds-fdp/rest/panquery?datasetDOI=doi.pangaea.de/10.1594/PANGAEA.858207&filterParameterValue=1,TARA_N000001740	https://ws.pangaea.de/dds-fdp/rest/panquery?datasetDOI=doi.pangaea.de/10.1594/PANGAEA.842197&filterParameterValue=1,TARA_N000001740
TARA_N000001796	TARA_109	SEQ-(500mL-or-15min)_N20-180	TARA_109_DCM_20-180	Coastal Biome	[NPO] North Pacific Ocean	[CHIL] Chile-Peru Current Coastal Province (MRGID:21495)	[DCM] deep chlorophyll maximum layer (ENVO:01000326)	2011-05-13T20:14	2.0218	-84.5652	24.3558	2011-05-13	14:39	27.0171	34.0874	205.333	2.01011	0.418522	0.49	511.187	379.921	4.6	0.00374	0.537151	https://ws.pangaea.de/dds-fdp/rest/panquery?datasetDOI=doi.pangaea.de/10.1594/PANGAEA.853810&filterParameterValue=1,TARA_N000001796	https://ws.pangaea.de/dds-fdp/rest/panquery?datasetDOI=doi.pangaea.de/10.1594/PANGAEA.858201&filterParameterValue=1,TARA_N000001796	https://ws.pangaea.de/dds-fdp/rest/panquery?datasetDOI=doi.pangaea.de/10.1594/PANGAEA.858207&filterParameterValue=1,TARA_N000001796	https://ws.pangaea.de/dds-fdp/rest/panquery?datasetDOI=doi.pangaea.de/10.1594/PANGAEA.842197&filterParameterValue=1,TARA_N000001796
TARA_N000001477	TARA_080	SEQ-(500mL-or-15min)_N180-2000	TARA_080_DCM_180-2000	Coastal Biome	[SAO] South Atlantic Ocean	[BRAZ] Brazil Current Coastal Province (MRGID:21468)	[DCM] deep chlorophyll maximum layer (ENVO:01000326)	2010-11-29T18:09	-40.6083	-51.9557	82.5286	2010-11-29	14:52	18.2524	35.8829	208.363	-0.156557	0.358201	0.357	555.865	NA	3.495	0.653308	0.484308	https://ws.pangaea.de/dds-fdp/rest/panquery?datasetDOI=doi.pangaea.de/10.1594/PANGAEA.853810&filterParameterValue=1,TARA_N000001477	https://ws.pangaea.de/dds-fdp/rest/panquery?datasetDOI=doi.pangaea.de/10.1594/PANGAEA.858201&filterParameterValue=1,TARA_N000001477	https://ws.pangaea.de/dds-fdp/rest/panquery?datasetDOI=doi.pangaea.de/10.1594/PANGAEA.858207&filterParameterValue=1,TARA_N000001477	https://ws.pangaea.de/dds-fdp/rest/panquery?datasetDOI=doi.pangaea.de/10.1594/PANGAEA.842197&filterParameterValue=1,TARA_N000001477
TARA_A200000139	TARA_007	SEQ-(500mL-or-15min)_N20-180	TARA_007_SRF_20-180	Westerlies Biome	[MS] Mediterranean Sea	[MEDI] Mediterranean Sea, Black Sea Province (MRGID:21465)	[SRF] surface water layer (ENVO:00010504)	2009-09-23T14:39	37.0299	1.9575	7.5	2009-09-23	14:54	23.787	37.5391	NA	NA	0.0298	0.06	49.1513	354.224	0.03	1.38778	0.133341	https://ws.pangaea.de/dds-fdp/rest/panquery?datasetDOI=doi.pangaea.de/10.1594/PANGAEA.853810&filterParameterValue=1,TARA_A200000139	https://ws.pangaea.de/dds-fdp/rest/panquery?datasetDOI=doi.pangaea.de/10.1594/PANGAEA.858201&filterParameterValue=1,TARA_A200000139	https://ws.pangaea.de/dds-fdp/rest/panquery?datasetDOI=doi.pangaea.de/10.1594/PANGAEA.858207&filterParameterValue=1,TARA_A200000139	https://ws.pangaea.de/dds-fdp/rest/panquery?datasetDOI=doi.pangaea.de/10.1594/PANGAEA.842197&filterParameterValue=1,TARA_A200000139
TARA_N000002145	TARA_150	SEQ-(100L-or-15min)_W0.8-5	TARA_150_DCM_0.8-5	Westerlies Biome	[NAO] North Atlantic Ocean	[NAST-W] North Atlantic Subtropical Gyral Province (MRGID:21455)	[DCM] deep chlorophyll maximum layer (ENVO:01000326)	2012-03-05T17:34	35.8427	-37.1526	41.3053	2012-03-05	14:54	17.6552	36.2401	230.105	1.20919	0.343614	0	653.698	627.014	0.17	1.0702	0.0429744	https://ws.pangaea.de/dds-fdp/rest/panquery?datasetDOI=doi.pangaea.de/10.1594/PANGAEA.853810&filterParameterValue=1,TARA_N000002145	https://ws.pangaea.de/dds-fdp/rest/panquery?datasetDOI=doi.pangaea.de/10.1594/PANGAEA.858201&filterParameterValue=1,TARA_N000002145	https://ws.pangaea.de/dds-fdp/rest/panquery?datasetDOI=doi.pangaea.de/10.1594/PANGAEA.858207&filterParameterValue=1,TARA_N000002145	https://ws.pangaea.de/dds-fdp/rest/panquery?datasetDOI=doi.pangaea.de/10.1594/PANGAEA.842197&filterParameterValue=1,TARA_N000002145
TARA_N000001430	TARA_081	SEQ-(500mL-or-15min)_N5-20	TARA_081_DCM_5-20	Westerlies Biome	[SAO] South Atlantic Ocean	[SSTC] South Subtropical Convergence Province (MRGID:21500)	[DCM] deep chlorophyll maximum layer (ENVO:01000326)	2010-12-02T18:14	-44.5838	-52.1952	31.7926	2010-12-02	14:55	13.3763	34.7212	257.677	3.41058	0.474985	0.412	830.603	NA	3.359	0.625192	0.548741	https://ws.pangaea.de/dds-fdp/rest/panquery?datasetDOI=doi.pangaea.de/10.1594/PANGAEA.853810&filterParameterValue=1,TARA_N000001430	https://ws.pangaea.de/dds-fdp/rest/panquery?datasetDOI=doi.pangaea.de/10.1594/PANGAEA.858201&filterParameterValue=1,TARA_N000001430	https://ws.pangaea.de/dds-fdp/rest/panquery?datasetDOI=doi.pangaea.de/10.1594/PANGAEA.858207&filterParameterValue=1,TARA_N000001430	https://ws.pangaea.de/dds-fdp/rest/panquery?datasetDOI=doi.pangaea.de/10.1594/PANGAEA.842197&filterParameterValue=1,TARA_N000001430
TARA_N000002963	TARA_136	SEQ-(500mL-or-15min)_N5-20	TARA_136_SRF_5-20	Trades Biome	[NPO] North Pacific Ocean	[NPTG] North Pacific Tropical Gyre Province (MRGID:21487)	[SRF] surface water layer (ENVO:00010504)	2011-11-30T22:40	17.0149	-118.917	5.49608	2011-11-30	14:55	24.5273	34.5247	201.216	-1.14515	0.245841	0.31	464.168	NA	0.24	0.0528	0.201274	https://ws.pangaea.de/dds-fdp/rest/panquery?datasetDOI=doi.pangaea.de/10.1594/PANGAEA.853810&filterParameterValue=1,TARA_N000002963	https://ws.pangaea.de/dds-fdp/rest/panquery?datasetDOI=doi.pangaea.de/10.1594/PANGAEA.858201&filterParameterValue=1,TARA_N000002963	https://ws.pangaea.de/dds-fdp/rest/panquery?datasetDOI=doi.pangaea.de/10.1594/PANGAEA.858207&filterParameterValue=1,TARA_N000002963	https://ws.pangaea.de/dds-fdp/rest/panquery?datasetDOI=doi.pangaea.de/10.1594/PANGAEA.842197&filterParameterValue=1,TARA_N000002963
TARA_N000003146	TARA_143	SEQ-(500mL-or-15min)_N5-20	TARA_143_DCM_5-20	Coastal Biome	[NAO] North Atlantic Ocean	[CHSB] Cheasapeake Bay Province	[DCM] deep chlorophyll maximum layer (ENVO:01000326)	2012-01-16T20:24	29.8103	-79.668	39.7157	2012-01-16	14:55	24.7915	36.2134	195.14	0.679095	0.145472	0	147.704	NA	0.06	1.2417	0.0627116	https://ws.pangaea.de/dds-fdp/rest/panquery?datasetDOI=doi.pangaea.de/10.1594/PANGAEA.853810&filterParameterValue=1,TARA_N000003146	https://ws.pangaea.de/dds-fdp/rest/panquery?datasetDOI=doi.pangaea.de/10.1594/PANGAEA.858201&filterParameterValue=1,TARA_N000003146	https://ws.pangaea.de/dds-fdp/rest/panquery?datasetDOI=doi.pangaea.de/10.1594/PANGAEA.858207&filterParameterValue=1,TARA_N000003146	https://ws.pangaea.de/dds-fdp/rest/panquery?datasetDOI=doi.pangaea.de/10.1594/PANGAEA.842197&filterParameterValue=1,TARA_N000003146
TARA_N000003175	TARA_144	SEQ-(100L-or-15min)_W>0.8	TARA_144_SRF_0.8->	Coastal Biome	[NAO] North Atlantic Ocean	[CHSB] Cheasapeake Bay Province	[SRF] surface water layer (ENVO:00010504)	2012-01-29T20:01	36.3698	-72.9669	5.50058	2012-01-29	14:56	22.5508	36.4108	202.478	-0.008183	0.194448	0	255.439	NA	0.02	1.00197	0.13489	https://ws.pangaea.de/dds-fdp/rest/panquery?datasetDOI=doi.pangaea.de/10.1594/PANGAEA.853810&filterParameterValue=1,TARA_N000003175	https://ws.pangaea.de/dds-fdp/rest/panquery?datasetDOI=doi.pangaea.de/10.1594/PANGAEA.858201&filterParameterValue=1,TARA_N000003175	https://ws.pangaea.de/dds-fdp/rest/panquery?datasetDOI=doi.pangaea.de/10.1594/PANGAEA.858207&filterParameterValue=1,TARA_N000003175	https://ws.pangaea.de/dds-fdp/rest/panquery?datasetDOI=doi.pangaea.de/10.1594/PANGAEA.842197&filterParameterValue=1,TARA_N000003175
TARA_N000003179	TARA_144	SEQ-(100L-or-15min)_W0.8-5	TARA_144_SRF_0.8-5	Coastal Biome	[NAO] North Atlantic Ocean	[CHSB] Cheasapeake Bay Province	[SRF] surface water layer (ENVO:00010504)	2012-01-29T20:01	36.3698	-72.9669	5.50058	2012-01-29	14:56	22.5508	36.4108	202.478	-0.008183	0.194448	0	255.439	NA	0.02	1.00197	0.13489	https://ws.pangaea.de/dds-fdp/rest/panquery?datasetDOI=doi.pangaea.de/10.1594/PANGAEA.853810&filterParameterValue=1,TARA_N000003179	https://ws.pangaea.de/dds-fdp/rest/panquery?datasetDOI=doi.pangaea.de/10.1594/PANGAEA.858201&filterParameterValue=1,TARA_N000003179	https://ws.pangaea.de/dds-fdp/rest/panquery?datasetDOI=doi.pangaea.de/10.1594/PANGAEA.858207&filterParameterValue=1,TARA_N000003179	https://ws.pangaea.de/dds-fdp/rest/panquery?datasetDOI=doi.pangaea.de/10.1594/PANGAEA.842197&filterParameterValue=1,TARA_N000003179
TARA_N000000014	TARA_039	SEQ-(500mL-or-15min)_N180-2000	TARA_039_DCM_180-2000	Trades Biome	[IO] Indian Ocean	[MONS] Indian Monsoon Gyres Province (MRGID:21471)	[DCM] deep chlorophyll maximum layer (ENVO:01000326)	2010-03-18T10:41	18.5584	66.4725	29.8035	2010-03-18	14:58	26.7483	36.3692	192.537	-0.737324	0.242524	0.26	464.958	543.106	0.09	1.37885	0.147857	https://ws.pangaea.de/dds-fdp/rest/panquery?datasetDOI=doi.pangaea.de/10.1594/PANGAEA.853810&filterParameterValue=1,TARA_N000000014	https://ws.pangaea.de/dds-fdp/rest/panquery?datasetDOI=doi.pangaea.de/10.1594/PANGAEA.858201&filterParameterValue=1,TARA_N000000014	https://ws.pangaea.de/dds-fdp/rest/panquery?datasetDOI=doi.pangaea.de/10.1594/PANGAEA.858207&filterParameterValue=1,TARA_N000000014	https://ws.pangaea.de/dds-fdp/rest/panquery?datasetDOI=doi.pangaea.de/10.1594/PANGAEA.842197&filterParameterValue=1,TARA_N000000014
TARA_N000002751	TARA_151	SEQ-(500mL-or-15min)_N180-2000	TARA_151_DCM_180-2000	Westerlies Biome	[NAO] North Atlantic Ocean	[NAST-E] North Atlantic Subtropical Gyral Province (MRGID:21467)	[DCM] deep chlorophyll maximum layer (ENVO:01000326)	2012-03-09T17:05	36.1765	-28.9694	76.5063	2012-03-09	14:58	16.912	36.2146	230.646	0.462569	0.279223	0.01	251.927	466.322	0.05	1.27835	0.153193	https://ws.pangaea.de/dds-fdp/rest/panquery?datasetDOI=doi.pangaea.de/10.1594/PANGAEA.853810&filterParameterValue=1,TARA_N000002751	https://ws.pangaea.de/dds-fdp/rest/panquery?datasetDOI=doi.pangaea.de/10.1594/PANGAEA.858201&filterParameterValue=1,TARA_N000002751	https://ws.pangaea.de/dds-fdp/rest/panquery?datasetDOI=doi.pangaea.de/10.1594/PANGAEA.858207&filterParameterValue=1,TARA_N000002751	https://ws.pangaea.de/dds-fdp/rest/panquery?datasetDOI=doi.pangaea.de/10.1594/PANGAEA.842197&filterParameterValue=1,TARA_N000002751
TARA_A100001648	TARA_030	SEQ-(500mL-or-15min)_N180-2000	TARA_030_SRF_180-2000	Westerlies Biome	[MS] Mediterranean Sea	[MEDI] Mediterranean Sea, Black Sea Province (MRGID:21465)	[SRF] surface water layer (ENVO:00010504)	2009-12-15T12:44	33.9184	32.86	5.442	2009-12-15	15:00	20.4675	39.4254	207.91	-0.147072	0.092391	0	73.9641	255.266	0.05	1.38816	0.0213437	https://ws.pangaea.de/dds-fdp/rest/panquery?datasetDOI=doi.pangaea.de/10.1594/PANGAEA.853810&filterParameterValue=1,TARA_A100001648	https://ws.pangaea.de/dds-fdp/rest/panquery?datasetDOI=doi.pangaea.de/10.1594/PANGAEA.858201&filterParameterValue=1,TARA_A100001648	https://ws.pangaea.de/dds-fdp/rest/panquery?datasetDOI=doi.pangaea.de/10.1594/PANGAEA.858207&filterParameterValue=1,TARA_A100001648	https://ws.pangaea.de/dds-fdp/rest/panquery?datasetDOI=doi.pangaea.de/10.1594/PANGAEA.842197&filterParameterValue=1,TARA_A100001648
TARA_A100001649	TARA_030	SEQ-(500mL-or-15min)_N180-2000	TARA_030_SRF_180-2000	Westerlies Biome	[MS] Mediterranean Sea	[MEDI] Mediterranean Sea, Black Sea Province (MRGID:21465)	[SRF] surface water layer (ENVO:00010504)	2009-12-15T12:44	33.9184	32.86	5.442	2009-12-15	15:00	20.4675	39.4254	207.91	-0.147072	0.092391	0	73.9641	255.266	0.05	1.38816	0.0213437	https://ws.pangaea.de/dds-fdp/rest/panquery?datasetDOI=doi.pangaea.de/10.1594/PANGAEA.853810&filterParameterValue=1,TARA_A100001649	https://ws.pangaea.de/dds-fdp/rest/panquery?datasetDOI=doi.pangaea.de/10.1594/PANGAEA.858201&filterParameterValue=1,TARA_A100001649	https://ws.pangaea.de/dds-fdp/rest/panquery?datasetDOI=doi.pangaea.de/10.1594/PANGAEA.858207&filterParameterValue=1,TARA_A100001649	https://ws.pangaea.de/dds-fdp/rest/panquery?datasetDOI=doi.pangaea.de/10.1594/PANGAEA.842197&filterParameterValue=1,TARA_A100001649
TARA_N000002940	TARA_137	SEQ-(500mL-or-15min)_N20-180	TARA_137_DCM_20-180	Trades Biome	[NPO] North Pacific Ocean	[PNEC] North Pacific Equatorial Countercurrent Province (MRGID:21488)	[DCM] deep chlorophyll maximum layer (ENVO:01000326)	2011-12-02T22:37	14.1987	-116.716	39.7836	2011-12-02	15:00	20.4842	34.3924	125.339	6.94105	0.660937	0.88	509.847	455.515	6.05	0.00285	0.181135	https://ws.pangaea.de/dds-fdp/rest/panquery?datasetDOI=doi.pangaea.de/10.1594/PANGAEA.853810&filterParameterValue=1,TARA_N000002940	https://ws.pangaea.de/dds-fdp/rest/panquery?datasetDOI=doi.pangaea.de/10.1594/PANGAEA.858201&filterParameterValue=1,TARA_N000002940	https://ws.pangaea.de/dds-fdp/rest/panquery?datasetDOI=doi.pangaea.de/10.1594/PANGAEA.858207&filterParameterValue=1,TARA_N000002940	https://ws.pangaea.de/dds-fdp/rest/panquery?datasetDOI=doi.pangaea.de/10.1594/PANGAEA.842197&filterParameterValue=1,TARA_N000002940
TARA_N000001019	TARA_085	SEQ-(500mL-or-15min)_N20-180	TARA_085_DCM_20-180	Polar Biome	[SO] Southern Ocean	[ANTA] Antarctic Province (MRGID:21502)	[DCM] deep chlorophyll maximum layer (ENVO:01000326)	2011-01-06T18:25	-62.2024	-49.2382	89.9559	2011-01-06	15:02	-0.819633	34.4026	327.691	30.5177	0.432668	2.309	241.798	128.352	31	0.418611	0.12789	https://ws.pangaea.de/dds-fdp/rest/panquery?datasetDOI=doi.pangaea.de/10.1594/PANGAEA.853810&filterParameterValue=1,TARA_N000001019	https://ws.pangaea.de/dds-fdp/rest/panquery?datasetDOI=doi.pangaea.de/10.1594/PANGAEA.858201&filterParameterValue=1,TARA_N000001019	https://ws.pangaea.de/dds-fdp/rest/panquery?datasetDOI=doi.pangaea.de/10.1594/PANGAEA.858207&filterParameterValue=1,TARA_N000001019	https://ws.pangaea.de/dds-fdp/rest/panquery?datasetDOI=doi.pangaea.de/10.1594/PANGAEA.842197&filterParameterValue=1,TARA_N000001019
TARA_N000001658	TARA_102	SEQ-(500mL-or-15min)_N20-180	TARA_102_SRF_20-180	Trades Biome	[SPO] South Pacific Ocean	[PEOD] Pacific Equatorial Divergence Province (MRGID:21489)	[SRF] surface water layer (ENVO:00010504)	2011-04-21T20:42	-5.2514	-85.1696	5.526	2011-04-21	15:02	25.2804	34.8062	203.891	12.4153	0.58042	1	437.424	500.285	12.6	0.00438	0.692639	https://ws.pangaea.de/dds-fdp/rest/panquery?datasetDOI=doi.pangaea.de/10.1594/PANGAEA.853810&filterParameterValue=1,TARA_N000001658	https://ws.pangaea.de/dds-fdp/rest/panquery?datasetDOI=doi.pangaea.de/10.1594/PANGAEA.858201&filterParameterValue=1,TARA_N000001658	https://ws.pangaea.de/dds-fdp/rest/panquery?datasetDOI=doi.pangaea.de/10.1594/PANGAEA.858207&filterParameterValue=1,TARA_N000001658	https://ws.pangaea.de/dds-fdp/rest/panquery?datasetDOI=doi.pangaea.de/10.1594/PANGAEA.842197&filterParameterValue=1,TARA_N000001658
TARA_A100000538	TARA_022	SEQ-(500mL-or-15min)_N20-180	TARA_022_SRF_20-180	Westerlies Biome	[MS] Mediterranean Sea	[MEDI] Mediterranean Sea, Black Sea Province (MRGID:21465)	[SRF] surface water layer (ENVO:00010504)	2009-11-16T13:40	39.814	17.4138	5.44375	2009-11-16	15:04	17.3334	37.8603	221.516	NA	0.231401	0.02	50.5135	668.371	0.21	1.38804	0.0492857	https://ws.pangaea.de/dds-fdp/rest/panquery?datasetDOI=doi.pangaea.de/10.1594/PANGAEA.853810&filterParameterValue=1,TARA_A100000538	https://ws.pangaea.de/dds-fdp/rest/panquery?datasetDOI=doi.pangaea.de/10.1594/PANGAEA.858201&filterParameterValue=1,TARA_A100000538	https://ws.pangaea.de/dds-fdp/rest/panquery?datasetDOI=doi.pangaea.de/10.1594/PANGAEA.858207&filterParameterValue=1,TARA_A100000538	https://ws.pangaea.de/dds-fdp/rest/panquery?datasetDOI=doi.pangaea.de/10.1594/PANGAEA.842197&filterParameterValue=1,TARA_A100000538
TARA_N000000312	TARA_036	SEQ-(500mL-or-15min)_N20-180	TARA_036_DCM_20-180	Coastal Biome	[IO] Indian Ocean	[ARAB] Northwest Arabian Sea Upwelling Province (MRGID:21475)	[DCM] deep chlorophyll maximum layer (ENVO:01000326)	2010-03-12T11:05	20.8116	63.5128	19.8794	2010-03-12	15:09	25.2683	36.5454	208.655	0.387014	0.489547	0.51	416.276	1428.93	2.08	1.38631	0.259338	https://ws.pangaea.de/dds-fdp/rest/panquery?datasetDOI=doi.pangaea.de/10.1594/PANGAEA.853810&filterParameterValue=1,TARA_N000000312	https://ws.pangaea.de/dds-fdp/rest/panquery?datasetDOI=doi.pangaea.de/10.1594/PANGAEA.858201&filterParameterValue=1,TARA_N000000312	https://ws.pangaea.de/dds-fdp/rest/panquery?datasetDOI=doi.pangaea.de/10.1594/PANGAEA.858207&filterParameterValue=1,TARA_N000000312	https://ws.pangaea.de/dds-fdp/rest/panquery?datasetDOI=doi.pangaea.de/10.1594/PANGAEA.842197&filterParameterValue=1,TARA_N000000312
TARA_N000002107	TARA_147	SEQ-(500mL-or-15min)_N20-180	TARA_147_SRF_20-180	Westerlies Biome	[NAO] North Atlantic Ocean	[NAST-W] North Atlantic Subtropical Gyral Province (MRGID:21455)	[SRF] surface water layer (ENVO:00010504)	2012-02-18T19:54	32.9997	-66.5655	5.50908	2012-02-18	15:13	20.1216	36.5675	213.261	-0.960636	0.122914	0	174.82	NA	0.4	1.07623	0.0343106	https://ws.pangaea.de/dds-fdp/rest/panquery?datasetDOI=doi.pangaea.de/10.1594/PANGAEA.853810&filterParameterValue=1,TARA_N000002107	https://ws.pangaea.de/dds-fdp/rest/panquery?datasetDOI=doi.pangaea.de/10.1594/PANGAEA.858201&filterParameterValue=1,TARA_N000002107	https://ws.pangaea.de/dds-fdp/rest/panquery?datasetDOI=doi.pangaea.de/10.1594/PANGAEA.858207&filterParameterValue=1,TARA_N000002107	https://ws.pangaea.de/dds-fdp/rest/panquery?datasetDOI=doi.pangaea.de/10.1594/PANGAEA.842197&filterParameterValue=1,TARA_N000002107
TARA_N000001764	TARA_110	SEQ-(500mL-or-15min)_N180-2000	TARA_110_DCM_180-2000	Trades Biome	[SPO] South Pacific Ocean	[SPSG] South Pacific Subtropical Gyre Province, North and South (MRGID:21486)	[DCM] deep chlorophyll maximum layer (ENVO:01000326)	2011-05-22T20:50	-1.8155	-84.629	37.7556	2011-05-22	15:14	23.3822	34.9765	181.826	10.8009	0.527178	0.83	408.115	439.734	10.7	0.00702	0.552298	https://ws.pangaea.de/dds-fdp/rest/panquery?datasetDOI=doi.pangaea.de/10.1594/PANGAEA.853810&filterParameterValue=1,TARA_N000001764	https://ws.pangaea.de/dds-fdp/rest/panquery?datasetDOI=doi.pangaea.de/10.1594/PANGAEA.858201&filterParameterValue=1,TARA_N000001764	https://ws.pangaea.de/dds-fdp/rest/panquery?datasetDOI=doi.pangaea.de/10.1594/PANGAEA.858207&filterParameterValue=1,TARA_N000001764	https://ws.pangaea.de/dds-fdp/rest/panquery?datasetDOI=doi.pangaea.de/10.1594/PANGAEA.842197&filterParameterValue=1,TARA_N000001764
TARA_A100000555	TARA_023	SEQ-(100L-or-15min)_W0.8-5	TARA_023_DCM_0.8-5	Westerlies Biome	[MS] Mediterranean Sea	[MEDI] Mediterranean Sea, Black Sea Province (MRGID:21465)	[DCM] deep chlorophyll maximum layer (ENVO:01000326)	2009-11-18T13:50	42.1735	17.7252	49.7003	2009-11-18	15:15	14.9571	38.5178	225.597	NA	0.228614	0.01	57.5119	478.135	0.05	1.38639	0.0911125	https://ws.pangaea.de/dds-fdp/rest/panquery?datasetDOI=doi.pangaea.de/10.1594/PANGAEA.853810&filterParameterValue=1,TARA_A100000555	https://ws.pangaea.de/dds-fdp/rest/panquery?datasetDOI=doi.pangaea.de/10.1594/PANGAEA.858201&filterParameterValue=1,TARA_A100000555	https://ws.pangaea.de/dds-fdp/rest/panquery?datasetDOI=doi.pangaea.de/10.1594/PANGAEA.858207&filterParameterValue=1,TARA_A100000555	https://ws.pangaea.de/dds-fdp/rest/panquery?datasetDOI=doi.pangaea.de/10.1594/PANGAEA.842197&filterParameterValue=1,TARA_A100000555
TARA_A100000559	TARA_023	SEQ-(100L-or-15min)_W0.8-5	TARA_023_DCM_0.8-5	Westerlies Biome	[MS] Mediterranean Sea	[MEDI] Mediterranean Sea, Black Sea Province (MRGID:21465)	[DCM] deep chlorophyll maximum layer (ENVO:01000326)	2009-11-18T13:50	42.1735	17.7252	49.7003	2009-11-18	15:15	14.9571	38.5178	225.597	NA	0.228614	0.01	57.5119	478.135	0.05	1.38639	0.0911125	https://ws.pangaea.de/dds-fdp/rest/panquery?datasetDOI=doi.pangaea.de/10.1594/PANGAEA.853810&filterParameterValue=1,TARA_A100000559	https://ws.pangaea.de/dds-fdp/rest/panquery?datasetDOI=doi.pangaea.de/10.1594/PANGAEA.858201&filterParameterValue=1,TARA_A100000559	https://ws.pangaea.de/dds-fdp/rest/panquery?datasetDOI=doi.pangaea.de/10.1594/PANGAEA.858207&filterParameterValue=1,TARA_A100000559	https://ws.pangaea.de/dds-fdp/rest/panquery?datasetDOI=doi.pangaea.de/10.1594/PANGAEA.842197&filterParameterValue=1,TARA_A100000559
TARA_N000001384	TARA_082	SEQ-(100L-or-15min)_W>0.8	TARA_082_DCM_0.8->	Coastal Biome	[SO] Southern Ocean	[FKLD] Southwest Atlantic Shelves Province (MRGID:21469)	[DCM] deep chlorophyll maximum layer (ENVO:01000326)	2010-12-06T18:58	-47.2007	-57.9446	28.8251	2010-12-06	15:15	7.04669	34.056	307.505	17.1193	0.787841	1.296	459.611	666.72	19.07	0.232988	0.859258	https://ws.pangaea.de/dds-fdp/rest/panquery?datasetDOI=doi.pangaea.de/10.1594/PANGAEA.853810&filterParameterValue=1,TARA_N000001384	https://ws.pangaea.de/dds-fdp/rest/panquery?datasetDOI=doi.pangaea.de/10.1594/PANGAEA.858201&filterParameterValue=1,TARA_N000001384	https://ws.pangaea.de/dds-fdp/rest/panquery?datasetDOI=doi.pangaea.de/10.1594/PANGAEA.858207&filterParameterValue=1,TARA_N000001384	https://ws.pangaea.de/dds-fdp/rest/panquery?datasetDOI=doi.pangaea.de/10.1594/PANGAEA.842197&filterParameterValue=1,TARA_N000001384
TARA_N000001396	TARA_082	SEQ-(500mL-or-15min)_N20-180	TARA_082_DCM_20-180	Coastal Biome	[SO] Southern Ocean	[FKLD] Southwest Atlantic Shelves Province (MRGID:21469)	[DCM] deep chlorophyll maximum layer (ENVO:01000326)	2010-12-06T18:58	-47.2007	-57.9446	28.8251	2010-12-06	15:15	7.04669	34.056	307.505	17.1193	0.787841	1.296	459.611	666.72	19.07	0.232988	0.859258	https://ws.pangaea.de/dds-fdp/rest/panquery?datasetDOI=doi.pangaea.de/10.1594/PANGAEA.853810&filterParameterValue=1,TARA_N000001396	https://ws.pangaea.de/dds-fdp/rest/panquery?datasetDOI=doi.pangaea.de/10.1594/PANGAEA.858201&filterParameterValue=1,TARA_N000001396	https://ws.pangaea.de/dds-fdp/rest/panquery?datasetDOI=doi.pangaea.de/10.1594/PANGAEA.858207&filterParameterValue=1,TARA_N000001396	https://ws.pangaea.de/dds-fdp/rest/panquery?datasetDOI=doi.pangaea.de/10.1594/PANGAEA.842197&filterParameterValue=1,TARA_N000001396
TARA_N000001828	TARA_111	SEQ-(500mL-or-15min)_N180-2000	TARA_111_DCM_180-2000	Trades Biome	[SPO] South Pacific Ocean	[SPSG] South Pacific Subtropical Gyre Province, North and South (MRGID:21486)	[DCM] deep chlorophyll maximum layer (ENVO:01000326)	2011-06-01T21:56	-16.9741	-100.668	90.4683	2011-06-01	15:15	20.4459	35.7466	211.719	2.41002	0.373279	0.44	915.527	386.712	0.93	0.0153	0.0856045	https://ws.pangaea.de/dds-fdp/rest/panquery?datasetDOI=doi.pangaea.de/10.1594/PANGAEA.853810&filterParameterValue=1,TARA_N000001828	https://ws.pangaea.de/dds-fdp/rest/panquery?datasetDOI=doi.pangaea.de/10.1594/PANGAEA.858201&filterParameterValue=1,TARA_N000001828	https://ws.pangaea.de/dds-fdp/rest/panquery?datasetDOI=doi.pangaea.de/10.1594/PANGAEA.858207&filterParameterValue=1,TARA_N000001828	https://ws.pangaea.de/dds-fdp/rest/panquery?datasetDOI=doi.pangaea.de/10.1594/PANGAEA.842197&filterParameterValue=1,TARA_N000001828
TARA_A100000561	TARA_023	SEQ-(500mL-or-15min)_N20-180	TARA_023_DCM_20-180	Westerlies Biome	[MS] Mediterranean Sea	[MEDI] Mediterranean Sea, Black Sea Province (MRGID:21465)	[DCM] deep chlorophyll maximum layer (ENVO:01000326)	2009-11-18T13:52	42.1694	17.7179	49.7003	2009-11-18	15:17	14.9571	38.5178	225.597	NA	0.228614	0.01	57.5119	478.135	0.05	1.38639	0.0911125	https://ws.pangaea.de/dds-fdp/rest/panquery?datasetDOI=doi.pangaea.de/10.1594/PANGAEA.853810&filterParameterValue=1,TARA_A100000561	https://ws.pangaea.de/dds-fdp/rest/panquery?datasetDOI=doi.pangaea.de/10.1594/PANGAEA.858201&filterParameterValue=1,TARA_A100000561	https://ws.pangaea.de/dds-fdp/rest/panquery?datasetDOI=doi.pangaea.de/10.1594/PANGAEA.858207&filterParameterValue=1,TARA_A100000561	https://ws.pangaea.de/dds-fdp/rest/panquery?datasetDOI=doi.pangaea.de/10.1594/PANGAEA.842197&filterParameterValue=1,TARA_A100000561
TARA_N000002509	TARA_149	SEQ-(100L-or-15min)_W0.8-3	TARA_149_MES_0.8-3	Westerlies Biome	[NAO] North Atlantic Ocean	[NAST-W] North Atlantic Subtropical Gyral Province (MRGID:21455)	[MES] marine water layer (ENVO:01000295) within the mesopelagic zone (ENVO:00000213)	2012-03-01T18:50:26	34.0771	-49.8233	NA	2012-03-01	15:18	NA	NA	NA	NA	NA	NA	NA	NA	NA	NA	NA	https://ws.pangaea.de/dds-fdp/rest/panquery?datasetDOI=doi.pangaea.de/10.1594/PANGAEA.853810&filterParameterValue=1,TARA_N000002509	https://ws.pangaea.de/dds-fdp/rest/panquery?datasetDOI=doi.pangaea.de/10.1594/PANGAEA.858201&filterParameterValue=1,TARA_N000002509	https://ws.pangaea.de/dds-fdp/rest/panquery?datasetDOI=doi.pangaea.de/10.1594/PANGAEA.858207&filterParameterValue=1,TARA_N000002509	https://ws.pangaea.de/dds-fdp/rest/panquery?datasetDOI=doi.pangaea.de/10.1594/PANGAEA.842197&filterParameterValue=1,TARA_N000002509
TARA_A100000602	TARA_018	SEQ-(500mL-or-15min)_W5-20	TARA_018_DCM_5-20	Westerlies Biome	[MS] Mediterranean Sea	[MEDI] Mediterranean Sea, Black Sea Province (MRGID:21465)	[DCM] deep chlorophyll maximum layer (ENVO:01000326)	2009-11-02T14:07	35.7528	14.2765	61.635	2009-11-02	15:20	18.3684	NA	NA	NA	0.132494	NA	NA	331.789	0.02	13	0.0494578	https://ws.pangaea.de/dds-fdp/rest/panquery?datasetDOI=doi.pangaea.de/10.1594/PANGAEA.853810&filterParameterValue=1,TARA_A100000602	https://ws.pangaea.de/dds-fdp/rest/panquery?datasetDOI=doi.pangaea.de/10.1594/PANGAEA.858201&filterParameterValue=1,TARA_A100000602	https://ws.pangaea.de/dds-fdp/rest/panquery?datasetDOI=doi.pangaea.de/10.1594/PANGAEA.858207&filterParameterValue=1,TARA_A100000602	https://ws.pangaea.de/dds-fdp/rest/panquery?datasetDOI=doi.pangaea.de/10.1594/PANGAEA.842197&filterParameterValue=1,TARA_A100000602
TARA_A100000604	TARA_018	SEQ-(100L-or-15min)_W0.8-5	TARA_018_DCM_0.8-5	Westerlies Biome	[MS] Mediterranean Sea	[MEDI] Mediterranean Sea, Black Sea Province (MRGID:21465)	[DCM] deep chlorophyll maximum layer (ENVO:01000326)	2009-11-02T14:07	35.7528	14.2765	61.635	2009-11-02	15:20	18.3684	NA	NA	NA	0.132494	NA	NA	331.789	0.02	13	0.0494578	https://ws.pangaea.de/dds-fdp/rest/panquery?datasetDOI=doi.pangaea.de/10.1594/PANGAEA.853810&filterParameterValue=1,TARA_A100000604	https://ws.pangaea.de/dds-fdp/rest/panquery?datasetDOI=doi.pangaea.de/10.1594/PANGAEA.858201&filterParameterValue=1,TARA_A100000604	https://ws.pangaea.de/dds-fdp/rest/panquery?datasetDOI=doi.pangaea.de/10.1594/PANGAEA.858207&filterParameterValue=1,TARA_A100000604	https://ws.pangaea.de/dds-fdp/rest/panquery?datasetDOI=doi.pangaea.de/10.1594/PANGAEA.842197&filterParameterValue=1,TARA_A100000604
TARA_A100001644	TARA_030	SEQ-(500mL-or-15min)_N20-180	TARA_030_DCM_20-180	Westerlies Biome	[MS] Mediterranean Sea	[MEDI] Mediterranean Sea, Black Sea Province (MRGID:21465)	[DCM] deep chlorophyll maximum layer (ENVO:01000326)	2009-12-15T13:05	33.9189	32.8532	69.5754	2009-12-15	15:21	17.8897	39.2128	219.196	-0.887964	0.155654	0	73.9641	269.659	0.02	1.38093	0.0187045	https://ws.pangaea.de/dds-fdp/rest/panquery?datasetDOI=doi.pangaea.de/10.1594/PANGAEA.853810&filterParameterValue=1,TARA_A100001644	https://ws.pangaea.de/dds-fdp/rest/panquery?datasetDOI=doi.pangaea.de/10.1594/PANGAEA.858201&filterParameterValue=1,TARA_A100001644	https://ws.pangaea.de/dds-fdp/rest/panquery?datasetDOI=doi.pangaea.de/10.1594/PANGAEA.858207&filterParameterValue=1,TARA_A100001644	https://ws.pangaea.de/dds-fdp/rest/panquery?datasetDOI=doi.pangaea.de/10.1594/PANGAEA.842197&filterParameterValue=1,TARA_A100001644
TARA_A100001645	TARA_030	SEQ-(500mL-or-15min)_N20-180	TARA_030_DCM_20-180	Westerlies Biome	[MS] Mediterranean Sea	[MEDI] Mediterranean Sea, Black Sea Province (MRGID:21465)	[DCM] deep chlorophyll maximum layer (ENVO:01000326)	2009-12-15T13:05	33.9189	32.8532	69.5754	2009-12-15	15:21	17.8897	39.2128	219.196	-0.887964	0.155654	0	73.9641	269.659	0.02	1.38093	0.0187045	https://ws.pangaea.de/dds-fdp/rest/panquery?datasetDOI=doi.pangaea.de/10.1594/PANGAEA.853810&filterParameterValue=1,TARA_A100001645	https://ws.pangaea.de/dds-fdp/rest/panquery?datasetDOI=doi.pangaea.de/10.1594/PANGAEA.858201&filterParameterValue=1,TARA_A100001645	https://ws.pangaea.de/dds-fdp/rest/panquery?datasetDOI=doi.pangaea.de/10.1594/PANGAEA.858207&filterParameterValue=1,TARA_A100001645	https://ws.pangaea.de/dds-fdp/rest/panquery?datasetDOI=doi.pangaea.de/10.1594/PANGAEA.842197&filterParameterValue=1,TARA_A100001645
TARA_N000000600	TARA_052	SEQ-(100L-or-15min)_W0.8-5	TARA_052_DCM_0.8-5	Trades Biome	[IO] Indian Ocean	[ISSG] Indian South Subtropical Gyre Province (MRGID:21472)	[DCM] deep chlorophyll maximum layer (ENVO:01000326)	2010-05-17T11:42	-16.9534	53.9601	74.5134	2010-05-17	15:21	24.9962	34.8962	193.505	0.244232	0.389946	0.18	411.272	122.802	0.47	0.904679	0.225945	https://ws.pangaea.de/dds-fdp/rest/panquery?datasetDOI=doi.pangaea.de/10.1594/PANGAEA.853810&filterParameterValue=1,TARA_N000000600	https://ws.pangaea.de/dds-fdp/rest/panquery?datasetDOI=doi.pangaea.de/10.1594/PANGAEA.858201&filterParameterValue=1,TARA_N000000600	https://ws.pangaea.de/dds-fdp/rest/panquery?datasetDOI=doi.pangaea.de/10.1594/PANGAEA.858207&filterParameterValue=1,TARA_N000000600	https://ws.pangaea.de/dds-fdp/rest/panquery?datasetDOI=doi.pangaea.de/10.1594/PANGAEA.842197&filterParameterValue=1,TARA_N000000600
TARA_A100000396	TARA_025	SEQ-(100L-or-15min)_W0.8-5	TARA_025_DCM_0.8-5	Westerlies Biome	[MS] Mediterranean Sea	[MEDI] Mediterranean Sea, Black Sea Province (MRGID:21465)	[DCM] deep chlorophyll maximum layer (ENVO:01000326)	2009-11-23T13:52	39.3991	19.3997	51.1917	2009-11-23	15:23	15.0175	38.5045	227.393	NA	0.166266	0.07	39.021	481.038	0.15	1.38551	0.0518676	https://ws.pangaea.de/dds-fdp/rest/panquery?datasetDOI=doi.pangaea.de/10.1594/PANGAEA.853810&filterParameterValue=1,TARA_A100000396	https://ws.pangaea.de/dds-fdp/rest/panquery?datasetDOI=doi.pangaea.de/10.1594/PANGAEA.858201&filterParameterValue=1,TARA_A100000396	https://ws.pangaea.de/dds-fdp/rest/panquery?datasetDOI=doi.pangaea.de/10.1594/PANGAEA.858207&filterParameterValue=1,TARA_A100000396	https://ws.pangaea.de/dds-fdp/rest/panquery?datasetDOI=doi.pangaea.de/10.1594/PANGAEA.842197&filterParameterValue=1,TARA_A100000396
TARA_A100000398	TARA_025	SEQ-(500mL-or-15min)_W5-20	TARA_025_DCM_5-20	Westerlies Biome	[MS] Mediterranean Sea	[MEDI] Mediterranean Sea, Black Sea Province (MRGID:21465)	[DCM] deep chlorophyll maximum layer (ENVO:01000326)	2009-11-23T13:52	39.3991	19.3997	51.1917	2009-11-23	15:23	15.0175	38.5045	227.393	NA	0.166266	0.07	39.021	481.038	0.15	1.38551	0.0518676	https://ws.pangaea.de/dds-fdp/rest/panquery?datasetDOI=doi.pangaea.de/10.1594/PANGAEA.853810&filterParameterValue=1,TARA_A100000398	https://ws.pangaea.de/dds-fdp/rest/panquery?datasetDOI=doi.pangaea.de/10.1594/PANGAEA.858201&filterParameterValue=1,TARA_A100000398	https://ws.pangaea.de/dds-fdp/rest/panquery?datasetDOI=doi.pangaea.de/10.1594/PANGAEA.858207&filterParameterValue=1,TARA_A100000398	https://ws.pangaea.de/dds-fdp/rest/panquery?datasetDOI=doi.pangaea.de/10.1594/PANGAEA.842197&filterParameterValue=1,TARA_A100000398
TARA_N000003148	TARA_143	SEQ-(500mL-or-15min)_N180-2000	TARA_143_DCM_180-2000	Coastal Biome	[NAO] North Atlantic Ocean	[CHSB] Cheasapeake Bay Province	[DCM] deep chlorophyll maximum layer (ENVO:01000326)	2012-01-16T20:52	29.8253	-79.6833	39.7157	2012-01-16	15:23	24.7915	36.2134	195.14	0.679095	0.145472	0	147.704	NA	0.06	1.2417	0.0627116	https://ws.pangaea.de/dds-fdp/rest/panquery?datasetDOI=doi.pangaea.de/10.1594/PANGAEA.853810&filterParameterValue=1,TARA_N000003148	https://ws.pangaea.de/dds-fdp/rest/panquery?datasetDOI=doi.pangaea.de/10.1594/PANGAEA.858201&filterParameterValue=1,TARA_N000003148	https://ws.pangaea.de/dds-fdp/rest/panquery?datasetDOI=doi.pangaea.de/10.1594/PANGAEA.858207&filterParameterValue=1,TARA_N000003148	https://ws.pangaea.de/dds-fdp/rest/panquery?datasetDOI=doi.pangaea.de/10.1594/PANGAEA.842197&filterParameterValue=1,TARA_N000003148
TARA_A100000761	TARA_020	SEQ-(500mL-or-15min)_W5-20	TARA_020_SRF_5-20	Westerlies Biome	[MS] Mediterranean Sea	[MEDI] Mediterranean Sea, Black Sea Province (MRGID:21465)	[SRF] surface water layer (ENVO:00010504)	2009-11-12T14:09	34.453	14.9538	5.43325	2009-11-12	15:24	21.4728	38.3785	197.55	NA	0.048936	0.01	151.651	NA	0.02	1.38797	0.239084	https://ws.pangaea.de/dds-fdp/rest/panquery?datasetDOI=doi.pangaea.de/10.1594/PANGAEA.853810&filterParameterValue=1,TARA_A100000761	https://ws.pangaea.de/dds-fdp/rest/panquery?datasetDOI=doi.pangaea.de/10.1594/PANGAEA.858201&filterParameterValue=1,TARA_A100000761	https://ws.pangaea.de/dds-fdp/rest/panquery?datasetDOI=doi.pangaea.de/10.1594/PANGAEA.858207&filterParameterValue=1,TARA_A100000761	https://ws.pangaea.de/dds-fdp/rest/panquery?datasetDOI=doi.pangaea.de/10.1594/PANGAEA.842197&filterParameterValue=1,TARA_A100000761
TARA_N000000314	TARA_036	SEQ-(500mL-or-15min)_N180-2000	TARA_036_DCM_180-2000	Coastal Biome	[IO] Indian Ocean	[ARAB] Northwest Arabian Sea Upwelling Province (MRGID:21475)	[DCM] deep chlorophyll maximum layer (ENVO:01000326)	2010-03-12T11:20	20.807	63.513	19.8794	2010-03-12	15:24	25.2683	36.5454	208.655	0.387014	0.489547	0.51	416.276	1428.93	2.08	1.38631	0.259338	https://ws.pangaea.de/dds-fdp/rest/panquery?datasetDOI=doi.pangaea.de/10.1594/PANGAEA.853810&filterParameterValue=1,TARA_N000000314	https://ws.pangaea.de/dds-fdp/rest/panquery?datasetDOI=doi.pangaea.de/10.1594/PANGAEA.858201&filterParameterValue=1,TARA_N000000314	https://ws.pangaea.de/dds-fdp/rest/panquery?datasetDOI=doi.pangaea.de/10.1594/PANGAEA.858207&filterParameterValue=1,TARA_N000000314	https://ws.pangaea.de/dds-fdp/rest/panquery?datasetDOI=doi.pangaea.de/10.1594/PANGAEA.842197&filterParameterValue=1,TARA_N000000314
TARA_N000001748	TARA_110	SEQ-(100L-or-15min)_W>0.8	TARA_110_DCM_0.8->	Trades Biome	[SPO] South Pacific Ocean	[SPSG] South Pacific Subtropical Gyre Province, North and South (MRGID:21486)	[DCM] deep chlorophyll maximum layer (ENVO:01000326)	2011-05-21T21:00	-1.9002	-84.6265	37.7556	2011-05-21	15:24	23.3822	34.9765	181.826	10.8009	0.527178	0.83	408.115	439.734	10.7	0.00702	0.552298	https://ws.pangaea.de/dds-fdp/rest/panquery?datasetDOI=doi.pangaea.de/10.1594/PANGAEA.853810&filterParameterValue=1,TARA_N000001748	https://ws.pangaea.de/dds-fdp/rest/panquery?datasetDOI=doi.pangaea.de/10.1594/PANGAEA.858201&filterParameterValue=1,TARA_N000001748	https://ws.pangaea.de/dds-fdp/rest/panquery?datasetDOI=doi.pangaea.de/10.1594/PANGAEA.858207&filterParameterValue=1,TARA_N000001748	https://ws.pangaea.de/dds-fdp/rest/panquery?datasetDOI=doi.pangaea.de/10.1594/PANGAEA.842197&filterParameterValue=1,TARA_N000001748
TARA_N000001752	TARA_110	SEQ-(100L-or-15min)_W0.8-5	TARA_110_DCM_0.8-5	Trades Biome	[SPO] South Pacific Ocean	[SPSG] South Pacific Subtropical Gyre Province, North and South (MRGID:21486)	[DCM] deep chlorophyll maximum layer (ENVO:01000326)	2011-05-21T21:00	-1.9002	-84.6265	37.7556	2011-05-21	15:24	23.3822	34.9765	181.826	10.8009	0.527178	0.83	408.115	439.734	10.7	0.00702	0.552298	https://ws.pangaea.de/dds-fdp/rest/panquery?datasetDOI=doi.pangaea.de/10.1594/PANGAEA.853810&filterParameterValue=1,TARA_N000001752	https://ws.pangaea.de/dds-fdp/rest/panquery?datasetDOI=doi.pangaea.de/10.1594/PANGAEA.858201&filterParameterValue=1,TARA_N000001752	https://ws.pangaea.de/dds-fdp/rest/panquery?datasetDOI=doi.pangaea.de/10.1594/PANGAEA.858207&filterParameterValue=1,TARA_N000001752	https://ws.pangaea.de/dds-fdp/rest/panquery?datasetDOI=doi.pangaea.de/10.1594/PANGAEA.842197&filterParameterValue=1,TARA_N000001752
TARA_N000002938	TARA_137	SEQ-(500mL-or-15min)_N5-20	TARA_137_DCM_5-20	Trades Biome	[NPO] North Pacific Ocean	[PNEC] North Pacific Equatorial Countercurrent Province (MRGID:21488)	[DCM] deep chlorophyll maximum layer (ENVO:01000326)	2011-12-02T23:02	14.1957	-116.729	39.7836	2011-12-02	15:25	20.4842	34.3924	125.339	6.94105	0.660937	0.88	509.847	455.515	6.05	0.00285	0.181135	https://ws.pangaea.de/dds-fdp/rest/panquery?datasetDOI=doi.pangaea.de/10.1594/PANGAEA.853810&filterParameterValue=1,TARA_N000002938	https://ws.pangaea.de/dds-fdp/rest/panquery?datasetDOI=doi.pangaea.de/10.1594/PANGAEA.858201&filterParameterValue=1,TARA_N000002938	https://ws.pangaea.de/dds-fdp/rest/panquery?datasetDOI=doi.pangaea.de/10.1594/PANGAEA.858207&filterParameterValue=1,TARA_N000002938	https://ws.pangaea.de/dds-fdp/rest/panquery?datasetDOI=doi.pangaea.de/10.1594/PANGAEA.842197&filterParameterValue=1,TARA_N000002938
TARA_N000000030	TARA_038	SEQ-(100L-or-15min)_W0.8-5	TARA_038_DCM_0.8-5	Trades Biome	[IO] Indian Ocean	[MONS] Indian Monsoon Gyres Province (MRGID:21471)	[DCM] deep chlorophyll maximum layer (ENVO:01000326)	2010-03-15T11:18	19.0284	64.5126	28.8118	2010-03-15	15:27	25.9781	NA	159.878	1.05666	0.606464	0.42	581.147	882.657	1.86	1.38503	0.22015	https://ws.pangaea.de/dds-fdp/rest/panquery?datasetDOI=doi.pangaea.de/10.1594/PANGAEA.853810&filterParameterValue=1,TARA_N000000030	https://ws.pangaea.de/dds-fdp/rest/panquery?datasetDOI=doi.pangaea.de/10.1594/PANGAEA.858201&filterParameterValue=1,TARA_N000000030	https://ws.pangaea.de/dds-fdp/rest/panquery?datasetDOI=doi.pangaea.de/10.1594/PANGAEA.858207&filterParameterValue=1,TARA_N000000030	https://ws.pangaea.de/dds-fdp/rest/panquery?datasetDOI=doi.pangaea.de/10.1594/PANGAEA.842197&filterParameterValue=1,TARA_N000000030
TARA_N000000047	TARA_038	SEQ-(100L-or-15min)_W0.8-5	TARA_038_DCM_0.8-5	Trades Biome	[IO] Indian Ocean	[MONS] Indian Monsoon Gyres Province (MRGID:21471)	[DCM] deep chlorophyll maximum layer (ENVO:01000326)	2010-03-15T11:18	19.0284	64.5126	28.8118	2010-03-15	15:27	25.9781	NA	159.878	1.05666	0.606464	0.42	581.147	882.657	1.86	1.38503	0.22015	https://ws.pangaea.de/dds-fdp/rest/panquery?datasetDOI=doi.pangaea.de/10.1594/PANGAEA.853810&filterParameterValue=1,TARA_N000000047	https://ws.pangaea.de/dds-fdp/rest/panquery?datasetDOI=doi.pangaea.de/10.1594/PANGAEA.858201&filterParameterValue=1,TARA_N000000047	https://ws.pangaea.de/dds-fdp/rest/panquery?datasetDOI=doi.pangaea.de/10.1594/PANGAEA.858207&filterParameterValue=1,TARA_N000000047	https://ws.pangaea.de/dds-fdp/rest/panquery?datasetDOI=doi.pangaea.de/10.1594/PANGAEA.842197&filterParameterValue=1,TARA_N000000047
TARA_A100000589	TARA_018	SEQ-(500mL-or-15min)_N20-180	TARA_018_DCM_20-180	Westerlies Biome	[MS] Mediterranean Sea	[MEDI] Mediterranean Sea, Black Sea Province (MRGID:21465)	[DCM] deep chlorophyll maximum layer (ENVO:01000326)	2009-11-02T14:15	35.7528	14.2765	61.635	2009-11-02	15:28	18.3684	NA	NA	NA	0.132494	NA	NA	331.789	0.02	13	0.0494578	https://ws.pangaea.de/dds-fdp/rest/panquery?datasetDOI=doi.pangaea.de/10.1594/PANGAEA.853810&filterParameterValue=1,TARA_A100000589	https://ws.pangaea.de/dds-fdp/rest/panquery?datasetDOI=doi.pangaea.de/10.1594/PANGAEA.858201&filterParameterValue=1,TARA_A100000589	https://ws.pangaea.de/dds-fdp/rest/panquery?datasetDOI=doi.pangaea.de/10.1594/PANGAEA.858207&filterParameterValue=1,TARA_A100000589	https://ws.pangaea.de/dds-fdp/rest/panquery?datasetDOI=doi.pangaea.de/10.1594/PANGAEA.842197&filterParameterValue=1,TARA_A100000589
TARA_N000000072	TARA_041	SEQ-(100L-or-15min)_W0.8-5	TARA_041_DCM_0.8-5	Trades Biome	[IO] Indian Ocean	[MONS] Indian Monsoon Gyres Province (MRGID:21471)	[DCM] deep chlorophyll maximum layer (ENVO:01000326)	2010-03-30T10:56	14.5536	70.0128	75.5154	2010-03-30	15:31	25.1267	36.2183	67.5342	12.5707	0.325434	1.35	245.428	347.423	0.49	1.12368	0.467497	https://ws.pangaea.de/dds-fdp/rest/panquery?datasetDOI=doi.pangaea.de/10.1594/PANGAEA.853810&filterParameterValue=1,TARA_N000000072	https://ws.pangaea.de/dds-fdp/rest/panquery?datasetDOI=doi.pangaea.de/10.1594/PANGAEA.858201&filterParameterValue=1,TARA_N000000072	https://ws.pangaea.de/dds-fdp/rest/panquery?datasetDOI=doi.pangaea.de/10.1594/PANGAEA.858207&filterParameterValue=1,TARA_N000000072	https://ws.pangaea.de/dds-fdp/rest/panquery?datasetDOI=doi.pangaea.de/10.1594/PANGAEA.842197&filterParameterValue=1,TARA_N000000072
TARA_N000000074	TARA_041	SEQ-(500mL-or-15min)_W5-20	TARA_041_DCM_5-20	Trades Biome	[IO] Indian Ocean	[MONS] Indian Monsoon Gyres Province (MRGID:21471)	[DCM] deep chlorophyll maximum layer (ENVO:01000326)	2010-03-30T10:56	14.5536	70.0128	75.5154	2010-03-30	15:31	25.1267	36.2183	67.5342	12.5707	0.325434	1.35	245.428	347.423	0.49	1.12368	0.467497	https://ws.pangaea.de/dds-fdp/rest/panquery?datasetDOI=doi.pangaea.de/10.1594/PANGAEA.853810&filterParameterValue=1,TARA_N000000074	https://ws.pangaea.de/dds-fdp/rest/panquery?datasetDOI=doi.pangaea.de/10.1594/PANGAEA.858201&filterParameterValue=1,TARA_N000000074	https://ws.pangaea.de/dds-fdp/rest/panquery?datasetDOI=doi.pangaea.de/10.1594/PANGAEA.858207&filterParameterValue=1,TARA_N000000074	https://ws.pangaea.de/dds-fdp/rest/panquery?datasetDOI=doi.pangaea.de/10.1594/PANGAEA.842197&filterParameterValue=1,TARA_N000000074
TARA_N000001648	TARA_102	SEQ-(100L-or-15min)_W>0.8	TARA_102_DCM_0.8->	Trades Biome	[SPO] South Pacific Ocean	[PEOD] Pacific Equatorial Divergence Province (MRGID:21489)	[DCM] deep chlorophyll maximum layer (ENVO:01000326)	2011-04-22T21:13	-5.2669	-85.2732	38.1831	2011-04-22	15:33	22.4492	34.845	146.126	14.6539	0.675201	1.86	437.424	500.285	24.4	0.0047	0.559585	https://ws.pangaea.de/dds-fdp/rest/panquery?datasetDOI=doi.pangaea.de/10.1594/PANGAEA.853810&filterParameterValue=1,TARA_N000001648	https://ws.pangaea.de/dds-fdp/rest/panquery?datasetDOI=doi.pangaea.de/10.1594/PANGAEA.858201&filterParameterValue=1,TARA_N000001648	https://ws.pangaea.de/dds-fdp/rest/panquery?datasetDOI=doi.pangaea.de/10.1594/PANGAEA.858207&filterParameterValue=1,TARA_N000001648	https://ws.pangaea.de/dds-fdp/rest/panquery?datasetDOI=doi.pangaea.de/10.1594/PANGAEA.842197&filterParameterValue=1,TARA_N000001648
TARA_N000001652	TARA_102	SEQ-(100L-or-15min)_W0.8-5	TARA_102_DCM_0.8-5	Trades Biome	[SPO] South Pacific Ocean	[PEOD] Pacific Equatorial Divergence Province (MRGID:21489)	[DCM] deep chlorophyll maximum layer (ENVO:01000326)	2011-04-22T21:13	-5.2669	-85.2732	38.1831	2011-04-22	15:33	22.4492	34.845	146.126	14.6539	0.675201	1.86	437.424	500.285	24.4	0.0047	0.559585	https://ws.pangaea.de/dds-fdp/rest/panquery?datasetDOI=doi.pangaea.de/10.1594/PANGAEA.853810&filterParameterValue=1,TARA_N000001652	https://ws.pangaea.de/dds-fdp/rest/panquery?datasetDOI=doi.pangaea.de/10.1594/PANGAEA.858201&filterParameterValue=1,TARA_N000001652	https://ws.pangaea.de/dds-fdp/rest/panquery?datasetDOI=doi.pangaea.de/10.1594/PANGAEA.858207&filterParameterValue=1,TARA_N000001652	https://ws.pangaea.de/dds-fdp/rest/panquery?datasetDOI=doi.pangaea.de/10.1594/PANGAEA.842197&filterParameterValue=1,TARA_N000001652
TARA_N000001656	TARA_102	SEQ-(500mL-or-15min)_W5-20	TARA_102_DCM_5-20	Trades Biome	[SPO] South Pacific Ocean	[PEOD] Pacific Equatorial Divergence Province (MRGID:21489)	[DCM] deep chlorophyll maximum layer (ENVO:01000326)	2011-04-22T21:13	-5.2669	-85.2732	38.1831	2011-04-22	15:33	22.4492	34.845	146.126	14.6539	0.675201	1.86	437.424	500.285	24.4	0.0047	0.559585	https://ws.pangaea.de/dds-fdp/rest/panquery?datasetDOI=doi.pangaea.de/10.1594/PANGAEA.853810&filterParameterValue=1,TARA_N000001656	https://ws.pangaea.de/dds-fdp/rest/panquery?datasetDOI=doi.pangaea.de/10.1594/PANGAEA.858201&filterParameterValue=1,TARA_N000001656	https://ws.pangaea.de/dds-fdp/rest/panquery?datasetDOI=doi.pangaea.de/10.1594/PANGAEA.858207&filterParameterValue=1,TARA_N000001656	https://ws.pangaea.de/dds-fdp/rest/panquery?datasetDOI=doi.pangaea.de/10.1594/PANGAEA.842197&filterParameterValue=1,TARA_N000001656
TARA_N000001034	TARA_085	SEQ-(500mL-or-15min)_N5-20	TARA_085_DCM_5-20	Polar Biome	[SO] Southern Ocean	[ANTA] Antarctic Province (MRGID:21502)	[DCM] deep chlorophyll maximum layer (ENVO:01000326)	2011-01-06T18:57	-62.21	-49.2245	89.9559	2011-01-06	15:34	-0.819633	34.4026	327.691	30.5177	0.432668	2.309	241.798	128.352	31	0.418611	0.12789	https://ws.pangaea.de/dds-fdp/rest/panquery?datasetDOI=doi.pangaea.de/10.1594/PANGAEA.853810&filterParameterValue=1,TARA_N000001034	https://ws.pangaea.de/dds-fdp/rest/panquery?datasetDOI=doi.pangaea.de/10.1594/PANGAEA.858201&filterParameterValue=1,TARA_N000001034	https://ws.pangaea.de/dds-fdp/rest/panquery?datasetDOI=doi.pangaea.de/10.1594/PANGAEA.858207&filterParameterValue=1,TARA_N000001034	https://ws.pangaea.de/dds-fdp/rest/panquery?datasetDOI=doi.pangaea.de/10.1594/PANGAEA.842197&filterParameterValue=1,TARA_N000001034
TARA_N000002739	TARA_151	SEQ-(100L-or-15min)_W>0.8	TARA_151_DCM_0.8->	Westerlies Biome	[NAO] North Atlantic Ocean	[NAST-E] North Atlantic Subtropical Gyral Province (MRGID:21467)	[DCM] deep chlorophyll maximum layer (ENVO:01000326)	2012-03-09T17:42:29	36.1811	-28.9373	76.5063	2012-03-09	15:35	16.912	36.2146	230.646	0.462569	0.279223	0.01	251.927	466.322	0.05	1.27835	0.153193	https://ws.pangaea.de/dds-fdp/rest/panquery?datasetDOI=doi.pangaea.de/10.1594/PANGAEA.853810&filterParameterValue=1,TARA_N000002739	https://ws.pangaea.de/dds-fdp/rest/panquery?datasetDOI=doi.pangaea.de/10.1594/PANGAEA.858201&filterParameterValue=1,TARA_N000002739	https://ws.pangaea.de/dds-fdp/rest/panquery?datasetDOI=doi.pangaea.de/10.1594/PANGAEA.858207&filterParameterValue=1,TARA_N000002739	https://ws.pangaea.de/dds-fdp/rest/panquery?datasetDOI=doi.pangaea.de/10.1594/PANGAEA.842197&filterParameterValue=1,TARA_N000002739
TARA_N000000618	TARA_078	SEQ-(100L-or-15min)_W>0.8	TARA_078_DCM_0.8->	Trades Biome	[SAO] South Atlantic Ocean	[SATL] South Atlantic Gyral Province (MRGID:21459)	[DCM] deep chlorophyll maximum layer (ENVO:01000326)	2010-11-04T18:16:53	-30.1484	-43.2705	78.5038	2010-11-04	15:39	19.66	36.3165	221.292	-0.043465	0.147128	0	563.414	422.487	0.104	0.836377	0.0720064	https://ws.pangaea.de/dds-fdp/rest/panquery?datasetDOI=doi.pangaea.de/10.1594/PANGAEA.853810&filterParameterValue=1,TARA_N000000618	https://ws.pangaea.de/dds-fdp/rest/panquery?datasetDOI=doi.pangaea.de/10.1594/PANGAEA.858201&filterParameterValue=1,TARA_N000000618	https://ws.pangaea.de/dds-fdp/rest/panquery?datasetDOI=doi.pangaea.de/10.1594/PANGAEA.858207&filterParameterValue=1,TARA_N000000618	https://ws.pangaea.de/dds-fdp/rest/panquery?datasetDOI=doi.pangaea.de/10.1594/PANGAEA.842197&filterParameterValue=1,TARA_N000000618
TARA_N000001824	TARA_111	SEQ-(500mL-or-15min)_N20-180	TARA_111_DCM_20-180	Trades Biome	[SPO] South Pacific Ocean	[SPSG] South Pacific Subtropical Gyre Province, North and South (MRGID:21486)	[DCM] deep chlorophyll maximum layer (ENVO:01000326)	2011-06-01T22:20	-16.9763	-100.679	90.4683	2011-06-01	15:39	20.4459	35.7466	211.719	2.41002	0.373279	0.44	915.527	386.712	0.93	0.0153	0.0856045	https://ws.pangaea.de/dds-fdp/rest/panquery?datasetDOI=doi.pangaea.de/10.1594/PANGAEA.853810&filterParameterValue=1,TARA_N000001824	https://ws.pangaea.de/dds-fdp/rest/panquery?datasetDOI=doi.pangaea.de/10.1594/PANGAEA.858201&filterParameterValue=1,TARA_N000001824	https://ws.pangaea.de/dds-fdp/rest/panquery?datasetDOI=doi.pangaea.de/10.1594/PANGAEA.858207&filterParameterValue=1,TARA_N000001824	https://ws.pangaea.de/dds-fdp/rest/panquery?datasetDOI=doi.pangaea.de/10.1594/PANGAEA.842197&filterParameterValue=1,TARA_N000001824
TARA_X000001006	TARA_009	SEQ-(500mL-or-15min)_N180-2000	TARA_009_SRF_180-2000	Westerlies Biome	[MS] Mediterranean Sea	[MEDI] Mediterranean Sea, Black Sea Province (MRGID:21465)	[SRF] surface water layer (ENVO:00010504)	2009-09-28T15:08	39.0856	5.7927	7.5	2009-09-28	15:40	24.5038	37.8053	NA	NA	NA	0.02	157.403	205.122	0.03	1.38773	0.210569	https://ws.pangaea.de/dds-fdp/rest/panquery?datasetDOI=doi.pangaea.de/10.1594/PANGAEA.853810&filterParameterValue=1,TARA_X000001006	https://ws.pangaea.de/dds-fdp/rest/panquery?datasetDOI=doi.pangaea.de/10.1594/PANGAEA.858201&filterParameterValue=1,TARA_X000001006	https://ws.pangaea.de/dds-fdp/rest/panquery?datasetDOI=doi.pangaea.de/10.1594/PANGAEA.858207&filterParameterValue=1,TARA_X000001006	https://ws.pangaea.de/dds-fdp/rest/panquery?datasetDOI=doi.pangaea.de/10.1594/PANGAEA.842197&filterParameterValue=1,TARA_X000001006
TARA_N000002041	TARA_124	SEQ-(500mL-or-15min)_N20-180	TARA_124_SRF_20-180	Trades Biome	[SPO] South Pacific Ocean	[SPSG] South Pacific Subtropical Gyre Province, North and South (MRGID:21486)	[SRF] surface water layer (ENVO:00010504)	2011-08-05T01:13	-9.1463	-140.515	5.44417	2011-08-05	15:44	26.5205	35.3845	190.786	5.05319	0.263712	0.63	44.4075	568.237	6.18	0.00251	0.157324	https://ws.pangaea.de/dds-fdp/rest/panquery?datasetDOI=doi.pangaea.de/10.1594/PANGAEA.853810&filterParameterValue=1,TARA_N000002041	https://ws.pangaea.de/dds-fdp/rest/panquery?datasetDOI=doi.pangaea.de/10.1594/PANGAEA.858201&filterParameterValue=1,TARA_N000002041	https://ws.pangaea.de/dds-fdp/rest/panquery?datasetDOI=doi.pangaea.de/10.1594/PANGAEA.858207&filterParameterValue=1,TARA_N000002041	https://ws.pangaea.de/dds-fdp/rest/panquery?datasetDOI=doi.pangaea.de/10.1594/PANGAEA.842197&filterParameterValue=1,TARA_N000002041
TARA_N000000066	TARA_040	SEQ-(100L-or-15min)_W>3	TARA_040_ZZZ_3->	Trades Biome	[IO] Indian Ocean	[MONS] Indian Monsoon Gyres Province (MRGID:21471)	[ZZZ] marine water layer (ENVO:01000295)	2010-03-22T11:22:11	17.4847	67.9997	NA	2010-03-22	15:47	NA	NA	NA	NA	NA	NA	NA	NA	NA	NA	NA	https://ws.pangaea.de/dds-fdp/rest/panquery?datasetDOI=doi.pangaea.de/10.1594/PANGAEA.853810&filterParameterValue=1,TARA_N000000066	https://ws.pangaea.de/dds-fdp/rest/panquery?datasetDOI=doi.pangaea.de/10.1594/PANGAEA.858201&filterParameterValue=1,TARA_N000000066	https://ws.pangaea.de/dds-fdp/rest/panquery?datasetDOI=doi.pangaea.de/10.1594/PANGAEA.858207&filterParameterValue=1,TARA_N000000066	https://ws.pangaea.de/dds-fdp/rest/panquery?datasetDOI=doi.pangaea.de/10.1594/PANGAEA.842197&filterParameterValue=1,TARA_N000000066
TARA_N000001473	TARA_080	SEQ-(500mL-or-15min)_N20-180	TARA_080_DCM_20-180	Coastal Biome	[SAO] South Atlantic Ocean	[BRAZ] Brazil Current Coastal Province (MRGID:21468)	[DCM] deep chlorophyll maximum layer (ENVO:01000326)	2010-11-29T19:06	-40.6154	-51.9351	82.5286	2010-11-29	15:49	18.2524	35.8829	208.363	-0.156557	0.358201	0.357	555.865	NA	3.495	0.653308	0.484308	https://ws.pangaea.de/dds-fdp/rest/panquery?datasetDOI=doi.pangaea.de/10.1594/PANGAEA.853810&filterParameterValue=1,TARA_N000001473	https://ws.pangaea.de/dds-fdp/rest/panquery?datasetDOI=doi.pangaea.de/10.1594/PANGAEA.858201&filterParameterValue=1,TARA_N000001473	https://ws.pangaea.de/dds-fdp/rest/panquery?datasetDOI=doi.pangaea.de/10.1594/PANGAEA.858207&filterParameterValue=1,TARA_N000001473	https://ws.pangaea.de/dds-fdp/rest/panquery?datasetDOI=doi.pangaea.de/10.1594/PANGAEA.842197&filterParameterValue=1,TARA_N000001473
TARA_N000000007	TARA_039	SEQ-(100L-or-15min)_W0.8-5	TARA_039_DCM_0.8-5	Trades Biome	[IO] Indian Ocean	[MONS] Indian Monsoon Gyres Province (MRGID:21471)	[DCM] deep chlorophyll maximum layer (ENVO:01000326)	2010-03-18T11:33	18.5839	66.4727	29.8035	2010-03-18	15:50	26.7483	36.3692	192.537	-0.737324	0.242524	0.26	464.958	543.106	0.09	1.37885	0.147857	https://ws.pangaea.de/dds-fdp/rest/panquery?datasetDOI=doi.pangaea.de/10.1594/PANGAEA.853810&filterParameterValue=1,TARA_N000000007	https://ws.pangaea.de/dds-fdp/rest/panquery?datasetDOI=doi.pangaea.de/10.1594/PANGAEA.858201&filterParameterValue=1,TARA_N000000007	https://ws.pangaea.de/dds-fdp/rest/panquery?datasetDOI=doi.pangaea.de/10.1594/PANGAEA.858207&filterParameterValue=1,TARA_N000000007	https://ws.pangaea.de/dds-fdp/rest/panquery?datasetDOI=doi.pangaea.de/10.1594/PANGAEA.842197&filterParameterValue=1,TARA_N000000007
TARA_X000001338	TARA_011	SEQ-(500mL-or-15min)_N20-180	TARA_011_SRF_20-180	Westerlies Biome	[MS] Mediterranean Sea	[MEDI] Mediterranean Sea, Black Sea Province (MRGID:21465)	[SRF] surface water layer (ENVO:00010504)	2009-10-04T15:30	41.6663	2.7994	NA	2009-10-04	15:52	NA	NA	NA	NA	NA	NA	NA	NA	NA	NA	NA	https://ws.pangaea.de/dds-fdp/rest/panquery?datasetDOI=doi.pangaea.de/10.1594/PANGAEA.853810&filterParameterValue=1,TARA_X000001338	https://ws.pangaea.de/dds-fdp/rest/panquery?datasetDOI=doi.pangaea.de/10.1594/PANGAEA.858201&filterParameterValue=1,TARA_X000001338	https://ws.pangaea.de/dds-fdp/rest/panquery?datasetDOI=doi.pangaea.de/10.1594/PANGAEA.858207&filterParameterValue=1,TARA_X000001338	https://ws.pangaea.de/dds-fdp/rest/panquery?datasetDOI=doi.pangaea.de/10.1594/PANGAEA.842197&filterParameterValue=1,TARA_X000001338
TARA_N000001516	TARA_078	SEQ-(500mL-or-15min)_N180-2000	TARA_078_DCM_180-2000	Trades Biome	[SAO] South Atlantic Ocean	[SATL] South Atlantic Gyral Province (MRGID:21459)	[DCM] deep chlorophyll maximum layer (ENVO:01000326)	2010-11-04T18:37	-30.052	-43.2619	78.5038	2010-11-04	16:00	19.66	36.3165	221.292	-0.043465	0.147128	0	563.414	422.487	0.104	0.836377	0.0720064	https://ws.pangaea.de/dds-fdp/rest/panquery?datasetDOI=doi.pangaea.de/10.1594/PANGAEA.853810&filterParameterValue=1,TARA_N000001516	https://ws.pangaea.de/dds-fdp/rest/panquery?datasetDOI=doi.pangaea.de/10.1594/PANGAEA.858201&filterParameterValue=1,TARA_N000001516	https://ws.pangaea.de/dds-fdp/rest/panquery?datasetDOI=doi.pangaea.de/10.1594/PANGAEA.858207&filterParameterValue=1,TARA_N000001516	https://ws.pangaea.de/dds-fdp/rest/panquery?datasetDOI=doi.pangaea.de/10.1594/PANGAEA.842197&filterParameterValue=1,TARA_N000001516
TARA_N000002360	TARA_131	SEQ-(500mL-or-15min)_N20-180	TARA_131_SRF_20-180	Trades Biome	[NPO] North Pacific Ocean	[NPTG] North Pacific Tropical Gyre Province (MRGID:21487)	[SRF] surface water layer (ENVO:00010504)	2011-09-30T02:25	22.7267	-157.995	5.8802	2011-09-30	16:02	26.3155	35.2315	195.127	-1.00537	0.032278	0.05	115.981	NA	0.03	0.195741	0.00246715	https://ws.pangaea.de/dds-fdp/rest/panquery?datasetDOI=doi.pangaea.de/10.1594/PANGAEA.853810&filterParameterValue=1,TARA_N000002360	https://ws.pangaea.de/dds-fdp/rest/panquery?datasetDOI=doi.pangaea.de/10.1594/PANGAEA.858201&filterParameterValue=1,TARA_N000002360	https://ws.pangaea.de/dds-fdp/rest/panquery?datasetDOI=doi.pangaea.de/10.1594/PANGAEA.858207&filterParameterValue=1,TARA_N000002360	https://ws.pangaea.de/dds-fdp/rest/panquery?datasetDOI=doi.pangaea.de/10.1594/PANGAEA.842197&filterParameterValue=1,TARA_N000002360
TARA_N000001943	TARA_122	SEQ-(500mL-or-15min)_N5-20	TARA_122_SRF_5-20	Trades Biome	[SPO] South Pacific Ocean	[SPSG] South Pacific Subtropical Gyre Province, North and South (MRGID:21486)	[SRF] surface water layer (ENVO:00010504)	2011-07-27T01:27	-8.996	-139.281	5.47392	2011-07-27	16:03	26.5644	35.3638	186.984	5.94839	0.138982	0.57	31.5248	299.104	5.46	0.00253	0.195479	https://ws.pangaea.de/dds-fdp/rest/panquery?datasetDOI=doi.pangaea.de/10.1594/PANGAEA.853810&filterParameterValue=1,TARA_N000001943	https://ws.pangaea.de/dds-fdp/rest/panquery?datasetDOI=doi.pangaea.de/10.1594/PANGAEA.858201&filterParameterValue=1,TARA_N000001943	https://ws.pangaea.de/dds-fdp/rest/panquery?datasetDOI=doi.pangaea.de/10.1594/PANGAEA.858207&filterParameterValue=1,TARA_N000001943	https://ws.pangaea.de/dds-fdp/rest/panquery?datasetDOI=doi.pangaea.de/10.1594/PANGAEA.842197&filterParameterValue=1,TARA_N000001943
TARA_N000001026	TARA_085	SEQ-(100L-or-15min)_W>0.8	TARA_085_DCM_0.8->	Polar Biome	[SO] Southern Ocean	[ANTA] Antarctic Province (MRGID:21502)	[DCM] deep chlorophyll maximum layer (ENVO:01000326)	2011-01-06T19:34:21	-62.2231	-49.2139	89.9559	2011-01-06	16:11	-0.819633	34.4026	327.691	30.5177	0.432668	2.309	241.798	128.352	31	0.418611	0.12789	https://ws.pangaea.de/dds-fdp/rest/panquery?datasetDOI=doi.pangaea.de/10.1594/PANGAEA.853810&filterParameterValue=1,TARA_N000001026	https://ws.pangaea.de/dds-fdp/rest/panquery?datasetDOI=doi.pangaea.de/10.1594/PANGAEA.858201&filterParameterValue=1,TARA_N000001026	https://ws.pangaea.de/dds-fdp/rest/panquery?datasetDOI=doi.pangaea.de/10.1594/PANGAEA.858207&filterParameterValue=1,TARA_N000001026	https://ws.pangaea.de/dds-fdp/rest/panquery?datasetDOI=doi.pangaea.de/10.1594/PANGAEA.842197&filterParameterValue=1,TARA_N000001026
TARA_N000001030	TARA_085	SEQ-(100L-or-15min)_W0.8-5	TARA_085_DCM_0.8-5	Polar Biome	[SO] Southern Ocean	[ANTA] Antarctic Province (MRGID:21502)	[DCM] deep chlorophyll maximum layer (ENVO:01000326)	2011-01-06T19:34:21	-62.2231	-49.2139	89.9559	2011-01-06	16:11	-0.819633	34.4026	327.691	30.5177	0.432668	2.309	241.798	128.352	31	0.418611	0.12789	https://ws.pangaea.de/dds-fdp/rest/panquery?datasetDOI=doi.pangaea.de/10.1594/PANGAEA.853810&filterParameterValue=1,TARA_N000001030	https://ws.pangaea.de/dds-fdp/rest/panquery?datasetDOI=doi.pangaea.de/10.1594/PANGAEA.858201&filterParameterValue=1,TARA_N000001030	https://ws.pangaea.de/dds-fdp/rest/panquery?datasetDOI=doi.pangaea.de/10.1594/PANGAEA.858207&filterParameterValue=1,TARA_N000001030	https://ws.pangaea.de/dds-fdp/rest/panquery?datasetDOI=doi.pangaea.de/10.1594/PANGAEA.842197&filterParameterValue=1,TARA_N000001030
TARA_N000000115	TARA_048	SEQ-(500mL-or-15min)_N180-2000	TARA_048_SRF_180-2000	Trades Biome	[IO] Indian Ocean	[ISSG] Indian South Subtropical Gyre Province (MRGID:21472)	[SRF] surface water layer (ENVO:00010504)	2010-04-19T11:47	-9.4153	66.303	5.46467	2010-04-19	16:13	29.846	34.1814	187.598	-1.6085	0	0.08	532.643	159.033	0.06	1.20945	0.0441792	https://ws.pangaea.de/dds-fdp/rest/panquery?datasetDOI=doi.pangaea.de/10.1594/PANGAEA.853810&filterParameterValue=1,TARA_N000000115	https://ws.pangaea.de/dds-fdp/rest/panquery?datasetDOI=doi.pangaea.de/10.1594/PANGAEA.858201&filterParameterValue=1,TARA_N000000115	https://ws.pangaea.de/dds-fdp/rest/panquery?datasetDOI=doi.pangaea.de/10.1594/PANGAEA.858207&filterParameterValue=1,TARA_N000000115	https://ws.pangaea.de/dds-fdp/rest/panquery?datasetDOI=doi.pangaea.de/10.1594/PANGAEA.842197&filterParameterValue=1,TARA_N000000115
TARA_N000002303	TARA_128	SEQ-(500mL-or-15min)_N180-2000	TARA_128_DCM_180-2000	Trades Biome	[NPO] North Pacific Ocean	[PEOD] Pacific Equatorial Divergence Province (MRGID:21489)	[DCM] deep chlorophyll maximum layer (ENVO:01000326)	2011-09-05T02:29	0.0348	-153.786	39.217	2011-09-05	16:14	26.0826	35.1329	177.238	4.23464	0.439034	0.55	446.409	430.88	5.26	0.00431	0.124677	https://ws.pangaea.de/dds-fdp/rest/panquery?datasetDOI=doi.pangaea.de/10.1594/PANGAEA.853810&filterParameterValue=1,TARA_N000002303	https://ws.pangaea.de/dds-fdp/rest/panquery?datasetDOI=doi.pangaea.de/10.1594/PANGAEA.858201&filterParameterValue=1,TARA_N000002303	https://ws.pangaea.de/dds-fdp/rest/panquery?datasetDOI=doi.pangaea.de/10.1594/PANGAEA.858207&filterParameterValue=1,TARA_N000002303	https://ws.pangaea.de/dds-fdp/rest/panquery?datasetDOI=doi.pangaea.de/10.1594/PANGAEA.842197&filterParameterValue=1,TARA_N000002303
TARA_A100000696	TARA_022	SEQ-(500mL-or-15min)_W5-20	TARA_022_DCM_5-20	Westerlies Biome	[MS] Mediterranean Sea	[MEDI] Mediterranean Sea, Black Sea Province (MRGID:21465)	[DCM] deep chlorophyll maximum layer (ENVO:01000326)	2009-11-16T14:53	39.5705	17.4101	59.64	2009-11-16	16:17	15.9796	38.2667	220.961	NA	0.178162	0.01	50.5135	NA	0	1.35789	0.0523266	https://ws.pangaea.de/dds-fdp/rest/panquery?datasetDOI=doi.pangaea.de/10.1594/PANGAEA.853810&filterParameterValue=1,TARA_A100000696	https://ws.pangaea.de/dds-fdp/rest/panquery?datasetDOI=doi.pangaea.de/10.1594/PANGAEA.858201&filterParameterValue=1,TARA_A100000696	https://ws.pangaea.de/dds-fdp/rest/panquery?datasetDOI=doi.pangaea.de/10.1594/PANGAEA.858207&filterParameterValue=1,TARA_A100000696	https://ws.pangaea.de/dds-fdp/rest/panquery?datasetDOI=doi.pangaea.de/10.1594/PANGAEA.842197&filterParameterValue=1,TARA_A100000696
TARA_A100000698	TARA_022	SEQ-(100L-or-15min)_W0.8-5	TARA_022_DCM_0.8-5	Westerlies Biome	[MS] Mediterranean Sea	[MEDI] Mediterranean Sea, Black Sea Province (MRGID:21465)	[DCM] deep chlorophyll maximum layer (ENVO:01000326)	2009-11-16T14:53	39.5705	17.4101	59.64	2009-11-16	16:17	15.9796	38.2667	220.961	NA	0.178162	0.01	50.5135	NA	0	1.35789	0.0523266	https://ws.pangaea.de/dds-fdp/rest/panquery?datasetDOI=doi.pangaea.de/10.1594/PANGAEA.853810&filterParameterValue=1,TARA_A100000698	https://ws.pangaea.de/dds-fdp/rest/panquery?datasetDOI=doi.pangaea.de/10.1594/PANGAEA.858201&filterParameterValue=1,TARA_A100000698	https://ws.pangaea.de/dds-fdp/rest/panquery?datasetDOI=doi.pangaea.de/10.1594/PANGAEA.858207&filterParameterValue=1,TARA_A100000698	https://ws.pangaea.de/dds-fdp/rest/panquery?datasetDOI=doi.pangaea.de/10.1594/PANGAEA.842197&filterParameterValue=1,TARA_A100000698
TARA_N000001485	TARA_080	SEQ-(100L-or-15min)_W0.8-5	TARA_080_DCM_0.8-5	Coastal Biome	[SAO] South Atlantic Ocean	[BRAZ] Brazil Current Coastal Province (MRGID:21468)	[DCM] deep chlorophyll maximum layer (ENVO:01000326)	2010-11-29T19:37:13	-40.6241	-51.9229	82.5286	2010-11-29	16:20	18.2524	35.8829	208.363	-0.156557	0.358201	0.357	555.865	NA	3.495	0.653308	0.484308	https://ws.pangaea.de/dds-fdp/rest/panquery?datasetDOI=doi.pangaea.de/10.1594/PANGAEA.853810&filterParameterValue=1,TARA_N000001485	https://ws.pangaea.de/dds-fdp/rest/panquery?datasetDOI=doi.pangaea.de/10.1594/PANGAEA.858201&filterParameterValue=1,TARA_N000001485	https://ws.pangaea.de/dds-fdp/rest/panquery?datasetDOI=doi.pangaea.de/10.1594/PANGAEA.858207&filterParameterValue=1,TARA_N000001485	https://ws.pangaea.de/dds-fdp/rest/panquery?datasetDOI=doi.pangaea.de/10.1594/PANGAEA.842197&filterParameterValue=1,TARA_N000001485
TARA_N000001489	TARA_080	SEQ-(500mL-or-15min)_W5-20	TARA_080_DCM_5-20	Coastal Biome	[SAO] South Atlantic Ocean	[BRAZ] Brazil Current Coastal Province (MRGID:21468)	[DCM] deep chlorophyll maximum layer (ENVO:01000326)	2010-11-29T19:37:13	-40.6241	-51.9229	82.5286	2010-11-29	16:20	18.2524	35.8829	208.363	-0.156557	0.358201	0.357	555.865	NA	3.495	0.653308	0.484308	https://ws.pangaea.de/dds-fdp/rest/panquery?datasetDOI=doi.pangaea.de/10.1594/PANGAEA.853810&filterParameterValue=1,TARA_N000001489	https://ws.pangaea.de/dds-fdp/rest/panquery?datasetDOI=doi.pangaea.de/10.1594/PANGAEA.858201&filterParameterValue=1,TARA_N000001489	https://ws.pangaea.de/dds-fdp/rest/panquery?datasetDOI=doi.pangaea.de/10.1594/PANGAEA.858207&filterParameterValue=1,TARA_N000001489	https://ws.pangaea.de/dds-fdp/rest/panquery?datasetDOI=doi.pangaea.de/10.1594/PANGAEA.842197&filterParameterValue=1,TARA_N000001489
TARA_N000000793	TARA_066	SEQ-(500mL-or-15min)_N20-180	TARA_066_SRF_20-180	Coastal Biome	[SAO] South Atlantic Ocean	[BENG] Benguela Current Coastal Province (MRGID:21470)	[SRF] surface water layer (ENVO:00010504)	2010-07-15T15:16	-34.8986	18.03	5.39475	2010-07-15	16:22	15.0335	35.3233	238.916	2.45099	0.250054	0.34	71.8084	715.14	3.34	0.311999	0.378278	https://ws.pangaea.de/dds-fdp/rest/panquery?datasetDOI=doi.pangaea.de/10.1594/PANGAEA.853810&filterParameterValue=1,TARA_N000000793	https://ws.pangaea.de/dds-fdp/rest/panquery?datasetDOI=doi.pangaea.de/10.1594/PANGAEA.858201&filterParameterValue=1,TARA_N000000793	https://ws.pangaea.de/dds-fdp/rest/panquery?datasetDOI=doi.pangaea.de/10.1594/PANGAEA.858207&filterParameterValue=1,TARA_N000000793	https://ws.pangaea.de/dds-fdp/rest/panquery?datasetDOI=doi.pangaea.de/10.1594/PANGAEA.842197&filterParameterValue=1,TARA_N000000793
TARA_A200000148	TARA_007	SEQ-(500mL-or-15min)_W5-20	TARA_007_DCM_5-20	Westerlies Biome	[MS] Mediterranean Sea	[MEDI] Mediterranean Sea, Black Sea Province (MRGID:21465)	[DCM] deep chlorophyll maximum layer (ENVO:01000326)	2009-09-23T16:08	37.0541	1.9478	45	2009-09-23	16:23	17.1729	37.1021	NA	NA	0.2992	0.01	49.1513	354.224	0.03	1.22574	0.188192	https://ws.pangaea.de/dds-fdp/rest/panquery?datasetDOI=doi.pangaea.de/10.1594/PANGAEA.853810&filterParameterValue=1,TARA_A200000148	https://ws.pangaea.de/dds-fdp/rest/panquery?datasetDOI=doi.pangaea.de/10.1594/PANGAEA.858201&filterParameterValue=1,TARA_A200000148	https://ws.pangaea.de/dds-fdp/rest/panquery?datasetDOI=doi.pangaea.de/10.1594/PANGAEA.858207&filterParameterValue=1,TARA_A200000148	https://ws.pangaea.de/dds-fdp/rest/panquery?datasetDOI=doi.pangaea.de/10.1594/PANGAEA.842197&filterParameterValue=1,TARA_A200000148
TARA_A200000150	TARA_007	SEQ-(500mL-or-15min)_W5-20	TARA_007_DCM_5-20	Westerlies Biome	[MS] Mediterranean Sea	[MEDI] Mediterranean Sea, Black Sea Province (MRGID:21465)	[DCM] deep chlorophyll maximum layer (ENVO:01000326)	2009-09-23T16:08	37.0541	1.9478	45	2009-09-23	16:23	17.1729	37.1021	NA	NA	0.2992	0.01	49.1513	354.224	0.03	1.22574	0.188192	https://ws.pangaea.de/dds-fdp/rest/panquery?datasetDOI=doi.pangaea.de/10.1594/PANGAEA.853810&filterParameterValue=1,TARA_A200000150	https://ws.pangaea.de/dds-fdp/rest/panquery?datasetDOI=doi.pangaea.de/10.1594/PANGAEA.858201&filterParameterValue=1,TARA_A200000150	https://ws.pangaea.de/dds-fdp/rest/panquery?datasetDOI=doi.pangaea.de/10.1594/PANGAEA.858207&filterParameterValue=1,TARA_A200000150	https://ws.pangaea.de/dds-fdp/rest/panquery?datasetDOI=doi.pangaea.de/10.1594/PANGAEA.842197&filterParameterValue=1,TARA_A200000150
TARA_A200000158	TARA_007	SEQ-(100L-or-15min)_W0.8-5	TARA_007_DCM_0.8-5	Westerlies Biome	[MS] Mediterranean Sea	[MEDI] Mediterranean Sea, Black Sea Province (MRGID:21465)	[DCM] deep chlorophyll maximum layer (ENVO:01000326)	2009-09-23T16:08	37.0541	1.9478	45	2009-09-23	16:23	17.1729	37.1021	NA	NA	0.2992	0.01	49.1513	354.224	0.03	1.22574	0.188192	https://ws.pangaea.de/dds-fdp/rest/panquery?datasetDOI=doi.pangaea.de/10.1594/PANGAEA.853810&filterParameterValue=1,TARA_A200000158	https://ws.pangaea.de/dds-fdp/rest/panquery?datasetDOI=doi.pangaea.de/10.1594/PANGAEA.858201&filterParameterValue=1,TARA_A200000158	https://ws.pangaea.de/dds-fdp/rest/panquery?datasetDOI=doi.pangaea.de/10.1594/PANGAEA.858207&filterParameterValue=1,TARA_A200000158	https://ws.pangaea.de/dds-fdp/rest/panquery?datasetDOI=doi.pangaea.de/10.1594/PANGAEA.842197&filterParameterValue=1,TARA_A200000158
TARA_N000002199	TARA_135	SEQ-(500mL-or-15min)_N180-2000	TARA_135_DCM_180-2000	Coastal Biome	[NPO] North Pacific Ocean	[OCAL] Offshore California Current (MRGID:21493)	[DCM] deep chlorophyll maximum layer (ENVO:01000326)	2011-10-24T00:15	32.9916	-121.854	36.2089	2011-10-24	16:23	15.594	33.4848	210.072	0.342955	0.556552	0.48	152.356	NA	1.3	0.028	0.10712	https://ws.pangaea.de/dds-fdp/rest/panquery?datasetDOI=doi.pangaea.de/10.1594/PANGAEA.853810&filterParameterValue=1,TARA_N000002199	https://ws.pangaea.de/dds-fdp/rest/panquery?datasetDOI=doi.pangaea.de/10.1594/PANGAEA.858201&filterParameterValue=1,TARA_N000002199	https://ws.pangaea.de/dds-fdp/rest/panquery?datasetDOI=doi.pangaea.de/10.1594/PANGAEA.858207&filterParameterValue=1,TARA_N000002199	https://ws.pangaea.de/dds-fdp/rest/panquery?datasetDOI=doi.pangaea.de/10.1594/PANGAEA.842197&filterParameterValue=1,TARA_N000002199
TARA_N000000317	TARA_036	SEQ-(100L-or-15min)_W0.8-5	TARA_036_DCM_0.8-5	Coastal Biome	[IO] Indian Ocean	[ARAB] Northwest Arabian Sea Upwelling Province (MRGID:21475)	[DCM] deep chlorophyll maximum layer (ENVO:01000326)	2010-03-12T12:23	20.8222	63.5133	19.8794	2010-03-12	16:27	25.2683	36.5454	208.655	0.387014	0.489547	0.51	416.276	1428.93	2.08	1.38631	0.259338	https://ws.pangaea.de/dds-fdp/rest/panquery?datasetDOI=doi.pangaea.de/10.1594/PANGAEA.853810&filterParameterValue=1,TARA_N000000317	https://ws.pangaea.de/dds-fdp/rest/panquery?datasetDOI=doi.pangaea.de/10.1594/PANGAEA.858201&filterParameterValue=1,TARA_N000000317	https://ws.pangaea.de/dds-fdp/rest/panquery?datasetDOI=doi.pangaea.de/10.1594/PANGAEA.858207&filterParameterValue=1,TARA_N000000317	https://ws.pangaea.de/dds-fdp/rest/panquery?datasetDOI=doi.pangaea.de/10.1594/PANGAEA.842197&filterParameterValue=1,TARA_N000000317
TARA_N000000319	TARA_036	SEQ-(500mL-or-15min)_W5-20	TARA_036_DCM_5-20	Coastal Biome	[IO] Indian Ocean	[ARAB] Northwest Arabian Sea Upwelling Province (MRGID:21475)	[DCM] deep chlorophyll maximum layer (ENVO:01000326)	2010-03-12T12:23	20.8222	63.5133	19.8794	2010-03-12	16:27	25.2683	36.5454	208.655	0.387014	0.489547	0.51	416.276	1428.93	2.08	1.38631	0.259338	https://ws.pangaea.de/dds-fdp/rest/panquery?datasetDOI=doi.pangaea.de/10.1594/PANGAEA.853810&filterParameterValue=1,TARA_N000000319	https://ws.pangaea.de/dds-fdp/rest/panquery?datasetDOI=doi.pangaea.de/10.1594/PANGAEA.858201&filterParameterValue=1,TARA_N000000319	https://ws.pangaea.de/dds-fdp/rest/panquery?datasetDOI=doi.pangaea.de/10.1594/PANGAEA.858207&filterParameterValue=1,TARA_N000000319	https://ws.pangaea.de/dds-fdp/rest/panquery?datasetDOI=doi.pangaea.de/10.1594/PANGAEA.842197&filterParameterValue=1,TARA_N000000319
TARA_N000001728	TARA_109	SEQ-(100L-or-15min)_W>0.8	TARA_109_DCM_0.8->	Coastal Biome	[NPO] North Pacific Ocean	[CHIL] Chile-Peru Current Coastal Province (MRGID:21495)	[DCM] deep chlorophyll maximum layer (ENVO:01000326)	2011-05-12T22:15	2.0299	-84.5546	24.3558	2011-05-12	16:40	27.0171	34.0874	205.333	2.01011	0.418522	0.49	511.187	379.921	4.6	0.00374	0.537151	https://ws.pangaea.de/dds-fdp/rest/panquery?datasetDOI=doi.pangaea.de/10.1594/PANGAEA.853810&filterParameterValue=1,TARA_N000001728	https://ws.pangaea.de/dds-fdp/rest/panquery?datasetDOI=doi.pangaea.de/10.1594/PANGAEA.858201&filterParameterValue=1,TARA_N000001728	https://ws.pangaea.de/dds-fdp/rest/panquery?datasetDOI=doi.pangaea.de/10.1594/PANGAEA.858207&filterParameterValue=1,TARA_N000001728	https://ws.pangaea.de/dds-fdp/rest/panquery?datasetDOI=doi.pangaea.de/10.1594/PANGAEA.842197&filterParameterValue=1,TARA_N000001728
TARA_N000001732	TARA_109	SEQ-(100L-or-15min)_W0.8-5	TARA_109_DCM_0.8-5	Coastal Biome	[NPO] North Pacific Ocean	[CHIL] Chile-Peru Current Coastal Province (MRGID:21495)	[DCM] deep chlorophyll maximum layer (ENVO:01000326)	2011-05-12T22:15	2.0299	-84.5546	24.3558	2011-05-12	16:40	27.0171	34.0874	205.333	2.01011	0.418522	0.49	511.187	379.921	4.6	0.00374	0.537151	https://ws.pangaea.de/dds-fdp/rest/panquery?datasetDOI=doi.pangaea.de/10.1594/PANGAEA.853810&filterParameterValue=1,TARA_N000001732	https://ws.pangaea.de/dds-fdp/rest/panquery?datasetDOI=doi.pangaea.de/10.1594/PANGAEA.858201&filterParameterValue=1,TARA_N000001732	https://ws.pangaea.de/dds-fdp/rest/panquery?datasetDOI=doi.pangaea.de/10.1594/PANGAEA.858207&filterParameterValue=1,TARA_N000001732	https://ws.pangaea.de/dds-fdp/rest/panquery?datasetDOI=doi.pangaea.de/10.1594/PANGAEA.842197&filterParameterValue=1,TARA_N000001732
TARA_N000000791	TARA_066	SEQ-(500mL-or-15min)_W5-20	TARA_066_DCM_5-20	Coastal Biome	[SAO] South Atlantic Ocean	[BENG] Benguela Current Coastal Province (MRGID:21470)	[DCM] deep chlorophyll maximum layer (ENVO:01000326)	2010-07-15T15:36:10	-34.8901	18.0459	NA	2010-07-15	16:42	NA	NA	NA	NA	NA	NA	NA	561.024	3.23	NA	0.497906	https://ws.pangaea.de/dds-fdp/rest/panquery?datasetDOI=doi.pangaea.de/10.1594/PANGAEA.853810&filterParameterValue=1,TARA_N000000791	https://ws.pangaea.de/dds-fdp/rest/panquery?datasetDOI=doi.pangaea.de/10.1594/PANGAEA.858201&filterParameterValue=1,TARA_N000000791	https://ws.pangaea.de/dds-fdp/rest/panquery?datasetDOI=doi.pangaea.de/10.1594/PANGAEA.858207&filterParameterValue=1,TARA_N000000791	https://ws.pangaea.de/dds-fdp/rest/panquery?datasetDOI=doi.pangaea.de/10.1594/PANGAEA.842197&filterParameterValue=1,TARA_N000000791
TARA_N000000807	TARA_066	SEQ-(100L-or-15min)_W0.8-5	TARA_066_DCM_0.8-5	Coastal Biome	[SAO] South Atlantic Ocean	[BENG] Benguela Current Coastal Province (MRGID:21470)	[DCM] deep chlorophyll maximum layer (ENVO:01000326)	2010-07-15T15:36:10	-34.8901	18.0459	NA	2010-07-15	16:42	NA	NA	NA	NA	NA	NA	NA	561.024	3.23	NA	0.497906	https://ws.pangaea.de/dds-fdp/rest/panquery?datasetDOI=doi.pangaea.de/10.1594/PANGAEA.853810&filterParameterValue=1,TARA_N000000807	https://ws.pangaea.de/dds-fdp/rest/panquery?datasetDOI=doi.pangaea.de/10.1594/PANGAEA.858201&filterParameterValue=1,TARA_N000000807	https://ws.pangaea.de/dds-fdp/rest/panquery?datasetDOI=doi.pangaea.de/10.1594/PANGAEA.858207&filterParameterValue=1,TARA_N000000807	https://ws.pangaea.de/dds-fdp/rest/panquery?datasetDOI=doi.pangaea.de/10.1594/PANGAEA.842197&filterParameterValue=1,TARA_N000000807
TARA_N000001654	TARA_102	SEQ-(500mL-or-15min)_N5-20	TARA_102_SRF_5-20	Trades Biome	[SPO] South Pacific Ocean	[PEOD] Pacific Equatorial Divergence Province (MRGID:21489)	[SRF] surface water layer (ENVO:00010504)	2011-04-21T22:22	-5.252	-85.2052	5.526	2011-04-21	16:42	25.2804	34.8062	203.891	12.4153	0.58042	1	437.424	500.285	12.6	0.00438	0.692639	https://ws.pangaea.de/dds-fdp/rest/panquery?datasetDOI=doi.pangaea.de/10.1594/PANGAEA.853810&filterParameterValue=1,TARA_N000001654	https://ws.pangaea.de/dds-fdp/rest/panquery?datasetDOI=doi.pangaea.de/10.1594/PANGAEA.858201&filterParameterValue=1,TARA_N000001654	https://ws.pangaea.de/dds-fdp/rest/panquery?datasetDOI=doi.pangaea.de/10.1594/PANGAEA.858207&filterParameterValue=1,TARA_N000001654	https://ws.pangaea.de/dds-fdp/rest/panquery?datasetDOI=doi.pangaea.de/10.1594/PANGAEA.842197&filterParameterValue=1,TARA_N000001654
TARA_N000002195	TARA_135	SEQ-(500mL-or-15min)_N20-180	TARA_135_DCM_20-180	Coastal Biome	[NPO] North Pacific Ocean	[OCAL] Offshore California Current (MRGID:21493)	[DCM] deep chlorophyll maximum layer (ENVO:01000326)	2011-10-24T00:34	32.9909	-121.852	36.2089	2011-10-24	16:42	15.594	33.4848	210.072	0.342955	0.556552	0.48	152.356	NA	1.3	0.028	0.10712	https://ws.pangaea.de/dds-fdp/rest/panquery?datasetDOI=doi.pangaea.de/10.1594/PANGAEA.853810&filterParameterValue=1,TARA_N000002195	https://ws.pangaea.de/dds-fdp/rest/panquery?datasetDOI=doi.pangaea.de/10.1594/PANGAEA.858201&filterParameterValue=1,TARA_N000002195	https://ws.pangaea.de/dds-fdp/rest/panquery?datasetDOI=doi.pangaea.de/10.1594/PANGAEA.858207&filterParameterValue=1,TARA_N000002195	https://ws.pangaea.de/dds-fdp/rest/panquery?datasetDOI=doi.pangaea.de/10.1594/PANGAEA.842197&filterParameterValue=1,TARA_N000002195
TARA_N000002105	TARA_147	SEQ-(500mL-or-15min)_N5-20	TARA_147_SRF_5-20	Westerlies Biome	[NAO] North Atlantic Ocean	[NAST-W] North Atlantic Subtropical Gyral Province (MRGID:21455)	[SRF] surface water layer (ENVO:00010504)	2012-02-18T21:23	32.9701	-66.5548	5.50908	2012-02-18	16:42	20.1216	36.5675	213.261	-0.960636	0.122914	0	174.82	NA	0.4	1.07623	0.0343106	https://ws.pangaea.de/dds-fdp/rest/panquery?datasetDOI=doi.pangaea.de/10.1594/PANGAEA.853810&filterParameterValue=1,TARA_N000002105	https://ws.pangaea.de/dds-fdp/rest/panquery?datasetDOI=doi.pangaea.de/10.1594/PANGAEA.858201&filterParameterValue=1,TARA_N000002105	https://ws.pangaea.de/dds-fdp/rest/panquery?datasetDOI=doi.pangaea.de/10.1594/PANGAEA.858207&filterParameterValue=1,TARA_N000002105	https://ws.pangaea.de/dds-fdp/rest/panquery?datasetDOI=doi.pangaea.de/10.1594/PANGAEA.842197&filterParameterValue=1,TARA_N000002105
TARA_N000002106	TARA_147	SEQ-(500mL-or-15min)_N5-20	TARA_147_SRF_5-20	Westerlies Biome	[NAO] North Atlantic Ocean	[NAST-W] North Atlantic Subtropical Gyral Province (MRGID:21455)	[SRF] surface water layer (ENVO:00010504)	2012-02-18T21:23	32.9701	-66.5548	5.50908	2012-02-18	16:42	20.1216	36.5675	213.261	-0.960636	0.122914	0	174.82	NA	0.4	1.07623	0.0343106	https://ws.pangaea.de/dds-fdp/rest/panquery?datasetDOI=doi.pangaea.de/10.1594/PANGAEA.853810&filterParameterValue=1,TARA_N000002106	https://ws.pangaea.de/dds-fdp/rest/panquery?datasetDOI=doi.pangaea.de/10.1594/PANGAEA.858201&filterParameterValue=1,TARA_N000002106	https://ws.pangaea.de/dds-fdp/rest/panquery?datasetDOI=doi.pangaea.de/10.1594/PANGAEA.858207&filterParameterValue=1,TARA_N000002106	https://ws.pangaea.de/dds-fdp/rest/panquery?datasetDOI=doi.pangaea.de/10.1594/PANGAEA.842197&filterParameterValue=1,TARA_N000002106
TARA_N000000841	TARA_072	SEQ-(500mL-or-15min)_N20-180	TARA_072_DCM_20-180	Trades Biome	[SAO] South Atlantic Ocean	[SATL] South Atlantic Gyral Province (MRGID:21459)	[DCM] deep chlorophyll maximum layer (ENVO:01000326)	2010-10-05T17:45	-8.6996	-17.9926	100.382	2010-10-05	16:44	23.6999	36.6826	194.809	0.180999	0.359566	0.143	395.654	441.915	0.044	0.940198	0.212232	https://ws.pangaea.de/dds-fdp/rest/panquery?datasetDOI=doi.pangaea.de/10.1594/PANGAEA.853810&filterParameterValue=1,TARA_N000000841	https://ws.pangaea.de/dds-fdp/rest/panquery?datasetDOI=doi.pangaea.de/10.1594/PANGAEA.858201&filterParameterValue=1,TARA_N000000841	https://ws.pangaea.de/dds-fdp/rest/panquery?datasetDOI=doi.pangaea.de/10.1594/PANGAEA.858207&filterParameterValue=1,TARA_N000000841	https://ws.pangaea.de/dds-fdp/rest/panquery?datasetDOI=doi.pangaea.de/10.1594/PANGAEA.842197&filterParameterValue=1,TARA_N000000841
TARA_N000002299	TARA_128	SEQ-(500mL-or-15min)_N20-180	TARA_128_DCM_20-180	Trades Biome	[NPO] North Pacific Ocean	[PEOD] Pacific Equatorial Divergence Province (MRGID:21489)	[DCM] deep chlorophyll maximum layer (ENVO:01000326)	2011-09-05T03:00	0.0396	-153.807	39.217	2011-09-05	16:45	26.0826	35.1329	177.238	4.23464	0.439034	0.55	446.409	430.88	5.26	0.00431	0.124677	https://ws.pangaea.de/dds-fdp/rest/panquery?datasetDOI=doi.pangaea.de/10.1594/PANGAEA.853810&filterParameterValue=1,TARA_N000002299	https://ws.pangaea.de/dds-fdp/rest/panquery?datasetDOI=doi.pangaea.de/10.1594/PANGAEA.858201&filterParameterValue=1,TARA_N000002299	https://ws.pangaea.de/dds-fdp/rest/panquery?datasetDOI=doi.pangaea.de/10.1594/PANGAEA.858207&filterParameterValue=1,TARA_N000002299	https://ws.pangaea.de/dds-fdp/rest/panquery?datasetDOI=doi.pangaea.de/10.1594/PANGAEA.842197&filterParameterValue=1,TARA_N000002299
TARA_N000000876	TARA_076	SEQ-(500mL-or-15min)_N20-180	TARA_076_DCM_20-180	Trades Biome	[SAO] South Atlantic Ocean	[SATL] South Atlantic Gyral Province (MRGID:21459)	[DCM] deep chlorophyll maximum layer (ENVO:01000326)	2010-10-16T18:54	-21.0716	-35.3964	107.337	2010-10-16	16:46	22.5176	36.9465	205.306	0.056847	0.092923	0.047	31.8656	262.556	0	0.722549	0.200184	https://ws.pangaea.de/dds-fdp/rest/panquery?datasetDOI=doi.pangaea.de/10.1594/PANGAEA.853810&filterParameterValue=1,TARA_N000000876	https://ws.pangaea.de/dds-fdp/rest/panquery?datasetDOI=doi.pangaea.de/10.1594/PANGAEA.858201&filterParameterValue=1,TARA_N000000876	https://ws.pangaea.de/dds-fdp/rest/panquery?datasetDOI=doi.pangaea.de/10.1594/PANGAEA.858207&filterParameterValue=1,TARA_N000000876	https://ws.pangaea.de/dds-fdp/rest/panquery?datasetDOI=doi.pangaea.de/10.1594/PANGAEA.842197&filterParameterValue=1,TARA_N000000876
TARA_N000001622	TARA_100	SEQ-(500mL-or-15min)_N180-2000	TARA_100_DCM_180-2000	Trades Biome	[SPO] South Pacific Ocean	[SPSG] South Pacific Subtropical Gyre Province, North and South (MRGID:21486)	[DCM] deep chlorophyll maximum layer (ENVO:01000326)	2011-04-15T23:30	-12.9214	-96.0953	59.6157	2011-04-15	17:05	19.432	35.4361	224.853	0.369746	0.389897	0.78	1408.2	398.559	5.7	0.0027	0.329451	https://ws.pangaea.de/dds-fdp/rest/panquery?datasetDOI=doi.pangaea.de/10.1594/PANGAEA.853810&filterParameterValue=1,TARA_N000001622	https://ws.pangaea.de/dds-fdp/rest/panquery?datasetDOI=doi.pangaea.de/10.1594/PANGAEA.858201&filterParameterValue=1,TARA_N000001622	https://ws.pangaea.de/dds-fdp/rest/panquery?datasetDOI=doi.pangaea.de/10.1594/PANGAEA.858207&filterParameterValue=1,TARA_N000001622	https://ws.pangaea.de/dds-fdp/rest/panquery?datasetDOI=doi.pangaea.de/10.1594/PANGAEA.842197&filterParameterValue=1,TARA_N000001622
TARA_N000002171	TARA_135	SEQ-(100L-or-15min)_W>3	TARA_135_MES_3->	Coastal Biome	[NPO] North Pacific Ocean	[OCAL] Offshore California Current (MRGID:21493)	[MES] marine water layer (ENVO:01000295) within the mesopelagic zone (ENVO:00000213)	2011-10-24T01:01:16	33.0339	-121.878	NA	2011-10-24	17:09	NA	NA	NA	NA	NA	NA	NA	NA	NA	NA	NA	https://ws.pangaea.de/dds-fdp/rest/panquery?datasetDOI=doi.pangaea.de/10.1594/PANGAEA.853810&filterParameterValue=1,TARA_N000002171	https://ws.pangaea.de/dds-fdp/rest/panquery?datasetDOI=doi.pangaea.de/10.1594/PANGAEA.858201&filterParameterValue=1,TARA_N000002171	https://ws.pangaea.de/dds-fdp/rest/panquery?datasetDOI=doi.pangaea.de/10.1594/PANGAEA.858207&filterParameterValue=1,TARA_N000002171	https://ws.pangaea.de/dds-fdp/rest/panquery?datasetDOI=doi.pangaea.de/10.1594/PANGAEA.842197&filterParameterValue=1,TARA_N000002171
TARA_N000002172	TARA_135	SEQ-(100L-or-15min)_W0.8-3	TARA_135_MES_0.8-3	Coastal Biome	[NPO] North Pacific Ocean	[OCAL] Offshore California Current (MRGID:21493)	[MES] marine water layer (ENVO:01000295) within the mesopelagic zone (ENVO:00000213)	2011-10-24T01:01:16	33.0339	-121.878	NA	2011-10-24	17:09	NA	NA	NA	NA	NA	NA	NA	NA	NA	NA	NA	https://ws.pangaea.de/dds-fdp/rest/panquery?datasetDOI=doi.pangaea.de/10.1594/PANGAEA.853810&filterParameterValue=1,TARA_N000002172	https://ws.pangaea.de/dds-fdp/rest/panquery?datasetDOI=doi.pangaea.de/10.1594/PANGAEA.858201&filterParameterValue=1,TARA_N000002172	https://ws.pangaea.de/dds-fdp/rest/panquery?datasetDOI=doi.pangaea.de/10.1594/PANGAEA.858207&filterParameterValue=1,TARA_N000002172	https://ws.pangaea.de/dds-fdp/rest/panquery?datasetDOI=doi.pangaea.de/10.1594/PANGAEA.842197&filterParameterValue=1,TARA_N000002172
TARA_N000002356	TARA_131	SEQ-(500mL-or-15min)_N5-20	TARA_131_SRF_5-20	Trades Biome	[NPO] North Pacific Ocean	[NPTG] North Pacific Tropical Gyre Province (MRGID:21487)	[SRF] surface water layer (ENVO:00010504)	2011-09-30T03:33	22.7091	-158.025	5.8802	2011-09-30	17:10	26.3155	35.2315	195.127	-1.00537	0.032278	0.05	115.981	NA	0.03	0.195741	0.00246715	https://ws.pangaea.de/dds-fdp/rest/panquery?datasetDOI=doi.pangaea.de/10.1594/PANGAEA.853810&filterParameterValue=1,TARA_N000002356	https://ws.pangaea.de/dds-fdp/rest/panquery?datasetDOI=doi.pangaea.de/10.1594/PANGAEA.858201&filterParameterValue=1,TARA_N000002356	https://ws.pangaea.de/dds-fdp/rest/panquery?datasetDOI=doi.pangaea.de/10.1594/PANGAEA.858207&filterParameterValue=1,TARA_N000002356	https://ws.pangaea.de/dds-fdp/rest/panquery?datasetDOI=doi.pangaea.de/10.1594/PANGAEA.842197&filterParameterValue=1,TARA_N000002356
TARA_N000002719	TARA_150	SEQ-(500mL-or-15min)_N180-2000	TARA_150_DCM_180-2000	Westerlies Biome	[NAO] North Atlantic Ocean	[NAST-W] North Atlantic Subtropical Gyral Province (MRGID:21455)	[DCM] deep chlorophyll maximum layer (ENVO:01000326)	2012-03-05T19:57	35.7867	-37.0916	41.3053	2012-03-05	17:17	17.6552	36.2401	230.105	1.20919	0.343614	0	653.698	627.014	0.17	1.0702	0.0429744	https://ws.pangaea.de/dds-fdp/rest/panquery?datasetDOI=doi.pangaea.de/10.1594/PANGAEA.853810&filterParameterValue=1,TARA_N000002719	https://ws.pangaea.de/dds-fdp/rest/panquery?datasetDOI=doi.pangaea.de/10.1594/PANGAEA.858201&filterParameterValue=1,TARA_N000002719	https://ws.pangaea.de/dds-fdp/rest/panquery?datasetDOI=doi.pangaea.de/10.1594/PANGAEA.858207&filterParameterValue=1,TARA_N000002719	https://ws.pangaea.de/dds-fdp/rest/panquery?datasetDOI=doi.pangaea.de/10.1594/PANGAEA.842197&filterParameterValue=1,TARA_N000002719
TARA_N000001428	TARA_081	SEQ-(500mL-or-15min)_N20-180	TARA_081_SRF_20-180	Westerlies Biome	[SAO] South Atlantic Ocean	[SSTC] South Subtropical Convergence Province (MRGID:21500)	[SRF] surface water layer (ENVO:00010504)	2010-12-02T20:42	-44.6241	-52.1505	5.48558	2010-12-02	17:23	13.4912	34.6943	257.787	3.14709	0.180899	0.429	830.603	NA	3.081	1.08485	0.693098	https://ws.pangaea.de/dds-fdp/rest/panquery?datasetDOI=doi.pangaea.de/10.1594/PANGAEA.853810&filterParameterValue=1,TARA_N000001428	https://ws.pangaea.de/dds-fdp/rest/panquery?datasetDOI=doi.pangaea.de/10.1594/PANGAEA.858201&filterParameterValue=1,TARA_N000001428	https://ws.pangaea.de/dds-fdp/rest/panquery?datasetDOI=doi.pangaea.de/10.1594/PANGAEA.858207&filterParameterValue=1,TARA_N000001428	https://ws.pangaea.de/dds-fdp/rest/panquery?datasetDOI=doi.pangaea.de/10.1594/PANGAEA.842197&filterParameterValue=1,TARA_N000001428
TARA_N000001662	TARA_102	SEQ-(500mL-or-15min)_N180-2000	TARA_102_SRF_180-2000	Trades Biome	[SPO] South Pacific Ocean	[PEOD] Pacific Equatorial Divergence Province (MRGID:21489)	[SRF] surface water layer (ENVO:00010504)	2011-04-21T23:03	-5.2537	-85.2221	5.526	2011-04-21	17:23	25.2804	34.8062	203.891	12.4153	0.58042	1	437.424	500.285	12.6	0.00438	0.692639	https://ws.pangaea.de/dds-fdp/rest/panquery?datasetDOI=doi.pangaea.de/10.1594/PANGAEA.853810&filterParameterValue=1,TARA_N000001662	https://ws.pangaea.de/dds-fdp/rest/panquery?datasetDOI=doi.pangaea.de/10.1594/PANGAEA.858201&filterParameterValue=1,TARA_N000001662	https://ws.pangaea.de/dds-fdp/rest/panquery?datasetDOI=doi.pangaea.de/10.1594/PANGAEA.858207&filterParameterValue=1,TARA_N000001662	https://ws.pangaea.de/dds-fdp/rest/panquery?datasetDOI=doi.pangaea.de/10.1594/PANGAEA.842197&filterParameterValue=1,TARA_N000001662
TARA_N000000837	TARA_072	SEQ-(500mL-or-15min)_N5-20	TARA_072_DCM_5-20	Trades Biome	[SAO] South Atlantic Ocean	[SATL] South Atlantic Gyral Province (MRGID:21459)	[DCM] deep chlorophyll maximum layer (ENVO:01000326)	2010-10-05T18:28	-8.6831	-18.0095	100.382	2010-10-05	17:27	23.6999	36.6826	194.809	0.180999	0.359566	0.143	395.654	441.915	0.044	0.940198	0.212232	https://ws.pangaea.de/dds-fdp/rest/panquery?datasetDOI=doi.pangaea.de/10.1594/PANGAEA.853810&filterParameterValue=1,TARA_N000000837	https://ws.pangaea.de/dds-fdp/rest/panquery?datasetDOI=doi.pangaea.de/10.1594/PANGAEA.858201&filterParameterValue=1,TARA_N000000837	https://ws.pangaea.de/dds-fdp/rest/panquery?datasetDOI=doi.pangaea.de/10.1594/PANGAEA.858207&filterParameterValue=1,TARA_N000000837	https://ws.pangaea.de/dds-fdp/rest/panquery?datasetDOI=doi.pangaea.de/10.1594/PANGAEA.842197&filterParameterValue=1,TARA_N000000837
TARA_X000001040	TARA_009	SEQ-(100L-or-15min)_W0.8-5	TARA_009_DCM_0.8-5	Westerlies Biome	[MS] Mediterranean Sea	[MEDI] Mediterranean Sea, Black Sea Province (MRGID:21465)	[DCM] deep chlorophyll maximum layer (ENVO:01000326)	2009-09-28T16:59	39.0609	5.9422	60	2009-09-28	17:32	15.9461	37.9401	NA	NA	0.407467	0.02	157.403	205.122	0.08	1.26242	0.17402	https://ws.pangaea.de/dds-fdp/rest/panquery?datasetDOI=doi.pangaea.de/10.1594/PANGAEA.853810&filterParameterValue=1,TARA_X000001040	https://ws.pangaea.de/dds-fdp/rest/panquery?datasetDOI=doi.pangaea.de/10.1594/PANGAEA.858201&filterParameterValue=1,TARA_X000001040	https://ws.pangaea.de/dds-fdp/rest/panquery?datasetDOI=doi.pangaea.de/10.1594/PANGAEA.858207&filterParameterValue=1,TARA_X000001040	https://ws.pangaea.de/dds-fdp/rest/panquery?datasetDOI=doi.pangaea.de/10.1594/PANGAEA.842197&filterParameterValue=1,TARA_X000001040
[truncated: 28 more rows]
