# Supplementary material for: A global ocean atlas of eukaryotic genes
Source: Nat Commun. 2018 Jan 25;9:373. doi: 10.1038/s41467-017-02342-1 (PMC5785536; doi:10.1038/s41467-017-02342-1)
Supplement: Supplementary file 8 — Supplementary Data 6 [file 41467_2017_2342_MOESM8_ESM.xlsx]

## Sheet: Supplementary-Data-6
Supplementary Data 6: Tara Oceans metatranscriptomic reads assembly. For each sample used in the construction of the gene catalog, the number of imput reads, the percentage of reads assembled and the number of reads obtained are shown. The mean size and the N50 of these contigs are indicated in the last 2 columns.
Tara Oceans ID	BioSamples ID	(ENA accession #)	Station	Depth	Filter	Input_Reads	Assembl	Contigs	Mean Size (bp)	N50 (bp)	Accession Number (run)	Related biomolecular data	Sample Code
TARA_N000001606	SAMEA2622128	ERS491883	TARA_100	DCM	0.8 - 2000	366M	0.5	1550871	484bp	570bp	ERR1739847,ERR1739848	http://www.ebi.ac.uk/ena/data/view/ERS491883	100DCM1GGZZ14
TARA_N000001610	SAMEA2622130	ERS491885	TARA_100	DCM	0.8 - 5	493M	0.19	920481	497bp	636bp	ERR1740118,ERR1740132	http://www.ebi.ac.uk/ena/data/view/ERS491885	100DCM1GGMM14
TARA_N000001622	SAMEA2657044	ERS491900	TARA_100	DCM	180 - 2000	492M	0.5	861943	713bp	1152bp	ERR1740140,ERR1740131	http://www.ebi.ac.uk/ena/data/view/ERS491900	100DCM1SSUU14
TARA_N000001618	SAMEA2657077	ERS491904	TARA_100	DCM	20 - 180	248M	0.18	132563	447bp	527bp	ERR1739836,ERR1739837	http://www.ebi.ac.uk/ena/data/view/ERS491904	100DCM1QQSS14
TARA_N000001614	SAMEA2622132	ERS491887	TARA_100	DCM	5 - 20	102M	0.08	235488	349bp	369bp	ERR1739849,ERR1739845	http://www.ebi.ac.uk/ena/data/view/ERS491887	100DCM1MMQQ14
TARA_N000001642	SAMEA2622158	ERS491922	TARA_100	MES	0.8 - 3	10M	0.01	2825	396bp	443bp	ERR1712104,ERR1711958	http://www.ebi.ac.uk/ena/data/view/ERS491922	100MES1GGKK14
TARA_N000001643	SAMEA2622159	ERS491923	TARA_100	MES	3 - 2000	6M	0.03	4136	421bp	485bp	ERR1711961,ERR1712068	http://www.ebi.ac.uk/ena/data/view/ERS491923	100MES2KKZZ14
TARA_N000001604	SAMEA2622104	ERS491843	TARA_100	SRF	0.8 - 2000	449M	0.27	949463	611bp	894bp	ERR1719156,ERR1719428	http://www.ebi.ac.uk/ena/data/view/ERS491843	100SUR1GGZZ14
TARA_N000001608	SAMEA2622106	ERS491845	TARA_100	SRF	0.8 - 5	515M	0.35	1207759	624bp	925bp	ERR1719161,ERR1719388	http://www.ebi.ac.uk/ena/data/view/ERS491845	100SUR1GGMM14
TARA_N000001620	SAMEA2657000	ERS491866	TARA_100	SRF	180 - 2000	477M	0.5	914998	700bp	1121bp	ERR1719403,ERR1719204	http://www.ebi.ac.uk/ena/data/view/ERS491866	100SUR1SSUU14
TARA_N000001616	SAMEA2657086	ERS491854	TARA_100	SRF	20 - 180	391M	0.32	875308	492bp	584bp	ERR1711884,ERR1712214	http://www.ebi.ac.uk/ena/data/view/ERS491854	100SUR1QQSS14
TARA_N000001612	SAMEA2656973	ERS491858	TARA_100	SRF	5 - 20	495M	0.2	1172721	440bp	519bp	ERR1719254,ERR1719401	http://www.ebi.ac.uk/ena/data/view/ERS491858	100SUR1MMQQ14
TARA_N000001648	SAMEA2622228	ERS492021	TARA_102	DCM	0.8 - 2000	510M	0.27	1075272	548bp	735bp	ERR1719332,ERR1719420	http://www.ebi.ac.uk/ena/data/view/ERS492021	102DCM1GGZZ14
TARA_N000001652	SAMEA2622230	ERS492023	TARA_102	DCM	0.8 - 5	497M	0.28	1099604	526bp	684bp	ERR1719321,ERR1719146	http://www.ebi.ac.uk/ena/data/view/ERS492023	102DCM1GGMM14
TARA_N000001664	SAMEA2657097	ERS492000	TARA_102	DCM	180 - 2000	338M	0.35	219260	501bp	654bp	ERR1711942,ERR1711875	http://www.ebi.ac.uk/ena/data/view/ERS492000	102DCM1SSUU14
TARA_N000001660	SAMEA2657087	ERS492004	TARA_102	DCM	20 - 180	158M	0.08	256187	441bp	506bp	ERR1712095,ERR1711983	http://www.ebi.ac.uk/ena/data/view/ERS492004	102DCM1QQSS14
TARA_N000001656	SAMEA2622232	ERS492025	TARA_102	DCM	5 - 20	407M	0.44	1231222	377bp	400bp	ERR1711862,ERR1711982	http://www.ebi.ac.uk/ena/data/view/ERS492025	102DCM1MMQQ14
TARA_N000001646	SAMEA2622182	ERS491947	TARA_102	SRF	0.8 - 2000	453M	0.37	957484	603bp	863bp	ERR1719443,ERR1719515	http://www.ebi.ac.uk/ena/data/view/ERS491947	102SUR1GGZZ14
TARA_N000001650	SAMEA2622184	ERS491949	TARA_102	SRF	0.8 - 5	467M	0.44	1038549	584bp	823bp	ERR1719172,ERR1719375	http://www.ebi.ac.uk/ena/data/view/ERS491949	102SUR1GGMM14
TARA_N000001662	SAMEA2657072	ERS491970	TARA_102	SRF	180 - 2000	433M	0.49	493331	629bp	954bp	ERR1719312,ERR1719308	http://www.ebi.ac.uk/ena/data/view/ERS491970	102SUR1SSUU14
TARA_N000001658	SAMEA2657092	ERS491958	TARA_102	SRF	20 - 180	445M	0.43	655937	638bp	1016bp	ERR1719232,ERR1719438	http://www.ebi.ac.uk/ena/data/view/ERS491958	102SUR1QQSS14
TARA_N000001654	SAMEA2656991	ERS491962	TARA_102	SRF	5 - 20	402M	0.24	558212	378bp	425bp	ERR1719279,ERR1719396	http://www.ebi.ac.uk/ena/data/view/ERS491962	102SUR1MMQQ14
TARA_N000001728	SAMEA2622343	ERS492184	TARA_109	DCM	0.8 - 2000	400M	0.23	742152	575bp	779bp	ERR1719281,ERR1719299	http://www.ebi.ac.uk/ena/data/view/ERS492184	109DCM1GGZZ14
TARA_N000001732	SAMEA2622345	ERS492186	TARA_109	DCM	0.8 - 5	372M	0.22	639057	564bp	749bp	ERR1719335	http://www.ebi.ac.uk/ena/data/view/ERS492186	109DCM1GGMM14
TARA_N000001740	SAMEA2657103	ERS492224	TARA_109	DCM	20 - 180	400M	0.32	836348	489bp	613bp	ERR1719245	http://www.ebi.ac.uk/ena/data/view/ERS492224	109DCM1QQSS14
TARA_N000001796	SAMEA2657076	ERS492226	TARA_109	DCM	20 - 180	409M	0.41	557767	608bp	897bp	ERR1719147,ERR1719481	http://www.ebi.ac.uk/ena/data/view/ERS492226	109DCM01QQSS14
TARA_N000001784	SAMEA2622369	ERS492212	TARA_109	MES	0.8 - 3	351M	0.5	856515	428bp	488bp	ERR1712098,ERR1712058	http://www.ebi.ac.uk/ena/data/view/ERS492212	109MES1GGKK14
TARA_N000001727	SAMEA2622324	ERS492153	TARA_109	SRF	0.8 - 2000	403M	0.27	1006926	537bp	707bp	ERR1719314,ERR1719379	http://www.ebi.ac.uk/ena/data/view/ERS492153	109SUR1GGZZ14
TARA_N000001730	SAMEA2622325	ERS492154	TARA_109	SRF	0.8 - 5	368M	0.3	908911	546bp	724bp	ERR1719235	http://www.ebi.ac.uk/ena/data/view/ERS492154	109SUR1GGMM14
TARA_N000001742	SAMEA2657088	ERS492169	TARA_109	SRF	180 - 2000	378M	0.49	435384	694bp	1075bp	ERR1719286,ERR1719300	http://www.ebi.ac.uk/ena/data/view/ERS492169	109SUR1SSUU14
TARA_N000001738	SAMEA2657008	ERS492137	TARA_109	SRF	20 - 180	463M	0.39	782919	689bp	1084bp	ERR1719208,ERR1719471	http://www.ebi.ac.uk/ena/data/view/ERS492137	109SUR1QQSS14
TARA_N000001734	SAMEA2657063	ERS492161	TARA_109	SRF	5 - 20	447M	0.28	819322	367bp	395bp	ERR1719373,ERR1719168	http://www.ebi.ac.uk/ena/data/view/ERS492161	109SUR1MMQQ14
TARA_X000001288	SAMEA2619621	ERS488249	TARA_11	SRF	0.8 - 2000	449M	0.26	1103969	439bp	524bp	ERR1719231,ERR1719164	http://www.ebi.ac.uk/ena/data/view/ERS488249	11SUR03GGZZ14
TARA_X000001334	SAMEA2657003	ERS488257	TARA_11	SRF	180 - 2000	376M	0.44	554426	857bp	1808bp	ERR1711946,ERR1711911	http://www.ebi.ac.uk/ena/data/view/ERS488257	11SUR2SSUU14
TARA_X000001338	SAMEA2656955	ERS488262	TARA_11	SRF	20 - 180	338M	0.41	446640	482bp	585bp	ERR1712049,ERR1711860	http://www.ebi.ac.uk/ena/data/view/ERS488262	11SUR1QQSS14
TARA_X000001286	SAMEA2619623	ERS488251	TARA_11	SRF	5 - 20	347M	0.53	749863	564bp	761bp	ERR1712063,ERR1712137	http://www.ebi.ac.uk/ena/data/view/ERS488251	11SUR1MMQQ14
TARA_N000001748	SAMEA2622415	ERS492277	TARA_110	DCM	0.8 - 2000	368M	0.36	576792	504bp	630bp	ERR1712201,ERR1712025	http://www.ebi.ac.uk/ena/data/view/ERS492277	110DCM1GGZZ14
TARA_N000001752	SAMEA2622417	ERS492279	TARA_110	DCM	0.8 - 5	344M	0.53	2102700	393bp	433bp	ERR1712124,ERR1712224	http://www.ebi.ac.uk/ena/data/view/ERS492279	110DCM1GGMM14
TARA_N000001764	SAMEA2731692	ERS492313	TARA_110	DCM	180 - 2000	418M	0.43	611110	478bp	613bp	ERR1719347,ERR1719358	http://www.ebi.ac.uk/ena/data/view/ERS492313	110DCM1SSUU14
TARA_N000001746	SAMEA2622389	ERS492241	TARA_110	SRF	0.8 - 2000	353M	0.39	837214	536bp	711bp	ERR1712134,ERR1711937	http://www.ebi.ac.uk/ena/data/view/ERS492241	110SUR1GGZZ14
TARA_N000001750	SAMEA2622391	ERS492243	TARA_110	SRF	0.8 - 5	332M	0.24	347228	579bp	761bp	ERR1712078,ERR1711886	http://www.ebi.ac.uk/ena/data/view/ERS492243	110SUR1GGMM14
TARA_N000001762	SAMEA2731833	ERS492260	TARA_110	SRF	180 - 2000	423M	0.18	216115	460bp	560bp	ERR1711954,ERR1712081	http://www.ebi.ac.uk/ena/data/view/ERS492260	110SUR1SSUU14
TARA_N000001758	SAMEA2731795	ERS492254	TARA_110	SRF	20 - 180	381M	0.37	758783	526bp	724bp	ERR1719170,ERR1719445	http://www.ebi.ac.uk/ena/data/view/ERS492254	110SUR1QQSS14
TARA_N000001754	SAMEA2622393	ERS492245	TARA_110	SRF	5 - 20	391M	0.29	372649	490bp	609bp	ERR1712115,ERR1712177	http://www.ebi.ac.uk/ena/data/view/ERS492245	110SUR1MMQQ14
TARA_N000001814	SAMEA2622487	ERS492366	TARA_111	DCM	0.8 - 2000	493M	0.2	727910	595bp	852bp	ERR1719262,ERR1719355	http://www.ebi.ac.uk/ena/data/view/ERS492366	111DCM1GGZZ14
TARA_N000001816	SAMEA2622489	ERS492368	TARA_111	DCM	0.8 - 5	348M	0.42	440623	644bp	907bp	ERR1712144,ERR1711977	http://www.ebi.ac.uk/ena/data/view/ERS492368	111DCM2GGMM14
TARA_N000001828	SAMEA2657019	ERS492400	TARA_111	DCM	180 - 2000	491M	0.44	1001283	630bp	946bp	ERR1719290,ERR1719187	http://www.ebi.ac.uk/ena/data/view/ERS492400	111DCM1SSUU14
TARA_N000001824	SAMEA2656980	ERS492404	TARA_111	DCM	20 - 180	480M	0.33	899755	639bp	958bp	ERR1719211,ERR1719412	http://www.ebi.ac.uk/ena/data/view/ERS492404	111DCM1QQSS14
TARA_N000001820	SAMEA2622490	ERS492369	TARA_111	DCM	5 - 20	355M	0.33	412067	521bp	671bp	ERR1712147,ERR1711885	http://www.ebi.ac.uk/ena/data/view/ERS492369	111DCM2MMQQ14
TARA_N000001810	SAMEA2622461	ERS492330	TARA_111	SRF	0.8 - 2000	442M	0.21	831444	604bp	868bp	ERR1719191,ERR1719236	http://www.ebi.ac.uk/ena/data/view/ERS492330	111SUR1GGZZ14
TARA_N000001812	SAMEA2622463	ERS492332	TARA_111	SRF	0.8 - 5	200M	0.1	386667	445bp	519bp	ERR1711904,ERR1711985	http://www.ebi.ac.uk/ena/data/view/ERS492332	111SUR2GGMM14
TARA_N000001826	SAMEA2656988	ERS492349	TARA_111	SRF	180 - 2000	521M	0.51	899552	665bp	1065bp	ERR1719447,ERR1719462	http://www.ebi.ac.uk/ena/data/view/ERS492349	111SUR1SSUU14
TARA_N000001823	SAMEA2657036	ERS492344	TARA_111	SRF	20 - 180	420M	0.42	748846	544bp	726bp	ERR1711992,ERR1712241	http://www.ebi.ac.uk/ena/data/view/ERS492344	111SUR1QQSS14
TARA_N000001937	SAMEA2622660	ERS492650	TARA_122	SRF	0.8 - 2000	476M	0.26	905629	592bp	829bp	ERR1719463,ERR1719159	http://www.ebi.ac.uk/ena/data/view/ERS492650	122SUR2GGZZ14
TARA_N000001938	SAMEA2622661	ERS492651	TARA_122	SRF	0.8 - 5	246M	0.33	1647613	387bp	430bp	ERR1712182,ERR1712118,ERR1711869	http://www.ebi.ac.uk/ena/data/view/ERS492651	122SUR1GGMM14
TARA_N000001942	SAMEA2657010	ERS492658	TARA_122	SRF	180 - 2000	327M	0.23	414241	381bp	404bp	ERR1712219,ERR1711929,ERR1711951	http://www.ebi.ac.uk/ena/data/view/ERS492658	122SUR1SSUU14
TARA_N000001941	SAMEA2657094	ERS492662	TARA_122	SRF	20 - 180	149M	0.01	51499	366bp	364bp	ERR1712069,ERR1712197,ERR1711986	http://www.ebi.ac.uk/ena/data/view/ERS492662	122SUR1QQSS14
TARA_N000001943	SAMEA2657070	ERS492669	TARA_122	SRF	5 - 20	202M	0.19	867568	375bp	398bp	ERR1712207,ERR1711933,ERR1711897	http://www.ebi.ac.uk/ena/data/view/ERS492669	122SUR1MMQQ14
TARA_N000001972	SAMEA2622719	ERS492742	TARA_123	SRF	0.8 - 2000	513M	0.31	1223547	596bp	834bp	ERR1719393,ERR1719310	http://www.ebi.ac.uk/ena/data/view/ERS492742	123SUR1GGZZ14
TARA_N000001992	SAMEA2622717	ERS492740	TARA_123	SRF	0.8 - 5	341M	0.19	1070615	483bp	596bp	ERR1719256,ERR1719298,ERR1719217	http://www.ebi.ac.uk/ena/data/view/ERS492740	123SUR3GGMM14
TARA_N000001998	SAMEA2657005	ERS492757	TARA_123	SRF	180 - 2000	82M	0.16	179452	607bp	822bp	ERR1711914,ERR1711917	http://www.ebi.ac.uk/ena/data/view/ERS492757	123SUR3SSUU14
TARA_N000001996	SAMEA2656975	ERS492763	TARA_123	SRF	20 - 180	557M	0.34	1115908	537bp	721bp	ERR1719297,ERR1719410,ERR1719307	http://www.ebi.ac.uk/ena/data/view/ERS492763	123SUR1QQSS14
TARA_N000001994	SAMEA2657109	ERS492751	TARA_123	SRF	5 - 20	439M	0.27	992533	436bp	514bp	ERR1719437,ERR1719413,ERR1719343	http://www.ebi.ac.uk/ena/data/view/ERS492751	123SUR1MMQQ14
TARA_N000002036	SAMEA2622769	ERS492824	TARA_124	SRF	0.8 - 2000	489M	0.27	977860	418bp	482bp	ERR1719448,ERR1719389,ERR1719194	http://www.ebi.ac.uk/ena/data/view/ERS492824	124SUR1GGZZ14
TARA_N000002037	SAMEA2622770	ERS492825	TARA_124	SRF	0.8 - 5	510M	0.33	1168044	574bp	801bp	ERR1719301,ERR1719160,ERR1719214	http://www.ebi.ac.uk/ena/data/view/ERS492825	124SUR1GGMM14
TARA_N000002043	SAMEA2656986	ERS492846	TARA_124	SRF	180 - 2000	615M	0.53	652000	583bp	892bp	ERR1719391,ERR1719175,ERR1719381,ERR1719365	http://www.ebi.ac.uk/ena/data/view/ERS492846	124SUR1SSUU14
TARA_N000002041	SAMEA2657085	ERS492852	TARA_124	SRF	20 - 180	309M	0.15	247725	508bp	636bp	ERR1711949,ERR1712155	http://www.ebi.ac.uk/ena/data/view/ERS492852	124SUR1QQSS14
TARA_N000002039	SAMEA2622774	ERS492829	TARA_124	SRF	5 - 20	165M	0.27	60640	348bp	377bp	ERR1711882,ERR1711999	http://www.ebi.ac.uk/ena/data/view/ERS492829	124SUR2MMQQ14
TARA_N000002017	SAMEA2622824	ERS492895	TARA_125	SRF	0.8 - 2000	477M	0.24	922498	405bp	465bp	ERR1719404,ERR1719213,ERR1719459	http://www.ebi.ac.uk/ena/data/view/ERS492895	125SUR1GGZZ14
TARA_N000002019	SAMEA2622826	ERS492897	TARA_125	SRF	0.8 - 5	566M	0.33	1247355	551bp	759bp	ERR1719395,ERR1719316,ERR1719207	http://www.ebi.ac.uk/ena/data/view/ERS492897	125SUR1GGMM14
TARA_N000002025	SAMEA2657071	ERS492904	TARA_125	SRF	180 - 2000	525M	0.46	707159	666bp	1107bp	ERR1719295,ERR1719249,ERR1719385	http://www.ebi.ac.uk/ena/data/view/ERS492904	125SUR1SSUU14
TARA_N000002024	SAMEA2657032	ERS492909	TARA_125	SRF	20 - 180	407M	0.21	325991	481bp	595bp	ERR1712102,ERR1711923	http://www.ebi.ac.uk/ena/data/view/ERS492909	125SUR1QQSS14
TARA_N000002021	SAMEA2656982	ERS492912	TARA_125	SRF	5 - 20	562M	0.32	1302983	499bp	660bp	ERR1719356,ERR1719145,ERR1719293	http://www.ebi.ac.uk/ena/data/view/ERS492912	125SUR1MMQQ14
TARA_N000002287	SAMEA2622934	ERS493109	TARA_128	DCM	0.8 - 2000	479M	0.27	1059119	450bp	544bp	ERR1719439,ERR1719333	http://www.ebi.ac.uk/ena/data/view/ERS493109	128DCM1GGZZ14
TARA_N000002291	SAMEA2622936	ERS493111	TARA_128	DCM	0.8 - 5	389M	0.31	848103	615bp	895bp	ERR1719380,ERR1719324	http://www.ebi.ac.uk/ena/data/view/ERS493111	128DCM1GGMM14
TARA_N000002303	SAMEA2731900	ERS493076	TARA_128	DCM	180 - 2000	285M	0.21	101401	497bp	687bp	ERR1711867,ERR1712101	http://www.ebi.ac.uk/ena/data/view/ERS493076	128DCM1SSUU14
TARA_N000002299	SAMEA2731945	ERS493080	TARA_128	DCM	20 - 180	335M	0.45	450504	482bp	624bp	ERR1711902,ERR1712152	http://www.ebi.ac.uk/ena/data/view/ERS493080	128DCM1QQSS14
TARA_N000002295	SAMEA2732042	ERS493092	TARA_128	DCM	5 - 20	447M	0.43	1605023	489bp	591bp	ERR1712176,ERR1712003	http://www.ebi.ac.uk/ena/data/view/ERS493092	128DCM1MMQQ14
TARA_N000002285	SAMEA2622912	ERS493055	TARA_128	SRF	0.8 - 2000	488M	0.31	978104	534bp	724bp	ERR1719243,ERR1719327	http://www.ebi.ac.uk/ena/data/view/ERS493055	128SUR1GGZZ14
TARA_N000002289	SAMEA2622914	ERS493057	TARA_128	SRF	0.8 - 5	446M	0.37	1018781	648bp	998bp	ERR1719364,ERR1719311,ERR1719405	http://www.ebi.ac.uk/ena/data/view/ERS493057	128SUR1GGMM14
TARA_N000002301	SAMEA2731987	ERS493066	TARA_128	SRF	180 - 2000	233M	0.19	121575	448bp	540bp	ERR1711989,ERR1712175	http://www.ebi.ac.uk/ena/data/view/ERS493066	128SUR1SSUU14
TARA_N000002297	SAMEA2732035	ERS493070	TARA_128	SRF	20 - 180	274M	0.29	190107	528bp	726bp	ERR1712067,ERR1711952	http://www.ebi.ac.uk/ena/data/view/ERS493070	128SUR1QQSS14
TARA_N000002293	SAMEA2731992	ERS493086	TARA_128	SRF	5 - 20	363M	0.4	749966	460bp	557bp	ERR1712157,ERR1712174	http://www.ebi.ac.uk/ena/data/view/ERS493086	128SUR1MMQQ14
TARA_N000002350	SAMEA2623035	ERS493262	TARA_131	DCM	0.8 - 2000	337M	0.3	475115	666bp	956bp	ERR1711881,ERR1712036	http://www.ebi.ac.uk/ena/data/view/ERS493262	131DCM1GGZZ14
TARA_N000002354	SAMEA2623037	ERS493264	TARA_131	DCM	0.8 - 5	463M	0.13	705427	503bp	634bp	ERR1719169,ERR1719456	http://www.ebi.ac.uk/ena/data/view/ERS493264	131DCM1GGMM14
TARA_N000002366	SAMEA2732729	ERS493270	TARA_131	DCM	180 - 2000	352M	0.25	95917	497bp	670bp	ERR1711895,ERR1712120	http://www.ebi.ac.uk/ena/data/view/ERS493270	131DCM1SSUU14
TARA_N000002362	SAMEA2732785	ERS493274	TARA_131	DCM	20 - 180	412M	0.17	411692	465bp	581bp	ERR1712077,ERR1712020	http://www.ebi.ac.uk/ena/data/view/ERS493274	131DCM2QQSS14
TARA_N000002358	SAMEA2732732	ERS493278	TARA_131	DCM	5 - 20	381M	0.28	499408	481bp	593bp	ERR1712050,ERR1711979	http://www.ebi.ac.uk/ena/data/view/ERS493278	131DCM1MMQQ14
TARA_N000002348	SAMEA2623016	ERS493222	TARA_131	SRF	0.8 - 2000	394M	0.36	552241	528bp	692bp	ERR1712178,ERR1711912	http://www.ebi.ac.uk/ena/data/view/ERS493222	131SUR1GGZZ14
TARA_N000002352	SAMEA2623018	ERS493224	TARA_131	SRF	0.8 - 5	376M	0.33	573040	643bp	926bp	ERR1712054,ERR1711975	http://www.ebi.ac.uk/ena/data/view/ERS493224	131SUR1GGMM14
TARA_N000002364	SAMEA2732906	ERS493233	TARA_131	SRF	180 - 2000	545M	0.6	1128707	621bp	971bp	ERR1719202,ERR1719419	http://www.ebi.ac.uk/ena/data/view/ERS493233	131SUR1SSUU14
TARA_N000002360	SAMEA2732135	ERS493237	TARA_131	SRF	20 - 180	395M	0.39	462171	583bp	816bp	ERR1712117,ERR1712027	http://www.ebi.ac.uk/ena/data/view/ERS493237	131SUR1QQSS14
TARA_N000002356	SAMEA2732139	ERS493241	TARA_131	SRF	5 - 20	496M	0.38	1078908	551bp	771bp	ERR1719493,ERR1719499	http://www.ebi.ac.uk/ena/data/view/ERS493241	131SUR1MMQQ14
TARA_N000002422	SAMEA2623090	ERS493351	TARA_132	DCM	0.8 - 2000	346M	0.3	495348	642bp	902bp	ERR1711883,ERR1711981	http://www.ebi.ac.uk/ena/data/view/ERS493351	132DCM1GGZZ14
TARA_N000002418	SAMEA2623092	ERS493353	TARA_132	DCM	0.8 - 5	296M	0.27	511860	596bp	790bp	ERR1712132,ERR1712072	http://www.ebi.ac.uk/ena/data/view/ERS493353	132DCM1GGMM14
TARA_N000002402	SAMEA2732797	ERS493336	TARA_132	DCM	180 - 2000	374M	0.44	814288	657bp	969bp	ERR1719292,ERR1719228	http://www.ebi.ac.uk/ena/data/view/ERS493336	132DCM1SSUU14
TARA_N000002414	SAMEA2732914	ERS493362	TARA_132	DCM	5 - 20	313M	0.33	427431	509bp	631bp	ERR1712066,ERR1711930	http://www.ebi.ac.uk/ena/data/view/ERS493362	132DCM1MMQQ14
TARA_N000002420	SAMEA2623070	ERS493311	TARA_132	SRF	0.8 - 2000	391M	0.14	526120	517bp	661bp	ERR1719372,ERR1719230	http://www.ebi.ac.uk/ena/data/view/ERS493311	132SUR1GGZZ14
TARA_N000002416	SAMEA2623072	ERS493313	TARA_132	SRF	0.8 - 5	374M	0.37	704676	608bp	833bp	ERR1711988,ERR1711987	http://www.ebi.ac.uk/ena/data/view/ERS493313	132SUR1GGMM14
TARA_N000002400	SAMEA2732736	ERS493320	TARA_132	SRF	180 - 2000	331M	0.43	341035	587bp	790bp	ERR1711926,ERR1711973	http://www.ebi.ac.uk/ena/data/view/ERS493320	132SUR1SSUU14
TARA_N000002404	SAMEA2732790	ERS493324	TARA_132	SRF	20 - 180	419M	0.38	752362	670bp	1024bp	ERR1719485,ERR1719200	http://www.ebi.ac.uk/ena/data/view/ERS493324	132SUR1QQSS14
TARA_N000002412	SAMEA2732843	ERS493328	TARA_132	SRF	5 - 20	304M	0.32	431764	452bp	532bp	ERR1712040,ERR1711972	http://www.ebi.ac.uk/ena/data/view/ERS493328	132SUR1MMQQ14
TARA_N000002183	SAMEA2623226	ERS493555	TARA_135	DCM	0.8 - 2000	349M	0.25	320626	598bp	851bp	ERR1711927,ERR1712091	http://www.ebi.ac.uk/ena/data/view/ERS493555	135DCM1GGZZ14
TARA_N000002191	SAMEA2623228	ERS493557	TARA_135	DCM	0.8 - 5	151M	0.05	128336	480bp	565bp	ERR1711903,ERR1712162	http://www.ebi.ac.uk/ena/data/view/ERS493557	135DCM1GGMM14
TARA_N000002199	SAMEA2732986	ERS493564	TARA_135	DCM	180 - 2000	498M	0.6	659708	680bp	1067bp	ERR1719470,ERR1719318	http://www.ebi.ac.uk/ena/data/view/ERS493564	135DCM1SSUU14
TARA_N000002195	SAMEA2732990	ERS493568	TARA_135	DCM	20 - 180	470M	0.43	907372	578bp	799bp	ERR1719205,ERR1719350	http://www.ebi.ac.uk/ena/data/view/ERS493568	135DCM1QQSS14
TARA_N000002187	SAMEA2732994	ERS493572	TARA_135	DCM	5 - 20	426M	0.2	722038	362bp	379bp	ERR1719497,ERR1719476	http://www.ebi.ac.uk/ena/data/view/ERS493572	135DCM1MMQQ14
TARA_N000002172	SAMEA2623246	ERS493592	TARA_135	MES	0.8 - 3	228M	0.28	349963	341bp	341bp	ERR1712034,ERR1711925	http://www.ebi.ac.uk/ena/data/view/ERS493592	135MES1GGKK14
TARA_N000002171	SAMEA2623247	ERS493593	TARA_135	MES	3 - 2000	71M	0.08	148163	390bp	430bp	ERR1711864,ERR1712059	http://www.ebi.ac.uk/ena/data/view/ERS493593	135MES1KKZZ14
TARA_N000002464	SAMEA2623204	ERS493517	TARA_135	SRF	0.8 - 2000	360M	0.38	528436	620bp	850bp	ERR1712149,ERR1712193	http://www.ebi.ac.uk/ena/data/view/ERS493517	135SUR1GGZZ14
TARA_N000002179	SAMEA2623206	ERS493519	TARA_135	SRF	0.8 - 5	477M	0.24	947529	569bp	777bp	ERR1719181,ERR1719155	http://www.ebi.ac.uk/ena/data/view/ERS493519	135SUR1GGMM14
TARA_N000002175	SAMEA2732932	ERS493526	TARA_135	SRF	180 - 2000	401M	0.54	472659	688bp	1117bp	ERR1719494,ERR1719505	http://www.ebi.ac.uk/ena/data/view/ERS493526	135SUR1SSUU14
TARA_N000002193	SAMEA2732980	ERS493530	TARA_135	SRF	20 - 180	133M	0	19211	345bp	350bp	ERR1711940,ERR1712143	http://www.ebi.ac.uk/ena/data/view/ERS493530	135SUR1QQSS14
TARA_N000002185	SAMEA2732214	ERS493536	TARA_135	SRF	5 - 20	496M	0.37	1159041	587bp	821bp	ERR1719176,ERR1719480	http://www.ebi.ac.uk/ena/data/view/ERS493536	135SUR1MMQQ14
TARA_N000002959	SAMEA2623264	ERS493610	TARA_136	SRF	0.8 - 2000	390M	0.26	840717	583bp	802bp	ERR1719441,ERR1719257	http://www.ebi.ac.uk/ena/data/view/ERS493610	136SUR1GGZZ14
TARA_N000002961	SAMEA2623266	ERS493612	TARA_136	SRF	0.8 - 5	377M	0.28	909793	575bp	790bp	ERR1719171,ERR1719241	http://www.ebi.ac.uk/ena/data/view/ERS493612	136SUR1GGMM14
TARA_N000002967	SAMEA2732594	ERS493617	TARA_136	SRF	180 - 2000	348M	0.25	278938	561bp	783bp	ERR1711889,ERR1712240	http://www.ebi.ac.uk/ena/data/view/ERS493617	136SUR1SSUU14
TARA_N000002965	SAMEA2732598	ERS493621	TARA_136	SRF	20 - 180	373M	0.43	535204	715bp	1169bp	ERR1719179,ERR1719422	http://www.ebi.ac.uk/ena/data/view/ERS493621	136SUR1QQSS14
TARA_N000002963	SAMEA2732373	ERS493626	TARA_136	SRF	5 - 20	385M	0.2	664504	497bp	623bp	ERR1719277,ERR1719363	http://www.ebi.ac.uk/ena/data/view/ERS493626	136SUR1MMQQ14
TARA_N000002934	SAMEA2623302	ERS493677	TARA_137	DCM	0.8 - 2000	474M	0.33	1074969	552bp	800bp	ERR1719158,ERR1719449	http://www.ebi.ac.uk/ena/data/view/ERS493677	137DCM1GGZZ14
TARA_N000002942	SAMEA2732863	ERS493686	TARA_137	DCM	180 - 2000	290M	0.39	252362	571bp	795bp	ERR1712112,ERR1712114	http://www.ebi.ac.uk/ena/data/view/ERS493686	137DCM1SSUU14
TARA_N000002940	SAMEA2732613	ERS493690	TARA_137	DCM	20 - 180	508M	0.38	814636	634bp	978bp	ERR1719367,ERR1719288	http://www.ebi.ac.uk/ena/data/view/ERS493690	137DCM1QQSS14
TARA_N000002938	SAMEA2732866	ERS493694	TARA_137	DCM	5 - 20	471M	0.25	925686	555bp	757bp	ERR1719188,ERR1719226	http://www.ebi.ac.uk/ena/data/view/ERS493694	137DCM1MMQQ14
TARA_N000002923	SAMEA2623282	ERS493643	TARA_137	SRF	0.8 - 2000	437M	0.3	889816	651bp	935bp	ERR1719294	http://www.ebi.ac.uk/ena/data/view/ERS493643	137SUR1GGZZ14
TARA_N000002925	SAMEA2623284	ERS493645	TARA_137	SRF	0.8 - 5	461M	0.33	1170874	616bp	885bp	ERR1719387,ERR1719252	http://www.ebi.ac.uk/ena/data/view/ERS493645	137SUR1GGMM14
TARA_N000002931	SAMEA2732604	ERS493652	TARA_137	SRF	180 - 2000	339M	0.26	99610	499bp	692bp	ERR1712163,ERR1711873	http://www.ebi.ac.uk/ena/data/view/ERS493652	137SUR1SSUU14
TARA_N000002929	SAMEA2732378	ERS493656	TARA_137	SRF	20 - 180	441M	0.46	572573	706bp	1127bp	ERR1719270	http://www.ebi.ac.uk/ena/data/view/ERS493656	137SUR1QQSS14
TARA_N000002927	SAMEA2732607	ERS493660	TARA_137	SRF	5 - 20	363M	0.44	688571	780bp	1304bp	ERR1719394	http://www.ebi.ac.uk/ena/data/view/ERS493660	137SUR1MMQQ14
TARA_N000003011	SAMEA2623379	ERS493797	TARA_138	DCM	0.8 - 5	527M	0.19	920715	579bp	802bp	ERR1719359,ERR1719377	http://www.ebi.ac.uk/ena/data/view/ERS493797	138DCM1GGMM14
TARA_N000003017	SAMEA2732508	ERS493810	TARA_138	DCM	180 - 2000	337M	0.16	149269	512bp	717bp	ERR1712239,ERR1712082	http://www.ebi.ac.uk/ena/data/view/ERS493810	138DCM1SSUU14
TARA_N000003013	SAMEA2732716	ERS493804	TARA_138	DCM	5 - 20	440M	0.17	662685	495bp	615bp	ERR1719190,ERR1719436	http://www.ebi.ac.uk/ena/data/view/ERS493804	138DCM1MMQQ14
TARA_N000002997	SAMEA2623397	ERS493829	TARA_138	MES	0.8 - 3	239M	0.54	427754	750bp	1152bp	ERR1712169,ERR1712000	http://www.ebi.ac.uk/ena/data/view/ERS493829	138MES1GGKK14
TARA_N000003007	SAMEA2732654	ERS493768	TARA_138	SRF	180 - 2000	414M	0.45	535187	553bp	819bp	ERR1719167	http://www.ebi.ac.uk/ena/data/view/ERS493768	138SUR1SSUU14
TARA_N000003005	SAMEA2732658	ERS493772	TARA_138	SRF	20 - 180	535M	0.34	989859	538bp	755bp	ERR1719336,ERR1719166	http://www.ebi.ac.uk/ena/data/view/ERS493772	138SUR1QQSS14
TARA_N000003003	SAMEA2732453	ERS493776	TARA_138	SRF	5 - 20	148M	0.08	307232	393bp	435bp	ERR1711877,ERR1712014	http://www.ebi.ac.uk/ena/data/view/ERS493776	138SUR1MMQQ14
TARA_N000003035	SAMEA2623417	ERS493851	TARA_139	SRF	0.8 - 2000	390M	0.31	826994	609bp	866bp	ERR1719455,ERR1719406	http://www.ebi.ac.uk/ena/data/view/ERS493851	139SUR1GGZZ14
TARA_N000003037	SAMEA2623419	ERS493853	TARA_139	SRF	0.8 - 5	390M	0.36	889181	623bp	909bp	ERR1719185,ERR1719313	http://www.ebi.ac.uk/ena/data/view/ERS493853	139SUR1GGMM14
TARA_N000003043	SAMEA2732321	ERS493871	TARA_139	SRF	180 - 2000	372M	0.48	421105	658bp	998bp	ERR1719304,ERR1719342	http://www.ebi.ac.uk/ena/data/view/ERS493871	139SUR1SSUU14
TARA_N000003039	SAMEA2732983	ERS493860	TARA_139	SRF	5 - 20	384M	0.48	820151	676bp	1104bp	ERR1719282,ERR1719227	http://www.ebi.ac.uk/ena/data/view/ERS493860	139SUR1MMQQ14
TARA_N000003104	SAMEA2623504	ERS493997	TARA_142	DCM	0.8 - 5	362M	0.57	637103	633bp	939bp	ERR1712230,ERR1711939	http://www.ebi.ac.uk/ena/data/view/ERS493997	142DCM2GGMM14
TARA_N000003098	SAMEA2730939	ERS493976	TARA_142	DCM	180 - 2000	389M	0.44	592292	621bp	926bp	ERR1719244	http://www.ebi.ac.uk/ena/data/view/ERS493976	142DCM1SSUU14
TARA_N000003100	SAMEA2730652	ERS493980	TARA_142	DCM	20 - 180	422M	0.46	638246	660bp	957bp	ERR1712165,ERR1712038	http://www.ebi.ac.uk/ena/data/view/ERS493980	142DCM1QQSS14
TARA_N000003102	SAMEA2623506	ERS493999	TARA_142	DCM	5 - 20	370M	0.54	516243	606bp	843bp	ERR1712029,ERR1712111	http://www.ebi.ac.uk/ena/data/view/ERS493999	142DCM1MMQQ14
TARA_N000003081	SAMEA2623477	ERS493952	TARA_142	SRF	0.8 - 2000	388M	0.21	695773	558bp	748bp	ERR1719326	http://www.ebi.ac.uk/ena/data/view/ERS493952	142SUR1GGZZ14
TARA_N000003083	SAMEA2623479	ERS493954	TARA_142	SRF	0.8 - 5	383M	0.27	920982	563bp	775bp	ERR1719165,ERR1719487	http://www.ebi.ac.uk/ena/data/view/ERS493954	142SUR2GGMM14
TARA_N000003089	SAMEA2730918	ERS493965	TARA_142	SRF	180 - 2000	389M	0.52	559867	666bp	1060bp	ERR1719474	http://www.ebi.ac.uk/ena/data/view/ERS493965	142SUR1SSUU14
TARA_N000003087	SAMEA2730804	ERS493971	TARA_142	SRF	20 - 180	370M	0.3	337990	527bp	679bp	ERR1711994	http://www.ebi.ac.uk/ena/data/view/ERS493971	142SUR1QQSS14
TARA_N000003148	SAMEA2730839	ERS494070	TARA_143	DCM	180 - 2000	269M	0.43	519108	579bp	810bp	ERR1719309	http://www.ebi.ac.uk/ena/data/view/ERS494070	143DCM1SSUU14
TARA_N000003156	SAMEA2730834	ERS494060	TARA_143	DCM	20 - 180	429M	0.36	684080	619bp	897bp	ERR1719150	http://www.ebi.ac.uk/ena/data/view/ERS494060	143DCM1QQSS14
TARA_N000003146	SAMEA2730960	ERS494064	TARA_143	DCM	5 - 20	441M	0.25	818129	388bp	430bp	ERR1719229	http://www.ebi.ac.uk/ena/data/view/ERS494064	143DCM1MMQQ14
TARA_N000003141	SAMEA2730657	ERS494045	TARA_143	SRF	180 - 2000	385M	0.43	659715	655bp	981bp	ERR1719495	http://www.ebi.ac.uk/ena/data/view/ERS494045	143SUR2SSUU14
TARA_N000003153	SAMEA2730956	ERS494055	TARA_143	SRF	20 - 180	375M	0.37	705602	606bp	880bp	ERR1719192	http://www.ebi.ac.uk/ena/data/view/ERS494055	143SUR2QQSS14
TARA_N000003139	SAMEA2730950	ERS494049	TARA_143	SRF	5 - 20	410M	0.38	1177712	388bp	423bp	ERR1712113,ERR1712099	http://www.ebi.ac.uk/ena/data/view/ERS494049	143SUR1MMQQ14
TARA_N000003175	SAMEA2623601	ERS494129	TARA_144	SRF	0.8 - 2000	333M	0.19	537809	602bp	835bp	ERR1719197	http://www.ebi.ac.uk/ena/data/view/ERS494129	144SUR1GGZZ14
TARA_N000003179	SAMEA2623603	ERS494131	TARA_144	SRF	0.8 - 5	232M	0.37	40213	412bp	493bp	ERR1712089,ERR1712041	http://www.ebi.ac.uk/ena/data/view/ERS494131	144SUR1GGMM14
TARA_N000003191	SAMEA2730691	ERS494147	TARA_144	SRF	180 - 2000	244M	0.4	503789	609bp	876bp	ERR1719402	http://www.ebi.ac.uk/ena/data/view/ERS494147	144SUR1SSUU14
TARA_N000003187	SAMEA2730686	ERS494142	TARA_144	SRF	20 - 180	325M	0.22	513648	437bp	526bp	ERR1712218	http://www.ebi.ac.uk/ena/data/view/ERS494142	144SUR1QQSS14
TARA_N000003183	SAMEA2731011	ERS494136	TARA_144	SRF	5 - 20	308M	0.46	458716	505bp	647bp	ERR1711915	http://www.ebi.ac.uk/ena/data/view/ERS494136	144SUR2MMQQ14
TARA_N000003215	SAMEA2623639	ERS494182	TARA_145	SRF	0.8 - 2000	442M	0.24	926748	582bp	793bp	ERR1719183	http://www.ebi.ac.uk/ena/data/view/ERS494182	145SUR1GGZZ14
TARA_N000003219	SAMEA2623641	ERS494184	TARA_145	SRF	0.8 - 5	324M	0.27	712774	630bp	909bp	ERR1719199	http://www.ebi.ac.uk/ena/data/view/ERS494184	145SUR1GGMM14
TARA_N000003231	SAMEA2731031	ERS494191	TARA_145	SRF	180 - 2000	436M	0.66	742980	702bp	1106bp	ERR1719397	http://www.ebi.ac.uk/ena/data/view/ERS494191	145SUR1SSUU14
TARA_N000003227	SAMEA2731035	ERS494195	TARA_145	SRF	20 - 180	327M	0.36	517338	557bp	769bp	ERR1712051	http://www.ebi.ac.uk/ena/data/view/ERS494195	145SUR1QQSS14
TARA_N000003223	SAMEA2730594	ERS494199	TARA_145	SRF	5 - 20	375M	0.34	814285	530bp	706bp	ERR1719203	http://www.ebi.ac.uk/ena/data/view/ERS494199	145SUR1MMQQ14
TARA_N000003253	SAMEA2623685	ERS494248	TARA_146	SRF	0.8 - 5	340M	0.29	685172	649bp	965bp	ERR1719409	http://www.ebi.ac.uk/ena/data/view/ERS494248	146SUR1GGMM14
TARA_N000003240	SAMEA2730869	ERS494255	TARA_146	SRF	180 - 2000	412M	0.55	740194	683bp	1068bp	ERR1719425,ERR1719233	http://www.ebi.ac.uk/ena/data/view/ERS494255	146SUR2SSUU14
TARA_N000003246	SAMEA2730873	ERS494259	TARA_146	SRF	20 - 180	375M	0.36	719109	584bp	797bp	ERR1719273	http://www.ebi.ac.uk/ena/data/view/ERS494259	146SUR1QQSS14
TARA_N000003257	SAMEA2730877	ERS494263	TARA_146	SRF	5 - 20	298M	0.39	691087	498bp	613bp	ERR1712228	http://www.ebi.ac.uk/ena/data/view/ERS494263	146SUR1MMQQ14
TARA_N000002101	SAMEA2623721	ERS494302	TARA_147	SRF	0.8 - 2000	347M	0.27	632216	705bp	1093bp	ERR1719366,ERR1719163	http://www.ebi.ac.uk/ena/data/view/ERS494302	147SUR1GGZZ14
TARA_N000002103	SAMEA2623723	ERS494304	TARA_147	SRF	0.8 - 5	347M	0.25	604179	633bp	933bp	ERR1719514,ERR1719478	http://www.ebi.ac.uk/ena/data/view/ERS494304	147SUR1GGMM14
TARA_N000002109	SAMEA2731996	ERS494313	TARA_147	SRF	180 - 2000	380M	0.53	936158	741bp	1147bp	ERR1719177,ERR1719280	http://www.ebi.ac.uk/ena/data/view/ERS494313	147SUR1SSUU14
TARA_N000002107	SAMEA2732044	ERS494317	TARA_147	SRF	20 - 180	401M	0.41	748588	653bp	979bp	ERR1719338,ERR1719266	http://www.ebi.ac.uk/ena/data/view/ERS494317	147SUR1QQSS14
TARA_N000002105	SAMEA2732077	ERS494322	TARA_147	SRF	5 - 20	327M	0.39	746724	423bp	493bp	ERR1712083	http://www.ebi.ac.uk/ena/data/view/ERS494322	147SUR1MMQQ14
TARA_N000002111	SAMEA2623741	ERS494339	TARA_148	SRF	0.8 - 2000	359M	0.25	681992	657bp	987bp	ERR1719238	http://www.ebi.ac.uk/ena/data/view/ERS494339	148SUR1GGZZ14
TARA_N000002119	SAMEA2732099	ERS494350	TARA_148	SRF	180 - 2000	469M	0.58	966291	789bp	1310bp	ERR1719289,ERR1719193	http://www.ebi.ac.uk/ena/data/view/ERS494350	148SUR2SSUU14
TARA_N000002117	SAMEA2731634	ERS494355	TARA_148	SRF	20 - 180	382M	0.33	682896	612bp	869bp	ERR1719189	http://www.ebi.ac.uk/ena/data/view/ERS494355	148SUR1QQSS14
TARA_N000002115	SAMEA2731821	ERS494359	TARA_148	SRF	5 - 20	261M	0.36	567641	431bp	498bp	ERR1711920	http://www.ebi.ac.uk/ena/data/view/ERS494359	148SUR1MMQQ14
TARA_N000002509	SAMEA2623799	ERS494436	TARA_149	MES	0.8 - 3	330M	0.22	281664	582bp	810bp	ERR1711969,ERR1711960	http://www.ebi.ac.uk/ena/data/view/ERS494436	149MES1GGKK14
TARA_N000002141	SAMEA2731846	ERS494412	TARA_149	SRF	180 - 2000	343M	0.48	422625	574bp	776bp	ERR1712212	http://www.ebi.ac.uk/ena/data/view/ERS494412	149SUR1SSUU14
TARA_N000002139	SAMEA2731641	ERS494418	TARA_149	SRF	20 - 180	323M	0.37	466854	521bp	672bp	ERR1711997	http://www.ebi.ac.uk/ena/data/view/ERS494418	149SUR1QQSS14
TARA_N000002137	SAMEA2731851	ERS494422	TARA_149	SRF	5 - 20	286M	0.41	580156	436bp	507bp	ERR1712087	http://www.ebi.ac.uk/ena/data/view/ERS494422	149SUR1MMQQ14
TARA_N000002145	SAMEA2623839	ERS494501	TARA_150	DCM	0.8 - 5	349M	0.22	750170	588bp	819bp	ERR1719467	http://www.ebi.ac.uk/ena/data/view/ERS494501	150DCM1GGMM14
TARA_N000002719	SAMEA2732073	ERS494508	TARA_150	DCM	180 - 2000	413M	0.46	637439	647bp	996bp	ERR1719430	http://www.ebi.ac.uk/ena/data/view/ERS494508	150DCM2SSUU14
TARA_N000002717	SAMEA2732005	ERS494484	TARA_150	DCM	20 - 180	282M	0.4	493255	575bp	819bp	ERR1719278	http://www.ebi.ac.uk/ena/data/view/ERS494484	150DCM1QQSS14
TARA_N000002147	SAMEA2731999	ERS494478	TARA_150	DCM	5 - 20	281M	0.39	525772	446bp	526bp	ERR1712060	http://www.ebi.ac.uk/ena/data/view/ERS494478	150DCM1MMQQ14
TARA_N000002695	SAMEA2623815	ERS494452	TARA_150	SRF	0.8 - 2000	321M	0.45	629385	501bp	647bp	ERR1711990	http://www.ebi.ac.uk/ena/data/view/ERS494452	150SUR1GGZZ14
TARA_N000002697	SAMEA2623817	ERS494454	TARA_150	SRF	0.8 - 5	254M	0.21	516768	470bp	594bp	ERR1719258	http://www.ebi.ac.uk/ena/data/view/ERS494454	150SUR1GGMM14
TARA_N000002703	SAMEA2731784	ERS494461	TARA_150	SRF	180 - 2000	259M	0.45	513158	709bp	1096bp	ERR1719209	http://www.ebi.ac.uk/ena/data/view/ERS494461	150SUR1SSUU14
TARA_N000002701	SAMEA2731788	ERS494465	TARA_150	SRF	20 - 180	348M	0.39	575405	647bp	986bp	ERR1719400	http://www.ebi.ac.uk/ena/data/view/ERS494465	150SUR1QQSS14
TARA_N000002699	SAMEA2732095	ERS494470	TARA_150	SRF	5 - 20	347M	0.26	819624	418bp	483bp	ERR1719382	http://www.ebi.ac.uk/ena/data/view/ERS494470	150SUR1MMQQ14
TARA_N000002739	SAMEA2623881	ERS494572	TARA_151	DCM	0.8 - 2000	334M	0.13	477042	376bp	402bp	ERR1719337,ERR1719371	http://www.ebi.ac.uk/ena/data/view/ERS494572	151DCM1GGZZ14
TARA_N000002751	SAMEA2732058	ERS494557	TARA_151	DCM	180 - 2000	322M	0.33	295708	502bp	646bp	ERR1712055	http://www.ebi.ac.uk/ena/data/view/ERS494557	151DCM01SSUU14
TARA_N000002755	SAMEA2732088	ERS494553	TARA_151	DCM	20 - 180	449M	0.46	615964	792bp	1231bp	ERR1712158,ERR1712088	http://www.ebi.ac.uk/ena/data/view/ERS494553	151DCM01QQSS14
TARA_N000002737	SAMEA2623859	ERS494527	TARA_151	SRF	0.8 - 2000	375M	0.19	628741	539bp	701bp	ERR1719454	http://www.ebi.ac.uk/ena/data/view/ERS494527	151SUR1GGZZ14
TARA_N000002741	SAMEA2623861	ERS494529	TARA_151	SRF	0.8 - 5	344M	0.16	668623	517bp	654bp	ERR1719440	http://www.ebi.ac.uk/ena/data/view/ERS494529	151SUR1GGMM14
TARA_N000002753	SAMEA2732052	ERS494536	TARA_151	SRF	180 - 2000	292M	0.46	524726	663bp	1010bp	ERR1719370	http://www.ebi.ac.uk/ena/data/view/ERS494536	151SUR1SSUU14
TARA_N000002749	SAMEA2732056	ERS494540	TARA_151	SRF	20 - 180	407M	0.37	633160	622bp	941bp	ERR1719220	http://www.ebi.ac.uk/ena/data/view/ERS494540	151SUR1QQSS14
TARA_N000002745	SAMEA2732085	ERS494545	TARA_151	SRF	5 - 20	322M	0.39	443904	476bp	583bp	ERR1712203	http://www.ebi.ac.uk/ena/data/view/ERS494545	151SUR2MMQQ14
TARA_N000002480	SAMEA2623946	ERS494658	TARA_152	MXL	0.8 - 2000	441M	0.32	976776	640bp	934bp	ERR1719417,ERR1719178	http://www.ebi.ac.uk/ena/data/view/ERS494658	152MXL01GGZZ14
TARA_N000002482	SAMEA2623948	ERS494660	TARA_152	MXL	0.8 - 2000	436M	0.32	881536	655bp	988bp	ERR1719305,ERR1719398	http://www.ebi.ac.uk/ena/data/view/ERS494660	152MXL02GGZZ14
TARA_N000002775	SAMEA2623954	ERS494666	TARA_152	MXL	0.8 - 2000	495M	0.33	1166321	656bp	996bp	ERR1719472,ERR1719460	http://www.ebi.ac.uk/ena/data/view/ERS494666	152MXL1GGZZ14
TARA_N000002803	SAMEA2623950	ERS494662	TARA_152	MXL	0.8 - 2000	385M	0.44	729891	518bp	657bp	ERR1711934,ERR1712010	http://www.ebi.ac.uk/ena/data/view/ERS494662	152MXL03GGZZ14
TARA_N000002791	SAMEA2623958	ERS494670	TARA_152	MXL	0.8 - 5	498M	0.38	1263235	739bp	1188bp	ERR1719426,ERR1719247	http://www.ebi.ac.uk/ena/data/view/ERS494670	152MXL1GGMM14
TARA_N000002783	SAMEA2731893	ERS494686	TARA_152	MXL	20 - 180	497M	0.52	667184	761bp	1200bp	ERR1719458,ERR1719490	http://www.ebi.ac.uk/ena/data/view/ERS494686	152MXL1QQSS14
TARA_N000002797	SAMEA2623961	ERS494673	TARA_152	MXL	5 - 20	375M	0.47	694859	556bp	802bp	ERR1719237,ERR1719275	http://www.ebi.ac.uk/ena/data/view/ERS494673	152MXL1MMQQ14
TARA_N000002773	SAMEA2623899	ERS494592	TARA_152	SRF	0.8 - 2000	413M	0.34	1004696	635bp	922bp	ERR1719331	http://www.ebi.ac.uk/ena/data/view/ERS494592	152SUR1GGZZ14
TARA_N000002789	SAMEA2623901	ERS494594	TARA_152	SRF	0.8 - 5	349M	0.37	877915	748bp	1196bp	ERR1719353	http://www.ebi.ac.uk/ena/data/view/ERS494594	152SUR1GGMM14
TARA_N000002777	SAMEA2731672	ERS494602	TARA_152	SRF	180 - 2000	401M	0.59	444764	871bp	1499bp	ERR1719239	http://www.ebi.ac.uk/ena/data/view/ERS494602	152SUR1SSUU14
TARA_N000002781	SAMEA2731859	ERS494612	TARA_152	SRF	20 - 180	397M	0.47	723427	713bp	1104bp	ERR1719362	http://www.ebi.ac.uk/ena/data/view/ERS494612	152SUR1QQSS14
TARA_N000002761	SAMEA2731674	ERS494604	TARA_152	SRF	5 - 20	134M	0.29	995871	371bp	399bp	ERR1712032,ERR1712222	http://www.ebi.ac.uk/ena/data/view/ERS494604	152SUR2MMQQ14
TARA_N000002823	SAMEA2624009	ERS494741	TARA_153	MXL	0.8 - 2000	427M	0.31	990662	687bp	1078bp	ERR1719174	http://www.ebi.ac.uk/ena/data/view/ERS494741	153MXL01GGZZ14
TARA_N000002825	SAMEA2623985	ERS494707	TARA_153	MXL	0.8 - 2000	578M	0.35	1350663	662bp	1001bp	ERR1719201,ERR1719182	http://www.ebi.ac.uk/ena/data/view/ERS494707	153MXL1GGZZ14
TARA_N000002819	SAMEA2624011	ERS494743	TARA_153	MXL	0.8 - 5	405M	0.38	998992	772bp	1281bp	ERR1719506	http://www.ebi.ac.uk/ena/data/view/ERS494743	153MXL01GGMM14
TARA_N000002807	SAMEA2731933	ERS494752	TARA_153	MXL	180 - 2000	333M	0.47	492607	776bp	1246bp	ERR1719500	http://www.ebi.ac.uk/ena/data/view/ERS494752	153MXL01SSUU14
TARA_N000002809	SAMEA2731729	ERS494720	TARA_153	MXL	180 - 2000	505M	0.57	662590	883bp	1482bp	ERR1719339,ERR1719341	http://www.ebi.ac.uk/ena/data/view/ERS494720	153MXL1SSUU14
TARA_N000002811	SAMEA2731935	ERS494754	TARA_153	MXL	20 - 180	460M	0.26	1226950	395bp	443bp	ERR1719263	http://www.ebi.ac.uk/ena/data/view/ERS494754	153MXL01QQSS14
TARA_N000002813	SAMEA2731730	ERS494726	TARA_153	MXL	20 - 180	398M	0.51	606371	738bp	1203bp	ERR1719151,ERR1719264	http://www.ebi.ac.uk/ena/data/view/ERS494726	153MXL1QQSS14
TARA_N000002817	SAMEA2623989	ERS494711	TARA_153	MXL	5 - 20	435M	0.58	594388	555bp	730bp	ERR1712037,ERR1712210	http://www.ebi.ac.uk/ena/data/view/ERS494711	153MXL1MMQQ14
TARA_A100000604	SAMEA2619684	ERS488352	TARA_18	DCM	0.8 - 5	410M	0.2	470145	453bp	536bp	ERR1711896,ERR1712139	http://www.ebi.ac.uk/ena/data/view/ERS488352	18DCM1GGMM14
TARA_A100000589	SAMEA2657107	ERS488356	TARA_18	DCM	20 - 180	408M	0.37	533428	567bp	776bp	ERR1711993,ERR1712141	http://www.ebi.ac.uk/ena/data/view/ERS488356	18DCM1QQSS14
TARA_A100000602	SAMEA2619685	ERS488353	TARA_18	DCM	5 - 20	270M	0.17	197801	452bp	566bp	ERR1712015	http://www.ebi.ac.uk/ena/data/view/ERS488353	18DCM1MMQQ14
TARA_A100000595	SAMEA2619675	ERS488338	TARA_18	SRF	0.8 - 5	343M	0.09	222504	579bp	750bp	ERR1712185	http://www.ebi.ac.uk/ena/data/view/ERS488338	18SUR1GGMM14
TARA_A100000596	SAMEA2656983	ERS488342	TARA_18	SRF	20 - 180	363M	0.68	1000639	456bp	535bp	ERR1712062	http://www.ebi.ac.uk/ena/data/view/ERS488342	18SUR1QQSS14
TARA_A100000598	SAMEA2619676	ERS488339	TARA_18	SRF	5 - 20	372M	0.42	482103	631bp	869bp	ERR1711953	http://www.ebi.ac.uk/ena/data/view/ERS488339	18SUR1MMQQ14
TARA_A100000759	SAMEA2657025	ERS488420	TARA_20	SRF	180 - 2000	124M	0.01	49223	321bp	316bp	ERR1711905,ERR1712237	http://www.ebi.ac.uk/ena/data/view/ERS488420	20SUR1SSUU14
TARA_A100000761	SAMEA2619725	ERS488412	TARA_20	SRF	5 - 20	359M	0.52	616107	546bp	707bp	ERR1711913,ERR1711874	http://www.ebi.ac.uk/ena/data/view/ERS488412	20SUR1MMQQ14
TARA_A100000698	SAMEA2619754	ERS488460	TARA_22	DCM	0.8 - 5	526M	0.2	1030037	553bp	732bp	ERR1719303,ERR1719473	http://www.ebi.ac.uk/ena/data/view/ERS488460	22DCM1GGMM14
TARA_A100000700	SAMEA2661639	ERS506046	TARA_22	DCM	180 - 2000	140M	0.02	91017	313bp	314bp	ERR1712148,ERR1712074	http://www.ebi.ac.uk/ena/data/view/ERS506046	22DCM01SSUU14
TARA_A100000695	SAMEA2657048	ERS488464	TARA_22	DCM	20 - 180	389M	0.63	991292	425bp	511bp	ERR1712150,ERR1712043	http://www.ebi.ac.uk/ena/data/view/ERS488464	22DCM4QQSS14
TARA_A100000696	SAMEA2619755	ERS488461	TARA_22	DCM	5 - 20	463M	0.52	1118830	622bp	902bp	ERR1712076,ERR1712226	http://www.ebi.ac.uk/ena/data/view/ERS488461	22DCM2MMQQ14
TARA_A100000534	SAMEA2619745	ERS488446	TARA_22	SRF	0.8 - 5	508M	0.23	1097180	560bp	741bp	ERR1719224,ERR1719453	http://www.ebi.ac.uk/ena/data/view/ERS488446	22SUR1GGMM14
TARA_A100000536	SAMEA2731167	ERS488468	TARA_22	SRF	180 - 2000	116M	0.14	476836	349bp	372bp	ERR1712105,ERR1712090	http://www.ebi.ac.uk/ena/data/view/ERS488468	22SUR02SSUU14
TARA_A100000538	SAMEA2657062	ERS488453	TARA_22	SRF	20 - 180	155M	0.06	224320	384bp	418bp	ERR1711894,ERR1712140	http://www.ebi.ac.uk/ena/data/view/ERS488453	22SUR1QQSS14
TARA_A100000539	SAMEA2619746	ERS488447	TARA_22	SRF	5 - 20	349M	0.59	491196	617bp	825bp	ERR1711909,ERR1712179	http://www.ebi.ac.uk/ena/data/view/ERS488447	22SUR1MMQQ14
TARA_A100000559	SAMEA2591103	ERS478003	TARA_23	DCM	0.8 - 5	414M	0.21	838633	588bp	805bp	ERR550514	http://www.ebi.ac.uk/ena/data/view/ERS478003	23DCM3GGMM14
TARA_A100000554	SAMEA2611381	ERS478012	TARA_23	DCM	180 - 2000	387M	0.43	750544	688bp	1055bp	ERR550519	http://www.ebi.ac.uk/ena/data/view/ERS478012	23DCM3SSUU14
TARA_A100000561	SAMEA2611379	ERS478010	TARA_23	DCM	20 - 180	538M	0.37	921544	477bp	647bp	ERR550539,ERR550529	http://www.ebi.ac.uk/ena/data/view/ERS478010	23DCM3QQSS14
TARA_A100000551	SAMEA2591093	ERS477988	TARA_23	SRF	0.8 - 5	418M	0.18	762582	549bp	722bp	ERR550521	http://www.ebi.ac.uk/ena/data/view/ERS477988	23SUR3GGMM14
TARA_A100000546	SAMEA2611383	ERS477996	TARA_23	SRF	180 - 2000	428M	0.49	930994	766bp	1234bp	ERR550534	http://www.ebi.ac.uk/ena/data/view/ERS477996	23SUR4SSUU14
TARA_A100000548	SAMEA2611385	ERS478008	TARA_23	SRF	20 - 180	413M	0.38	769104	714bp	1144bp	ERR550532	http://www.ebi.ac.uk/ena/data/view/ERS478008	23SUR4QQSS14
TARA_A100000396	SAMEA2619788	ERS488515	TARA_25	DCM	0.8 - 5	324M	0.24	726407	441bp	521bp	ERR1711898,ERR1712167	http://www.ebi.ac.uk/ena/data/view/ERS488515	25DCM1GGMM14
TARA_E500000200	SAMEA2657045	ERS488521	TARA_25	DCM	180 - 2000	290M	0.32	447491	334bp	336bp	ERR1711984,ERR1712030	http://www.ebi.ac.uk/ena/data/view/ERS488521	25DCM1SSUU14
TARA_E500000196	SAMEA2657037	ERS488508	TARA_25	DCM	20 - 180	499M	0.32	1023723	601bp	907bp	ERR1719216,ERR1719361	http://www.ebi.ac.uk/ena/data/view/ERS488508	25DCM1QQSS14
TARA_A100000398	SAMEA2619789	ERS488516	TARA_25	DCM	5 - 20	415M	0.4	915198	541bp	738bp	ERR1712184,ERR1712110	http://www.ebi.ac.uk/ena/data/view/ERS488516	25DCM1MMQQ14
TARA_A100000393	SAMEA2619777	ERS488497	TARA_25	SRF	0.8 - 5	361M	0.3	602577	527bp	687bp	ERR1712022,ERR1711998	http://www.ebi.ac.uk/ena/data/view/ERS488497	25SUR1GGMM14
TARA_A100000402	SAMEA2657015	ERS488506	TARA_25	SRF	180 - 2000	109M	0.05	185260	298bp	296bp	ERR1711947,ERR1712208	http://www.ebi.ac.uk/ena/data/view/ERS488506	25SUR3SSUU14
TARA_A100000400	SAMEA2656999	ERS488503	TARA_25	SRF	20 - 180	399M	0.36	754070	573bp	852bp	ERR1719242	http://www.ebi.ac.uk/ena/data/view/ERS488503	25SUR1QQSS14
TARA_A100000394	SAMEA2619778	ERS488498	TARA_25	SRF	5 - 20	426M	0.49	657056	668bp	984bp	ERR1711910,ERR1711936	http://www.ebi.ac.uk/ena/data/view/ERS488498	25SUR1MMQQ14
TARA_E400007200	SAMEA2619798	ERS488534	TARA_26	SRF	0.8 - 20	327M	0.31	629225	363bp	392bp	ERR1712006,ERR1711918	http://www.ebi.ac.uk/ena/data/view/ERS488534	26SUR1GGQQ14
TARA_S400007202	SAMEA2657002	ERS488539	TARA_26	SRF	20 - 180	181M	0.01	71348	336bp	331bp	ERR1712052,ERR1712016	http://www.ebi.ac.uk/ena/data/view/ERS488539	26SUR1QQSS14
TARA_A100001644	SAMEA2625587	ERS478038	TARA_30	DCM	20 - 180	341M	0.45	504867	441bp	518bp	ERR550392,ERR550397	http://www.ebi.ac.uk/ena/data/view/ERS478038	30DCM5QQSS14
TARA_A100001648	SAMEA2624980	ERS478036	TARA_30	SRF	180 - 2000	357M	0.51	624482	532bp	733bp	ERR550517	http://www.ebi.ac.uk/ena/data/view/ERS478036	30SUR4SSUU14
TARA_A100001646	SAMEA2611384	ERS478033	TARA_30	SRF	20 - 180	424M	0.29	810255	383bp	422bp	ERR550525	http://www.ebi.ac.uk/ena/data/view/ERS478033	30SUR4QQSS14
TARA_A100001638	SAMEA2591116	ERS478025	TARA_30	SRF	5 - 20	433M	0.66	1458942	456bp	565bp	ERR550394,ERR550389	http://www.ebi.ac.uk/ena/data/view/ERS478025	30SUR3MMQQ14
TARA_N000000317	SAMEA2619958	ERS488753	TARA_36	DCM	0.8 - 5	448M	0.26	1001494	584bp	792bp	ERR1719465,ERR1719240	http://www.ebi.ac.uk/ena/data/view/ERS488753	36DCM1GGMM14
TARA_N000000314	SAMEA2657098	ERS488746	TARA_36	DCM	180 - 2000	305M	0.57	686924	464bp	548bp	ERR1711955,ERR1712243	http://www.ebi.ac.uk/ena/data/view/ERS488746	36DCM1SSUU14
TARA_N000000312	SAMEA2657080	ERS488744	TARA_36	DCM	20 - 180	502M	0.41	1105731	582bp	875bp	ERR1719511,ERR1719414	http://www.ebi.ac.uk/ena/data/view/ERS488744	36DCM2QQSS14
TARA_N000000319	SAMEA2619959	ERS488754	TARA_36	DCM	5 - 20	68M	0.12	160796	443bp	518bp	ERR1711945,ERR1712064	http://www.ebi.ac.uk/ena/data/view/ERS488754	36DCM1MMQQ14
TARA_N000000316	SAMEA2619943	ERS488730	TARA_36	SRF	0.8 - 5	468M	0.23	855669	335bp	344bp	ERR1719152,ERR1719488	http://www.ebi.ac.uk/ena/data/view/ERS488730	36SUR1GGMM14
TARA_N000000313	SAMEA2657060	ERS488742	TARA_36	SRF	180 - 2000	453M	0.62	609681	615bp	1012bp	ERR1719383,ERR1719374	http://www.ebi.ac.uk/ena/data/view/ERS488742	36SUR1SSUU14
TARA_N000000311	SAMEA2656960	ERS488712	TARA_36	SRF	20 - 180	272M	0.34	153264	434bp	500bp	ERR1712011,ERR1712122	http://www.ebi.ac.uk/ena/data/view/ERS488712	36SUR1QQSS14
TARA_N000000030	SAMEA2620023	ERS488832	TARA_38	DCM	0.8 - 5	449M	0.34	955325	642bp	975bp	ERR1719399,ERR1719248	http://www.ebi.ac.uk/ena/data/view/ERS488832	38DCM2GGMM14
TARA_N000000047	SAMEA2620025	ERS488834	TARA_38	DCM	0.8 - 5	441M	0.36	1007199	665bp	1019bp	ERR1719421,ERR1719274	http://www.ebi.ac.uk/ena/data/view/ERS488834	38DCM1GGMM14
TARA_N000000041	SAMEA2657041	ERS488822	TARA_38	DCM	20 - 180	439M	0.35	393553	424bp	527bp	ERR1719328,ERR1719255	http://www.ebi.ac.uk/ena/data/view/ERS488822	38DCM1QQSS14
TARA_N000000029	SAMEA2620010	ERS488809	TARA_38	SRF	0.8 - 5	306M	0.65	1638838	608bp	782bp	ERR1711871,ERR1711968	http://www.ebi.ac.uk/ena/data/view/ERS488809	38SUR1GGMM14
TARA_N000000046	SAMEA2730588	ERS488821	TARA_38	SRF	180 - 2000	465M	0.62	636457	852bp	1466bp	ERR1719259,ERR1719423	http://www.ebi.ac.uk/ena/data/view/ERS488821	38SUR1SSUU14
TARA_N000000045	SAMEA2730547	ERS488817	TARA_38	SRF	20 - 180	466M	0.52	702284	703bp	1141bp	ERR1719322,ERR1719351	http://www.ebi.ac.uk/ena/data/view/ERS488817	38SUR1QQSS14
TARA_N000000007	SAMEA2620089	ERS488924	TARA_39	DCM	0.8 - 5	339M	0.48	1563059	496bp	587bp	ERR1712196,ERR1711861	http://www.ebi.ac.uk/ena/data/view/ERS488924	39DCM1GGMM14
TARA_N000000014	SAMEA2656964	ERS488915	TARA_39	DCM	180 - 2000	434M	0.65	886232	513bp	680bp	ERR1712126,ERR1712133	http://www.ebi.ac.uk/ena/data/view/ERS488915	39DCM1SSUU14
TARA_N000000012	SAMEA2656967	ERS488902	TARA_39	DCM	20 - 180	500M	0.42	801715	662bp	1050bp	ERR1719323,ERR1719429	http://www.ebi.ac.uk/ena/data/view/ERS488902	39DCM1QQSS14
TARA_N000000051	SAMEA2730749	ERS488910	TARA_39	OTH	0.8 - 5	240M	0.48	419233	495bp	613bp	ERR1712065,ERR1711916	http://www.ebi.ac.uk/ena/data/view/ERS488910	39OTH02GGMM14
TARA_N000000052	SAMEA2730747	ERS488908	TARA_39	OTH	0.8 - 5	275M	0.35	575519	614bp	881bp	ERR1711880,ERR1711991	http://www.ebi.ac.uk/ena/data/view/ERS488908	39OTH03GGMM14
TARA_N000000006	SAMEA2620071	ERS488885	TARA_39	SRF	0.8 - 5	483M	0.23	984178	583bp	815bp	ERR1719502,ERR1719267	http://www.ebi.ac.uk/ena/data/view/ERS488885	39SUR1GGMM14
TARA_N000000013	SAMEA2656965	ERS488900	TARA_39	SRF	180 - 2000	386M	0.73	534008	868bp	1296bp	ERR1712136,ERR1712135	http://www.ebi.ac.uk/ena/data/view/ERS488900	39SUR1SSUU14
TARA_N000000011	SAMEA2657110	ERS488896	TARA_39	SRF	20 - 180	416M	0.55	1249554	557bp	723bp	ERR1712209,ERR1712012	http://www.ebi.ac.uk/ena/data/view/ERS488896	39SUR1QQSS14
TARA_N000000008	SAMEA2620072	ERS488886	TARA_39	SRF	5 - 20	88M	0.38	720138	413bp	465bp	ERR1712211,ERR1712107	http://www.ebi.ac.uk/ena/data/view/ERS488886	39SUR1MMQQ14
TARA_X000000408	SAMEA2619419	ERS487956	TARA_4	DCM	0.8 - 5	415M	0.42	796294	558bp	826bp	ERR1719507	http://www.ebi.ac.uk/ena/data/view/ERS487956	4DCM1GGMM14
TARA_X000000410	SAMEA2619421	ERS487958	TARA_4	DCM	5 - 20	507M	0.38	597903	490bp	685bp	ERR1719432,ERR1719222	http://www.ebi.ac.uk/ena/data/view/ERS487958	4DCM1MMQQ14
TARA_X000000323	SAMEA2619396	ERS487919	TARA_4	SRF	0.8 - 5	420M	0.26	1087565	456bp	550bp	ERR1719198	http://www.ebi.ac.uk/ena/data/view/ERS487919	4SUR1GGMM14
TARA_X000000357	SAMEA2657059	ERS487930	TARA_4	SRF	180 - 2000	76M	0.08	117958	432bp	499bp	ERR1712116,ERR1711928	http://www.ebi.ac.uk/ena/data/view/ERS487930	4SUR1SSUU14
TARA_X000000325	SAMEA2619398	ERS487921	TARA_4	SRF	5 - 20	344M	0.48	361244	595bp	837bp	ERR1712004,ERR1712047	http://www.ebi.ac.uk/ena/data/view/ERS487921	4SUR1MMQQ14
TARA_N000000063	SAMEA2620128	ERS488967	TARA_40	SRF	3 - 2000	455M	0.33	781709	637bp	989bp	ERR1719434,ERR1719284	http://www.ebi.ac.uk/ena/data/view/ERS488967	40SUR01KKZZ14
TARA_N000000064	SAMEA2620139	ERS488980	TARA_40	ZZZ	3 - 2000	386M	0.49	786783	597bp	841bp	ERR1712227,ERR1711868	http://www.ebi.ac.uk/ena/data/view/ERS488980	40ZZZ08KKZZ14
TARA_N000000065	SAMEA2620150	ERS488991	TARA_40	ZZZ	3 - 2000	448M	0.33	767035	729bp	1151bp	ERR1719450,ERR1719392	http://www.ebi.ac.uk/ena/data/view/ERS488991	40ZZZ02KKZZ14
TARA_N000000067	SAMEA2620172	ERS489013	TARA_40	ZZZ	3 - 2000	106M	0.31	726931	413bp	464bp	ERR1711890,ERR1712080	http://www.ebi.ac.uk/ena/data/view/ERS489013	40ZZZ010KKZZ14
TARA_N000000072	SAMEA2620221	ERS489078	TARA_41	DCM	0.8 - 5	314M	0.3	621440	484bp	607bp	ERR1712159,ERR1712164	http://www.ebi.ac.uk/ena/data/view/ERS489078	41DCM1GGMM14
TARA_N000000075	SAMEA2656995	ERS489067	TARA_41	DCM	20 - 180	414M	0.42	908099	485bp	603bp	ERR1712018,ERR1711944	http://www.ebi.ac.uk/ena/data/view/ERS489067	41DCM1QQSS14
TARA_N000000074	SAMEA2620222	ERS489079	TARA_41	DCM	5 - 20	41M	0.01	14280	392bp	441bp	ERR1711996,ERR1712229	http://www.ebi.ac.uk/ena/data/view/ERS489079	41DCM1MMQQ14
TARA_N000000071	SAMEA2620204	ERS489053	TARA_41	SRF	0.8 - 5	328M	0.22	560796	418bp	464bp	ERR1712023,ERR1712005	http://www.ebi.ac.uk/ena/data/view/ERS489053	41SUR1GGMM14
TARA_N000000077	SAMEA2657016	ERS489065	TARA_41	SRF	180 - 2000	377M	0.52	466340	553bp	800bp	ERR1712235,ERR1712131	http://www.ebi.ac.uk/ena/data/view/ERS489065	41SUR1SSUU14
TARA_N000000076	SAMEA2657106	ERS489037	TARA_41	SRF	20 - 180	481M	0.32	867467	630bp	977bp	ERR1719210,ERR1719346	http://www.ebi.ac.uk/ena/data/view/ERS489037	41SUR1QQSS14
TARA_N000000073	SAMEA2620205	ERS489054	TARA_41	SRF	5 - 20	372M	0.51	1342590	573bp	757bp	ERR1712213,ERR1711963	http://www.ebi.ac.uk/ena/data/view/ERS489054	41SUR1MMQQ14
TARA_N000000267	SAMEA2620378	ERS489279	TARA_46	SRF	0.8 - 5	515M	0.19	899048	542bp	724bp	ERR1719218,ERR1719498	http://www.ebi.ac.uk/ena/data/view/ERS489279	46SUR1GGMM14
TARA_N000000270	SAMEA2730900	ERS489291	TARA_46	SRF	180 - 2000	377M	0.28	296506	425bp	488bp	ERR1712035,ERR1711980	http://www.ebi.ac.uk/ena/data/view/ERS489291	46SUR1SSUU14
TARA_N000000269	SAMEA2730898	ERS489289	TARA_46	SRF	20 - 180	195M	0.03	161910	367bp	388bp	ERR1711893,ERR1712044	http://www.ebi.ac.uk/ena/data/view/ERS489289	46SUR1QQSS14
TARA_N000000268	SAMEA2620379	ERS489280	TARA_46	SRF	5 - 20	404M	0.43	703869	587bp	793bp	ERR1712170,ERR1711976	http://www.ebi.ac.uk/ena/data/view/ERS489280	46SUR1MMQQ14
TARA_G000000124	SAMEA2620403	ERS489312	TARA_47	DCM	0.8 - 2000	125M	0.01	54433	348bp	367bp	ERR1712026,ERR1711919	http://www.ebi.ac.uk/ena/data/view/ERS489312	47DCM04GGZZ14
TARA_N000000278	SAMEA2620396	ERS489303	TARA_47	SRF	0.8 - 20	235M	0.28	533430	405bp	452bp	ERR1711901,ERR1712146	http://www.ebi.ac.uk/ena/data/view/ERS489303	47SUR2GGQQ14
TARA_N000000284	SAMEA2730863	ERS489314	TARA_47	SRF	180 - 2000	314M	0.55	253225	630bp	907bp	ERR1712145,ERR1712198	http://www.ebi.ac.uk/ena/data/view/ERS489314	47SUR1SSUU14
TARA_N000000113	SAMEA2620418	ERS489329	TARA_48	SRF	0.8 - 20	404M	0.31	583762	506bp	652bp	ERR1719378	http://www.ebi.ac.uk/ena/data/view/ERS489329	48SUR1GGQQ14
TARA_N000000115	SAMEA2657050	ERS489336	TARA_48	SRF	180 - 2000	303M	0.5	201366	356bp	397bp	ERR1712189,ERR1712221	http://www.ebi.ac.uk/ena/data/view/ERS489336	48SUR1SSUU14
TARA_N000000216	SAMEA2620526	ERS489505	TARA_51	DCM	0.8 - 5	301M	0.17	180479	370bp	377bp	ERR1712138,ERR1712171	http://www.ebi.ac.uk/ena/data/view/ERS489505	51DCM1GGMM14
TARA_N000000193	SAMEA2730995	ERS489489	TARA_51	DCM	180 - 2000	341M	0.35	409164	559bp	738bp	ERR1712002,ERR1711921	http://www.ebi.ac.uk/ena/data/view/ERS489489	51DCM1SSUU14
TARA_N000000225	SAMEA2620523	ERS489502	TARA_51	DCM	20 - 150	293M	0.39	538729	397bp	442bp	ERR1712053,ERR1712173	http://www.ebi.ac.uk/ena/data/view/ERS489502	51DCM02QQRR14
TARA_N000000231	SAMEA2620500	ERS489448	TARA_51	SRF	0.8 - 5	400M	0.1	511623	363bp	380bp	ERR1719408,ERR1719306	http://www.ebi.ac.uk/ena/data/view/ERS489448	51SUR3GGMM14
TARA_N000000189	SAMEA2731026	ERS489466	TARA_51	SRF	180 - 2000	372M	0.46	404103	531bp	712bp	ERR1712234,ERR1711872	http://www.ebi.ac.uk/ena/data/view/ERS489466	51SUR1SSUU14
TARA_N000000196	SAMEA2730769	ERS489476	TARA_51	SRF	20 - 180	332M	0.25	200227	475bp	584bp	ERR1711978,ERR1712092	http://www.ebi.ac.uk/ena/data/view/ERS489476	51SUR1QQSS14
TARA_N000000185	SAMEA2730799	ERS489481	TARA_51	SRF	5 - 20	307M	0.24	477116	401bp	449bp	ERR1711866,ERR1712187	http://www.ebi.ac.uk/ena/data/view/ERS489481	51SUR1MMQQ14
TARA_N000000600	SAMEA2620581	ERS489596	TARA_52	DCM	0.8 - 5	301M	0.29	303438	508bp	653bp	ERR1712188,ERR1712017	http://www.ebi.ac.uk/ena/data/view/ERS489596	52DCM0GGMM14
TARA_N000000585	SAMEA2657020	ERS489574	TARA_52	DCM	180 - 2000	398M	0.21	343572	498bp	666bp	ERR1712033,ERR1712121	http://www.ebi.ac.uk/ena/data/view/ERS489574	52DCM1SSUU14
TARA_N000000593	SAMEA2657079	ERS489582	TARA_52	DCM	20 - 180	370M	0.25	684706	477bp	587bp	ERR1719411,ERR1719415	http://www.ebi.ac.uk/ena/data/view/ERS489582	52DCM1QQSS14
TARA_N000000598	SAMEA2620556	ERS489543	TARA_52	SRF	0.8 - 5	370M	0.32	611457	494bp	621bp	ERR1711907,ERR1712199	http://www.ebi.ac.uk/ena/data/view/ERS489543	52SUR1GGMM15
TARA_N000000581	SAMEA2657047	ERS489523	TARA_52	SRF	180 - 2000	487M	0.46	1101288	613bp	894bp	ERR1719283,ERR1719334	http://www.ebi.ac.uk/ena/data/view/ERS489523	52SUR1SSUU14
TARA_N000000589	SAMEA2657038	ERS489566	TARA_52	SRF	20 - 180	409M	0.26	747932	557bp	749bp	ERR1719349,ERR1719461	http://www.ebi.ac.uk/ena/data/view/ERS489566	52SUR1QQSS14
TARA_N000000570	SAMEA2656997	ERS489556	TARA_52	SRF	5 - 20	408M	0.33	894042	479bp	586bp	ERR1712019,ERR1712048	http://www.ebi.ac.uk/ena/data/view/ERS489556	52SUR1MMQQ14
TARA_N000000925	SAMEA2657083	ERS489984	TARA_64	DCM	180 - 2000	453M	0.48	901034	547bp	737bp	ERR1711931,ERR1712168	http://www.ebi.ac.uk/ena/data/view/ERS489984	64DCM1SSUU14
TARA_N000000535	SAMEA2657013	ERS489974	TARA_64	DCM	20 - 180	344M	0.32	275286	421bp	489bp	ERR1711950,ERR1712024	http://www.ebi.ac.uk/ena/data/view/ERS489974	64DCM1QQSS14
TARA_N000000531	SAMEA2620846	ERS490020	TARA_64	DCM	5 - 20	337M	0.52	2325296	430bp	491bp	ERR1712125,ERR1712232	http://www.ebi.ac.uk/ena/data/view/ERS490020	64DCM1MMQQ14
TARA_N000000522	SAMEA2620802	ERS489933	TARA_64	SRF	0.8 - 5	307M	0.32	614355	443bp	519bp	ERR1711943,ERR1712100	http://www.ebi.ac.uk/ena/data/view/ERS489933	64SUR1GGMM14
TARA_N000000539	SAMEA2657108	ERS489952	TARA_64	SRF	180 - 2000	359M	0.58	670621	704bp	1059bp	ERR1712042,ERR1712142	http://www.ebi.ac.uk/ena/data/view/ERS489952	64SUR1SSUU14
TARA_N000000526	SAMEA2656968	ERS489963	TARA_64	SRF	20 - 180	367M	0.36	516296	519bp	671bp	ERR1711878,ERR1712045	http://www.ebi.ac.uk/ena/data/view/ERS489963	64SUR1QQSS14
TARA_N000000927	SAMEA2731338	ERS489954	TARA_64	SRF	5 - 20	395M	0.3	665264	445bp	524bp	ERR1712151,ERR1712084	http://www.ebi.ac.uk/ena/data/view/ERS489954	64SUR4MMQQ14
TARA_N000000939	SAMEA2620907	ERS490102	TARA_65	DCM	5 - 20	413M	0.68	683917	592bp	828bp	ERR1712130,ERR1712233	http://www.ebi.ac.uk/ena/data/view/ERS490102	65DCM2MMQQ14
TARA_N000000933	SAMEA2620865	ERS490039	TARA_65	SRF	0.8 - 5	465M	0.2	764050	563bp	786bp	ERR1719390,ERR1719261	http://www.ebi.ac.uk/ena/data/view/ERS490039	65SUR2GGMM14
TARA_N000000981	SAMEA2657007	ERS490063	TARA_65	SRF	180 - 2000	474M	0.43	842840	594bp	860bp	ERR1719516,ERR1719348	http://www.ebi.ac.uk/ena/data/view/ERS490063	65SUR3SSUU14
TARA_N000000968	SAMEA2656992	ERS490083	TARA_65	SRF	20 - 180	486M	0.24	960254	433bp	516bp	ERR1719251,ERR1719384	http://www.ebi.ac.uk/ena/data/view/ERS490083	65SUR1QQSS14
TARA_N000000963	SAMEA2620871	ERS490045	TARA_65	SRF	5 - 20	336M	0.5	1172763	354bp	376bp	ERR1712154,ERR1712244	http://www.ebi.ac.uk/ena/data/view/ERS490045	65SUR1MMQQ14
TARA_N000000807	SAMEA2620959	ERS490172	TARA_66	DCM	0.8 - 5	395M	0.26	813432	588bp	820bp	ERR1719352,ERR1719504	http://www.ebi.ac.uk/ena/data/view/ERS490172	66DCM1GGMM14
TARA_N000000791	SAMEA2620961	ERS490174	TARA_66	DCM	5 - 20	330M	0.63	267248	488bp	617bp	ERR1712192,ERR1712181	http://www.ebi.ac.uk/ena/data/view/ERS490174	66DCM1MMQQ14
TARA_N000000805	SAMEA2620939	ERS490134	TARA_66	SRF	0.8 - 5	314M	0.58	1436264	457bp	554bp	ERR1712216,ERR1712205	http://www.ebi.ac.uk/ena/data/view/ERS490134	66SUR1GGMM14
TARA_N000000790	SAMEA2656956	ERS490150	TARA_66	SRF	180 - 2000	434M	0.52	410082	601bp	909bp	ERR1719234,ERR1719180	http://www.ebi.ac.uk/ena/data/view/ERS490150	66SUR1SSUU14
TARA_N000000793	SAMEA2657046	ERS490159	TARA_66	SRF	20 - 180	430M	0.36	740473	640bp	978bp	ERR1719464,ERR1719302	http://www.ebi.ac.uk/ena/data/view/ERS490159	66SUR1QQSS14
TARA_N000000809	SAMEA2620941	ERS490136	TARA_66	SRF	5 - 20	363M	0.71	1150916	630bp	864bp	ERR1711971,ERR1712172	http://www.ebi.ac.uk/ena/data/view/ERS490136	66SUR1MMQQ14
TARA_N000000759	SAMEA2620985	ERS490198	TARA_67	SRF	0.8 - 2000	466M	0.48	1230583	535bp	737bp	ERR1719287,ERR1719253	http://www.ebi.ac.uk/ena/data/view/ERS490198	67SUR2GGZZ14
TARA_N000000756	SAMEA2620988	ERS490201	TARA_67	SRF	0.8 - 5	146M	0.17	353562	501bp	634bp	ERR1711906,ERR1711966	http://www.ebi.ac.uk/ena/data/view/ERS490201	67SUR5GGMM14
TARA_N000000750	SAMEA2656969	ERS490210	TARA_67	SRF	180 - 2000	521M	0.65	351500	632bp	980bp	ERR1719154,ERR1719452	http://www.ebi.ac.uk/ena/data/view/ERS490210	67SUR2SSUU14
TARA_N000000746	SAMEA2657065	ERS490216	TARA_67	SRF	20 - 180	470M	0.6	394048	850bp	1512bp	ERR1719319,ERR1719509	http://www.ebi.ac.uk/ena/data/view/ERS490216	67SUR2QQSS14
TARA_N000000742	SAMEA2657014	ERS490220	TARA_67	SRF	5 - 20	424M	0.51	478782	446bp	598bp	ERR1719296,ERR1719416	http://www.ebi.ac.uk/ena/data/view/ERS490220	67SUR2MMQQ14
TARA_N000000720	SAMEA2621052	ERS490311	TARA_68	DCM	0.8 - 2000	409M	0.29	917932	610bp	897bp	ERR1719407,ERR1719482	http://www.ebi.ac.uk/ena/data/view/ERS490311	68DCM1GGZZ14
TARA_N000000728	SAMEA2621048	ERS490307	TARA_68	DCM	0.8 - 5	480M	0.31	985478	744bp	1218bp	ERR1719269,ERR1719271	http://www.ebi.ac.uk/ena/data/view/ERS490307	68DCM1GGMM14
TARA_N000000711	SAMEA2657061	ERS490294	TARA_68	DCM	180 - 2000	471M	0.55	643833	696bp	1100bp	ERR1719466,ERR1719427	http://www.ebi.ac.uk/ena/data/view/ERS490294	68DCM2SSUU14
TARA_N000000703	SAMEA2621055	ERS490314	TARA_68	DCM	5 - 20	397M	0.5	905830	446bp	519bp	ERR1712183,ERR1712119	http://www.ebi.ac.uk/ena/data/view/ERS490314	68DCM1MMQQ14
TARA_N000000713	SAMEA2621006	ERS490241	TARA_68	MES	0.8 - 3	228M	0.6	857286	469bp	545bp	ERR1712202,ERR1712096	http://www.ebi.ac.uk/ena/data/view/ERS490241	68MES1GGKK14
TARA_N000000722	SAMEA2621029	ERS490281	TARA_68	SRF	0.8 - 5	397M	0.35	902354	577bp	836bp	ERR1719484,ERR1719344	http://www.ebi.ac.uk/ena/data/view/ERS490281	68SUR1GGMM14
TARA_N000000709	SAMEA2657073	ERS490253	TARA_68	SRF	180 - 2000	463M	0.49	427201	650bp	1040bp	ERR1719508,ERR1719186	http://www.ebi.ac.uk/ena/data/view/ERS490253	68SUR1SSUU14
TARA_N000000705	SAMEA2657082	ERS490256	TARA_68	SRF	20 - 180	428M	0.49	524655	730bp	1196bp	ERR1719418,ERR1719501	http://www.ebi.ac.uk/ena/data/view/ERS490256	68SUR2QQSS14
TARA_N000000701	SAMEA2657009	ERS490261	TARA_68	SRF	5 - 20	418M	0.33	928996	411bp	481bp	ERR1719442,ERR1719291	http://www.ebi.ac.uk/ena/data/view/ERS490261	68SUR1MMQQ14
TARA_A200000158	SAMEA2591077	ERS477956	TARA_7	DCM	0.8 - 5	344M	0.17	636012	513bp	661bp	ERR550537	http://www.ebi.ac.uk/ena/data/view/ERS477956	7DCM2GGMM14
TARA_A200000179	SAMEA2625588	ERS477972	TARA_7	DCM	20 - 180	371M	0.55	529435	630bp	894bp	ERR550387,ERR550402	http://www.ebi.ac.uk/ena/data/view/ERS477972	7DCM6QQSS14
TARA_A200000150	SAMEA2591078	ERS477957	TARA_7	DCM	5 - 20	268M	0.46	639402	440bp	508bp	ERR550388	http://www.ebi.ac.uk/ena/data/view/ERS477957	7DCM2MMQQ14
TARA_A200000123	SAMEA2591060	ERS477934	TARA_7	SRF	0.8 - 5	258M	0.37	618277	476bp	573bp	ERR550396,ERR550403	http://www.ebi.ac.uk/ena/data/view/ERS477934	7SUR2GGMM14
TARA_A200000139	SAMEA2611380	ERS477943	TARA_7	SRF	20 - 180	320M	0.54	502259	468bp	582bp	ERR550381,ERR550393	http://www.ebi.ac.uk/ena/data/view/ERS477943	7SUR3QQSS14
TARA_N000000674	SAMEA2621080	ERS490341	TARA_70	SRF	0.8 - 2000	371M	0.22	626539	580bp	805bp	ERR1719486,ERR1719451	http://www.ebi.ac.uk/ena/data/view/ERS490341	70SUR1GGZZ14
TARA_N000000678	SAMEA2621082	ERS490343	TARA_70	SRF	0.8 - 5	177M	0.36	1215570	359bp	384bp	ERR1712094,ERR1711924	http://www.ebi.ac.uk/ena/data/view/ERS490343	70SUR1GGMM14
TARA_N000000666	SAMEA2657034	ERS490356	TARA_70	SRF	180 - 2000	459M	0.47	572702	554bp	830bp	ERR1719153,ERR1719260	http://www.ebi.ac.uk/ena/data/view/ERS490356	70SUR1SSUU14
TARA_N000000662	SAMEA2656971	ERS490362	TARA_70	SRF	20 - 180	461M	0.42	714656	764bp	1281bp	ERR1719225,ERR1719340	http://www.ebi.ac.uk/ena/data/view/ERS490362	70SUR1QQSS14
TARA_N000000682	SAMEA2656958	ERS490366	TARA_70	SRF	5 - 20	416M	0.27	1098447	502bp	654bp	ERR1719517,ERR1719221	http://www.ebi.ac.uk/ena/data/view/ERS490366	70SUR1MMQQ14
TARA_N000000833	SAMEA2621169	ERS490490	TARA_72	DCM	0.8 - 5	365M	0.32	581138	544bp	720bp	ERR1712057,ERR1711959	http://www.ebi.ac.uk/ena/data/view/ERS490490	72DCM1GGMM14
TARA_N000000845	SAMEA2657053	ERS490473	TARA_72	DCM	180 - 2000	318M	0.25	161453	492bp	629bp	ERR1712236,ERR1712215	http://www.ebi.ac.uk/ena/data/view/ERS490473	72DCM1SSUU15
TARA_N000000841	SAMEA2656972	ERS490499	TARA_72	DCM	20 - 180	419M	0.56	492395	731bp	1136bp	ERR1711962,ERR1712180	http://www.ebi.ac.uk/ena/data/view/ERS490499	72DCM1QQSS14
TARA_N000000837	SAMEA2657100	ERS490503	TARA_72	DCM	5 - 20	351M	0.27	442719	402bp	445bp	ERR1712190,ERR1712056	http://www.ebi.ac.uk/ena/data/view/ERS490503	72DCM1MMQQ14
TARA_N000000843	SAMEA2657090	ERS490457	TARA_72	SRF	180 - 2000	459M	0.49	536936	847bp	1432bp	ERR1711899,ERR1712223	http://www.ebi.ac.uk/ena/data/view/ERS490457	72SUR1SSUU14
TARA_N000000839	SAMEA2656961	ERS490463	TARA_72	SRF	20 - 180	443M	0.51	606000	501bp	694bp	ERR1712156,ERR1712109	http://www.ebi.ac.uk/ena/data/view/ERS490463	72SUR1QQSS14
TARA_N000000836	SAMEA2731714	ERS490468	TARA_72	SRF	5 - 20	401M	0.35	898524	400bp	453bp	ERR1711948,ERR1712039	http://www.ebi.ac.uk/ena/data/view/ERS490468	72SUR2MMQQ14
TARA_N000000884	SAMEA2656962	ERS490594	TARA_76	DCM	180 - 2000	498M	0.5	876416	650bp	965bp	ERR1719369,ERR1719315	http://www.ebi.ac.uk/ena/data/view/ERS490594	76DCM1SSUU14
TARA_N000000876	SAMEA2656998	ERS490618	TARA_76	DCM	20 - 180	440M	0.35	695403	654bp	977bp	ERR1719195,ERR1719325	http://www.ebi.ac.uk/ena/data/view/ERS490618	76DCM1QQSS14
TARA_N000000868	SAMEA2657101	ERS490626	TARA_76	DCM	5 - 20	369M	0.34	840335	407bp	448bp	ERR1712186,ERR1712061	http://www.ebi.ac.uk/ena/data/view/ERS490626	76DCM1MMQQ14
TARA_N000000852	SAMEA2621208	ERS490552	TARA_76	SRF	0.8 - 2000	327M	0.38	1352192	322bp	325bp	ERR1712031,ERR1712046	http://www.ebi.ac.uk/ena/data/view/ERS490552	76SUR2GGZZ14
TARA_N000000879	SAMEA2657091	ERS490564	TARA_76	SRF	180 - 2000	454M	0.53	718795	801bp	1355bp	ERR1719357,ERR1719268	http://www.ebi.ac.uk/ena/data/view/ERS490564	76SUR1SSUU14
TARA_N000000871	SAMEA2657030	ERS490572	TARA_76	SRF	20 - 180	379M	0.51	1299663	540bp	683bp	ERR1712079,ERR1712073	http://www.ebi.ac.uk/ena/data/view/ERS490572	76SUR2QQSS14
TARA_N000000864	SAMEA2732954	ERS490583	TARA_76	SRF	5 - 20	380M	0.33	729916	446bp	527bp	ERR1712217,ERR1711870	http://www.ebi.ac.uk/ena/data/view/ERS490583	76SUR7MMQQ14
TARA_N000000618	SAMEA2621280	ERS490699	TARA_78	DCM	0.8 - 2000	383M	0.47	729504	591bp	829bp	ERR1711887,ERR1711970	http://www.ebi.ac.uk/ena/data/view/ERS490699	78DCM1GGZZ14
TARA_N000001516	SAMEA2657042	ERS490708	TARA_78	DCM	180 - 2000	335M	0.2	141108	491bp	703bp	ERR1711891,ERR1711888	http://www.ebi.ac.uk/ena/data/view/ERS490708	78DCM1SSUU14
TARA_N000001512	SAMEA2657102	ERS490712	TARA_78	DCM	20 - 180	388M	0.29	453620	542bp	740bp	ERR1711863,ERR1712001	http://www.ebi.ac.uk/ena/data/view/ERS490712	78DCM1QQSS14
TARA_N000000616	SAMEA2621263	ERS490668	TARA_78	SRF	0.8 - 2000	75M	0.18	343349	349bp	363bp	ERR1712220,ERR1711908	http://www.ebi.ac.uk/ena/data/view/ERS490668	78SUR1GGZZ14
TARA_N000001514	SAMEA2656977	ERS490679	TARA_78	SRF	180 - 2000	413M	0.64	667634	929bp	1478bp	ERR1719285,ERR1719173	http://www.ebi.ac.uk/ena/data/view/ERS490679	78SUR1SSUU14
TARA_N000001510	SAMEA2657067	ERS490683	TARA_78	SRF	20 - 180	332M	0.29	385073	486bp	623bp	ERR1711876,ERR1712242	http://www.ebi.ac.uk/ena/data/view/ERS490683	78SUR1QQSS14
TARA_N000000625	SAMEA2657029	ERS490687	TARA_78	SRF	5 - 20	140M	0.16	383095	403bp	448bp	ERR1013385,ERR1013384	http://www.ebi.ac.uk/ena/data/view/ERS490687	78SUR1MMQQ14
TARA_N000001485	SAMEA2621337	ERS490792	TARA_80	DCM	0.8 - 5	358M	0.21	355596	343bp	345bp	ERR1739843,ERR1739841	http://www.ebi.ac.uk/ena/data/view/ERS490792	80DCM1GGMM14
TARA_N000001477	SAMEA2732344	ERS490774	TARA_80	DCM	180 - 2000	501M	0.52	820105	647bp	1047bp	ERR1719431,ERR1719435	http://www.ebi.ac.uk/ena/data/view/ERS490774	80DCM1SSUU14
TARA_N000001473	SAMEA2732399	ERS490778	TARA_80	DCM	20 - 180	345M	0.35	477792	565bp	781bp	ERR1739844,ERR1739846	http://www.ebi.ac.uk/ena/data/view/ERS490778	80DCM1QQSS14
TARA_N000001489	SAMEA2621339	ERS490794	TARA_80	DCM	5 - 20	292M	0.29	358975	328bp	337bp	ERR1739840,ERR1739842	http://www.ebi.ac.uk/ena/data/view/ERS490794	80DCM1MMQQ14
TARA_N000001478	SAMEA2621316	ERS490752	TARA_80	SRF	0.8 - 2000	420M	0.19	566286	592bp	840bp	ERR1719475,ERR1719446	http://www.ebi.ac.uk/ena/data/view/ERS490752	80SUR1GGZZ14
TARA_N000001491	SAMEA2621315	ERS490751	TARA_80	SRF	0.8 - 5	389M	0.43	1280948	432bp	494bp	ERR1711967,ERR1712070	http://www.ebi.ac.uk/ena/data/view/ERS490751	80SUR1GGMM14
TARA_N000001503	SAMEA2732231	ERS490761	TARA_80	SRF	180 - 2000	526M	0.61	769074	774bp	1408bp	ERR1719376,ERR1719489	http://www.ebi.ac.uk/ena/data/view/ERS490761	80SUR1SSUU14
TARA_N000001499	SAMEA2732299	ERS490768	TARA_80	SRF	20 - 180	500M	0.3	933807	532bp	715bp	ERR1719330,ERR1719512	http://www.ebi.ac.uk/ena/data/view/ERS490768	80SUR1QQSS14
TARA_N000001424	SAMEA2732401	ERS490832	TARA_81	DCM	180 - 2000	463M	0.47	1030671	613bp	925bp	ERR1740123,ERR1740116	http://www.ebi.ac.uk/ena/data/view/ERS490832	81DCM01SSUU14
TARA_N000001426	SAMEA2732468	ERS490836	TARA_81	DCM	20 - 180	553M	0.54	811166	762bp	1328bp	ERR1740129,ERR1740122	http://www.ebi.ac.uk/ena/data/view/ERS490836	81DCM1QQSS14
TARA_N000001430	SAMEA2732530	ERS490841	TARA_81	DCM	5 - 20	518M	0.42	1569637	509bp	670bp	ERR1740120,ERR1740121	http://www.ebi.ac.uk/ena/data/view/ERS490841	81DCM1MMQQ14
TARA_N000001436	SAMEA2621362	ERS490817	TARA_81	SRF	0.8 - 5	467M	0.22	1025985	547bp	722bp	ERR1740127,ERR1740138	http://www.ebi.ac.uk/ena/data/view/ERS490817	81SUR1GGMM14
TARA_N000001428	SAMEA2732891	ERS490871	TARA_81	SRF	20 - 180	426M	0.56	617123	691bp	1031bp	ERR1739839,ERR1739838	http://www.ebi.ac.uk/ena/data/view/ERS490871	81SUR1QQSS14
TARA_N000001384	SAMEA2621436	ERS490941	TARA_82	DCM	0.8 - 2000	405M	0.47	607330	614bp	840bp	ERR1711935,ERR1712021	http://www.ebi.ac.uk/ena/data/view/ERS490941	82DCM1GGZZ14
TARA_N000001400	SAMEA2657035	ERS490922	TARA_82	DCM	180 - 2000	343M	0.6	445187	780bp	1310bp	ERR1712128,ERR1712106	http://www.ebi.ac.uk/ena/data/view/ERS490922	82DCM1SSUU14
TARA_N000001396	SAMEA2621440	ERS490945	TARA_82	DCM	20 - 150	333M	0.58	659917	438bp	521bp	ERR1712008,ERR1711956	http://www.ebi.ac.uk/ena/data/view/ERS490945	82DCM01QQRR14
TARA_N000001382	SAMEA2621410	ERS490894	TARA_82	SRF	0.8 - 2000	393M	0.44	601887	562bp	749bp	ERR1712153,ERR1712086	http://www.ebi.ac.uk/ena/data/view/ERS490894	82SUR2GGZZ14
TARA_N000001386	SAMEA2621412	ERS490896	TARA_82	SRF	0.8 - 5	399M	0.47	976730	690bp	1046bp	ERR1719149,ERR1719424	http://www.ebi.ac.uk/ena/data/view/ERS490896	82SUR1GGMM14
TARA_N000001398	SAMEA2656994	ERS490905	TARA_82	SRF	180 - 2000	443M	0.63	444970	870bp	1549bp	ERR1712123,ERR1711892	http://www.ebi.ac.uk/ena/data/view/ERS490905	82SUR1SSUU14
TARA_N000001394	SAMEA2657078	ERS490911	TARA_82	SRF	20 - 180	330M	0.56	712958	391bp	441bp	ERR1712129,ERR1712204	http://www.ebi.ac.uk/ena/data/view/ERS490911	82SUR2QQSS14
TARA_N000001390	SAMEA2657104	ERS490915	TARA_82	SRF	5 - 20	360M	0.61	1072368	460bp	542bp	ERR1712194,ERR1712085	http://www.ebi.ac.uk/ena/data/view/ERS490915	82SUR1MMQQ14
TARA_N000001372	SAMEA2621468	ERS490975	TARA_83	SRF	0.8 - 2000	266M	0.44	393784	583bp	761bp	ERR1712127,ERR1712231	http://www.ebi.ac.uk/ena/data/view/ERS490975	83SUR4GGZZ14
TARA_N000001374	SAMEA2621470	ERS490977	TARA_83	SRF	0.8 - 5	392M	0.41	997648	513bp	676bp	ERR1740125,ERR1740126	http://www.ebi.ac.uk/ena/data/view/ERS490977	83SUR1GGMM14
TARA_N000001380	SAMEA2732412	ERS490995	TARA_83	SRF	180 - 2000	338M	0.66	293004	1054bp	2021bp	ERR1740119,ERR1740128	http://www.ebi.ac.uk/ena/data/view/ERS490995	83SUR1SSUU14
TARA_N000001377	SAMEA2621475	ERS490982	TARA_83	SRF	5 - 20	309M	0.67	287147	676bp	958bp	ERR1712071,ERR1712191	http://www.ebi.ac.uk/ena/data/view/ERS490982	83SUR1MMQQ14
TARA_N000001006	SAMEA2621496	ERS491010	TARA_84	SRF	0.8 - 2000	411M	0.31	880117	618bp	896bp	ERR1719162,ERR1719157	http://www.ebi.ac.uk/ena/data/view/ERS491010	84SUR1GGZZ14
TARA_N000001438	SAMEA2621498	ERS491012	TARA_84	SRF	0.8 - 5	369M	0.5	745444	553bp	737bp	ERR1711865,ERR1712028	http://www.ebi.ac.uk/ena/data/view/ERS491012	84SUR1GGMM14
TARA_N000001362	SAMEA2657049	ERS491021	TARA_84	SRF	180 - 2000	514M	0.59	443843	914bp	1631bp	ERR1719196,ERR1719483	http://www.ebi.ac.uk/ena/data/view/ERS491021	84SUR1SSUU14
TARA_N000001442	SAMEA2657033	ERS491028	TARA_84	SRF	20 - 180	402M	0.41	1091445	572bp	800bp	ERR1719148,ERR1719491	http://www.ebi.ac.uk/ena/data/view/ERS491028	84SUR1QQSS14
TARA_N000001440	SAMEA2657096	ERS491032	TARA_84	SRF	5 - 20	355M	0.54	482236	762bp	1306bp	ERR1712238,ERR1712161	http://www.ebi.ac.uk/ena/data/view/ERS491032	84SUR2MMQQ14
TARA_N000001026	SAMEA2621542	ERS491101	TARA_85	DCM	0.8 - 2000	469M	0.32	970983	574bp	801bp	ERR1719272,ERR1719345	http://www.ebi.ac.uk/ena/data/view/ERS491101	85DCM1GGZZ14
TARA_N000001030	SAMEA2621544	ERS491103	TARA_85	DCM	0.8 - 5	428M	0.55	712033	676bp	972bp	ERR1712166,ERR1712195	http://www.ebi.ac.uk/ena/data/view/ERS491103	85DCM1GGMM14
TARA_N000001042	SAMEA2657068	ERS491078	TARA_85	DCM	180 - 2000	359M	0.64	416790	871bp	1571bp	ERR1740134,ERR1740137	http://www.ebi.ac.uk/ena/data/view/ERS491078	85DCM1SSUU14
TARA_N000001019	SAMEA2732536	ERS491081	TARA_85	DCM	20 - 180	403M	0.44	627163	599bp	856bp	ERR1719469,ERR1719246	http://www.ebi.ac.uk/ena/data/view/ERS491081	85DCM1QQSS14
TARA_N000001034	SAMEA2656966	ERS491086	TARA_85	DCM	5 - 20	343M	0.55	742197	508bp	648bp	ERR1711957,ERR1712160	http://www.ebi.ac.uk/ena/data/view/ERS491086	85DCM1MMQQ14
TARA_N000001024	SAMEA2621520	ERS491055	TARA_85	SRF	0.8 - 2000	453M	0.42	1044362	547bp	744bp	ERR1740117,ERR1740115	http://www.ebi.ac.uk/ena/data/view/ERS491055	85SUR1GGZZ14
TARA_N000001029	SAMEA2621523	ERS491058	TARA_85	SRF	0.8 - 5	470M	0.44	971788	624bp	904bp	ERR1740133,ERR1740130	http://www.ebi.ac.uk/ena/data/view/ERS491058	85SUR2GGMM14
TARA_N000001040	SAMEA2656979	ERS491070	TARA_85	SRF	180 - 2000	470M	0.67	508653	803bp	1280bp	ERR1740136,ERR1740124	http://www.ebi.ac.uk/ena/data/view/ERS491070	85SUR1SSUU14
TARA_N000001017	SAMEA2732415	ERS491073	TARA_85	SRF	20 - 180	491M	0.48	547834	667bp	998bp	ERR1740135,ERR1740139	http://www.ebi.ac.uk/ena/data/view/ERS491073	85SUR1QQSS14
TARA_X000001040	SAMEA2619551	ERS488150	TARA_9	DCM	0.8 - 5	295M	0.34	151407	372bp	394bp	ERR1712097,ERR1712075	http://www.ebi.ac.uk/ena/data/view/ERS488150	9DCM1GGMM14
TARA_X000001043	SAMEA2619554	ERS488153	TARA_9	DCM	5 - 20	295M	0.42	426924	439bp	519bp	ERR1712007,ERR1712206	http://www.ebi.ac.uk/ena/data/view/ERS488153	9DCM1MMQQ14
TARA_X000000954	SAMEA2619534	ERS488122	TARA_9	SRF	0.8 - 5	123M	0.01	28468	401bp	432bp	ERR1711995,ERR1711932	http://www.ebi.ac.uk/ena/data/view/ERS488122	9SUR1GGMM14
TARA_X000001006	SAMEA2657011	ERS488134	TARA_9	SRF	180 - 2000	324M	0.52	366099	644bp	949bp	ERR1711922,ERR1712200	http://www.ebi.ac.uk/ena/data/view/ERS488134	9SUR1SSUU14
TARA_N000001309	SAMEA2621768	ERS491394	TARA_92	SRF	0.8 - 2000	573M	0.43	1327763	543bp	789bp	ERR1719223,ERR1719276	http://www.ebi.ac.uk/ena/data/view/ERS491394	92SUR1GGZZ14
TARA_N000001299	SAMEA2621772	ERS491398	TARA_92	SRF	0.8 - 5	477M	0.49	868123	740bp	1139bp	ERR1719503,ERR1719329	http://www.ebi.ac.uk/ena/data/view/ERS491398	92SUR1GGMM14
TARA_N000001305	SAMEA2732583	ERS491407	TARA_92	SRF	180 - 2000	440M	0.68	614709	779bp	1248bp	ERR1719354,ERR1719457	http://www.ebi.ac.uk/ena/data/view/ERS491407	92SUR1SSUU14
TARA_N000001303	SAMEA2732628	ERS491412	TARA_92	SRF	20 - 180	451M	0.53	658588	494bp	669bp	ERR1719468,ERR1719360	http://www.ebi.ac.uk/ena/data/view/ERS491412	92SUR1QQSS14
TARA_N000001301	SAMEA2732696	ERS491417	TARA_92	SRF	5 - 20	536M	0.49	1471758	507bp	662bp	ERR1719215,ERR1719444	http://www.ebi.ac.uk/ena/data/view/ERS491417	92SUR1MMQQ14
TARA_N000001111	SAMEA2621823	ERS491474	TARA_93	DCM	0.8 - 5	536M	0.3	1458882	594bp	847bp	ERR1719386,ERR1719265	http://www.ebi.ac.uk/ena/data/view/ERS491474	93DCM1GGMM14
TARA_N000001123	SAMEA2732245	ERS491460	TARA_93	DCM	180 - 2000	458M	0.53	301349	518bp	757bp	ERR1719496,ERR1719250	http://www.ebi.ac.uk/ena/data/view/ERS491460	93DCM1SSUU14
TARA_N000001098	SAMEA2621832	ERS491483	TARA_93	DCM	5 - 20	296M	0.71	315467	895bp	1399bp	ERR1712013	http://www.ebi.ac.uk/ena/data/view/ERS491483	93DCM3MMQQ14
TARA_N000001290	SAMEA2621793	ERS491435	TARA_93	SRF	0.8 - 2000	407M	0.67	504423	757bp	1275bp	ERR1719477,ERR1719206	http://www.ebi.ac.uk/ena/data/view/ERS491435	93SUR01GGZZ14
TARA_N000001306	SAMEA2621789	ERS491431	TARA_93	SRF	0.8 - 2000	139M	0.01	55421	339bp	341bp	ERR1711938,ERR1712009	http://www.ebi.ac.uk/ena/data/view/ERS491431	93SUR1GGZZ14
TARA_N000001296	SAMEA2621791	ERS491433	TARA_93	SRF	0.8 - 5	371M	0.17	332879	707bp	1233bp	ERR1712103,ERR1711965	http://www.ebi.ac.uk/ena/data/view/ERS491433	93SUR2GGMM14
TARA_N000001288	SAMEA2732192	ERS491455	TARA_93	SRF	180 - 2000	439M	0.54	588665	686bp	1074bp	ERR1719320,ERR1719212	http://www.ebi.ac.uk/ena/data/view/ERS491455	93SUR1SSUU14
TARA_N000001292	SAMEA2621795	ERS491437	TARA_93	SRF	5 - 20	356M	0.53	443415	783bp	1284bp	ERR1719317,ERR1719513	http://www.ebi.ac.uk/ena/data/view/ERS491437	93SUR1MMQQ14
TARA_N000001561	SAMEA2622035	ERS491754	TARA_98	DCM	0.8 - 5	395M	0.48	377343	708bp	1131bp	ERR1712093,ERR1712225	http://www.ebi.ac.uk/ena/data/view/ERS491754	98DCM2GGMM14
TARA_N000001594	SAMEA2657031	ERS491798	TARA_98	DCM	180 - 2000	366M	0.35	825631	537bp	710bp	ERR1719219	http://www.ebi.ac.uk/ena/data/view/ERS491798	98DCM1SSUU14
TARA_N000001584	SAMEA2657023	ERS491799	TARA_98	DCM	20 - 180	501M	0.34	939524	622bp	896bp	ERR1719479,ERR1719510	http://www.ebi.ac.uk/ena/data/view/ERS491799	98DCM1QQSS14
TARA_N000001580	SAMEA2622039	ERS491758	TARA_98	DCM	5 - 20	99M	0.33	739426	374bp	408bp	ERR1712108,ERR1711974	http://www.ebi.ac.uk/ena/data/view/ERS491758	98DCM1MMQQ14
TARA_N000001590	SAMEA2622067	ERS491786	TARA_98	MES	0.8 - 3	308M	0.41	906881	420bp	460bp	ERR1711900,ERR1711964	http://www.ebi.ac.uk/ena/data/view/ERS491786	98MES1GGKK14
TARA_N000001586	SAMEA2656959	ERS491732	TARA_98	SRF	180 - 2000	454M	0.56	846615	630bp	945bp	ERR1719368,ERR1719184	http://www.ebi.ac.uk/ena/data/view/ERS491732	98SUR1SSUU14
TARA_N000001582	SAMEA2656984	ERS491736	TARA_98	SRF	20 - 180	495M	0.37	1000713	556bp	769bp	ERR1719433,ERR1719492	http://www.ebi.ac.uk/ena/data/view/ERS491736	98SUR1QQSS14
TARA_N000001578	SAMEA2622012	ERS491721	TARA_98	SRF	5 - 20	426M	0.49	1715631	389bp	423bp	ERR1711941,ERR1711879	http://www.ebi.ac.uk/ena/data/view/ERS491721	98SUR1MMQQ14
