# Supplementary material for: A global ocean atlas of eukaryotic genes
Source: Nat Commun. 2018 Jan 25;9:373. doi: 10.1038/s41467-017-02342-1 (PMC5785536; doi:10.1038/s41467-017-02342-1)
Supplement: Supplementary file 9 — Supplementary Data 7 [file 41467_2017_2342_MOESM9_ESM.xlsx]

## Sheet: Supplementary-Data-7
Supplementary Data 7: Associated Pfams. List of Pfam groups (1st column) that have been detected on the same unignes in more than 30% of cases (last column). The percentage is calculated by the ratio of the average number of unigenes carrying each Pfam (column 2-7) divided by the number of unigene carrying all pfams.
Associated Pfams	Number of unigene carrying each Pfam					Average number of unigene	Number of unigene carrying all Pfams	Percentage
	1st Pfam	2nd Pfam	3rd Pfam	4th Pfam	5th Pfam
PPV_E1_C;Parvo_NS1	55	132				93.5	32	34.2246
PHB_acc;PHB_acc_N	60	76				68	32	47.0588
Cytochrom_CIII;Cytochrome_C7	69	118				93.5	36	38.5027
Eno-Rase_FAD_bd;Enoyl_reductase	80	123				101.5	36	35.468
MUG113;T5orf172	117	227				172	96	55.814
FTO_CTD;FTO_NTD	126	130				128	49	38.2812
CP_ATPgrasp_1;CP_ATPgrasp_2	131	392				261.5	88	33.652
DUF4792;DUF4793	162	256				209	66	31.5789
HWE_HK;HisKA_2	169	144				156.5	57	36.4217
Tautomerase;Tautomerase_2	207	307				257	120	46.6926
RPAP1_C;RPAP1_N	228	192				210	78	37.1429
DUF239;DUF4409	233	63				148	47	31.7568
FrhB_FdhB_C;FrhB_FdhB_N	233	121				177	68	38.4181
SusD-like;SusD-like_2	240	217				228.5	155	67.8337
UBN2;UBN2_2	246	234				240	111	46.25
BRCA-2_OB1;BRCA-2_helical	257	178				217.5	73	33.5632
Gryzun;Gryzun-like	258	402				330	182	55.1515
SUFU;SUFU_C	267	278				272.5	110	40.367
ThrE;ThrE_2	273	114				193.5	60	31.0078
O-antigen_lig;Wzy_C	275	325				300	150	50
zinc_ribbon_4;zinc_ribbon_5	300	328				314	152	48.4076
Peptidase_M4;Peptidase_M4_C	308	531				419.5	150	35.7569
Cass2;GyrI-like	316	658				487	299	61.3963
LINES_C;LINES_N	351	501				426	276	64.7887
CRIM;SIN1_PH	354	386				370	123	33.2432
Arylsulfotran_2;Arylsulfotrans	417	1107				762	309	40.5512
NCD1;NCD2	418	300				359	135	37.6045
Allatostatin;Carcinustatin	507	411				459	380	82.7887
ECIST_C;ECSIT	525	516				520.5	266	51.1047
Cytochrom_B559;Cytochrom_B559a	553	311				432	146	33.7963
JIP_LZII;Jnk-SapK_ap_N	559	897				728	250	34.3407
Mannitol_dh;Mannitol_dh_C	578	1184				881	267	30.3065
DUF2499;DUF3593	600	425				512.5	183	35.7073
5_3_exonuc;5_3_exonuc_N	640	923				781.5	238	30.4543
DUF1624;DUF5009	649	286				467.5	155	33.1551
GalP_UDP_tr_C;GalP_UDP_transf	685	639				662	306	46.2236
Alpha-2-MRAP_C;Alpha-2-MRAP_N	700	370				535	271	50.6542
Chromosome_seg;DUF4210	711	556				633.5	429	67.719
AATF-Che1;TRAUB	725	1368				1046.5	335	32.0115
DUF45;WLM	730	2784				1757	585	33.2954
BHD_1;BHD_2;BHD_3;Rad4	735	632	999	1087		863.3	269	31.1613
Kri1;Kri1_C	738	1306				1022	369	36.1057
APP_Cu_bd;APP_E2;APP_N;APP_amyloid	750	1085	898	1359		1023	376	36.7546
Ski_Sno;c-SKI_SMAD_bind	758	428				593	271	45.6998
XPA_C;XPA_N	788	416				602	341	56.6445
BTD;LAG1-DNAbind	809	701				755	519	68.7417
EST1;EST1_DNA_bind	814	1381				1097.5	430	39.18
Ribosomal_L25p;Ribosomal_TL5_C	819	875				847	336	39.6694
DMAP1;SANT_DAMP1_like	822	781				801.5	346	43.1691
TAF4;TAFH	832	752				792	252	31.8182
Borealin;Nbl1_Borealin_N	850	673				761.5	328	43.0729
OprB;SLH	856	392				624	240	38.4615
Ribosom_S30AE_C;Ribosomal_S30AE	864	1752				1308	477	36.4679
FOP_dimer;LisH_2	879	394				636.5	235	36.9207
CHB_HEX_C;CHB_HEX_C_1;Fn3_assoc	890	787	734			803.7	572	71.1738
TPK_B1_binding;TPK_catalytic	893	834				863.5	440	50.9554
Jnk-SapK_ap_N;RILP	897	437				667	217	32.5337
Synapsin;Synapsin_C	898	1894				1396	618	44.2693
ELL;Occludin_ELL	937	962				949.5	372	39.1785
HTH_18;HTH_AraC	946	541				743.5	299	40.2152
Cytochrome_B;Ni_hydr_CYTB	962	783				872.5	661	75.7593
Luciferase_3H;Luciferase_cat	965	2286				1625.5	734	45.1553
DUF4516;UPF0640	992	780				886	335	37.8104
Acetyltransf_13;zf-C2H2_3	1001	496				748.5	276	36.8737
HECA;Headcase	1021	797				909	276	30.363
MAT1;zf-C3HC4_5	1037	369				703	217	30.8677
ABA_GPCR;GPHR_N	1082	522				802	301	37.5312
CDT1;CDT1_C	1115	829				972	423	43.5185
Nup35_RRM;Nup35_RRM_2	1130	1696				1413	586	41.472
DUF367;RLI	1131	1834				1482.5	524	35.3457
Peripla_BP_5;Peripla_BP_6	1142	3270				2206	669	30.3264
Thg1;Thg1C	1156	682				919	424	46.1371
Bromo_TP;TAF8_C	1215	751				983	327	33.2655
ECR1_N;EXOSC1	1220	1205				1212.5	416	34.3093
ATE_C;ATE_N	1238	833				1035.5	313	30.2269
DUF383;DUF384	1264	1079				1171.5	653	55.7405
E2F_CC-MB;E2F_TDP	1301	3063				2182	863	39.5509
SAP30_Sin3_bdg;zf-SAP30	1325	622				973.5	476	48.8957
Ribonucleas_3_3;Ribonuclease_3	1334	2053				1693.5	813	48.0071
HlyD_3;HlyD_D23	1397	1283				1340	459	34.2537
AIG2_2;GGACT	1421	3830				2625.5	834	31.7654
Fer4_13;Fer4_15	1454	1246				1350	987	73.1111
4HBT_3;Acyl_CoA_thio	1507	819				1163	601	51.6767
SBP_bac_1;SBP_bac_8	1589	1409				1499	508	33.8893
HisG;HisG_C	1590	1575				1582.5	760	48.0253
DapB_C;DapB_N	1594	1027				1310.5	477	36.3983
Fer4_12;Fer4_14	1659	1248				1453.5	545	37.4957
N_methyl;N_methyl_2	1670	1574				1622	1190	73.3662
SBDS;SBDS_C	1676	1794				1735	972	56.0231
PolyA_pol;PolyA_pol_RNAbd	1699	846				1272.5	434	34.1061
QRPTase_C;QRPTase_N	1713	945				1329	505	37.9985
IFRD;IFRD_C	1786	1132				1459	779	53.3927
HHH;HhH-GPD	1787	3697				2742	991	36.1415
HNH;HNH_4	1838	696				1267	521	41.1208
DUF382;PSP	1886	2167				2026.5	1102	54.3795
Ribosomal_L9_C;Ribosomal_L9_N	1893	2805				2349	853	36.3133
Glyco_hydro_35;Glyco_hydro_42	1960	1118				1539	491	31.9038
CwfJ_C_1;CwfJ_C_2	1981	2105				2043	861	42.1439
TGF_beta;TGFb_propeptide	2056	1203				1629.5	562	34.4891
DKCLD;PUA;TruB_C_2;TruB_N	2092	6536	2958	2904		3622.5	1147	31.6632
Sugar_transport;TMEM144	2092	3804				2948	1726	58.5482
Ceramidase_alk;Ceramidse_alk_C	2133	1818				1975.5	818	41.4072
Fis1_TPR_C;Fis1_TPR_N	2156	1109				1632.5	889	54.4564
MVP_shoulder;Vault	2187	2111				2149	740	34.4346
Autophagy_C;Autophagy_act_C	2259	2800				2529.5	898	35.5011
Autophagy_C;Autophagy_N;Autophagy_act_C	2259	1555	2800			2204.7	722	32.7487
Proteasom_Rpn13;RPN13_C	2285	2678				2481.5	877	35.3415
SnoaL;SnoaL_2	2304	2983				2643.5	855	32.3435
Capsid_N;Capsid_NCLDV	2364	2573				2468.5	1195	48.41
TFIIA_gamma_C;TFIIA_gamma_N	2384	2143				2263.5	997	44.0468
B3_4;B5	2497	2068				2282.5	1010	44.2497
PCRF;RF-1	2509	5019				3764	1272	33.7938
Nfu_N;NifU	2538	4896				3717	1587	42.6957
Apocytochr_F_C;Apocytochr_F_N	2585	2442				2513.5	1123	44.6787
Alpha_L_fucos;Fucosidase_C	2604	1258				1931	715	37.0274
Sortilin-Vps10;Sortilin_C	2605	2491				2548	922	36.1852
HMG_CoA_synt_C;HMG_CoA_synt_N	2691	1736				2213.5	958	43.2799
ATG27;Man-6-P_recep	2702	1756				2229	1161	52.0861
Hexokinase_1;Hexokinase_2	2705	4366				3535.5	1674	47.3483
ANTH;ENTH	2764	5263				4013.5	1567	39.0432
Porphobil_deam;Porphobil_deamC	2797	2254				2525.5	1401	55.4742
IF3_C;IF3_N	2892	3120				3006	1382	45.9747
Coatamer_beta_C;Coatomer_b_Cpla	2947	4380				3663.5	1592	43.4557
NMT;NMT_C	2965	4753				3859	1746	45.2449
DUF1115;PRP3	2997	1842				2419.5	1022	42.2401
Chlorophyllase;Chlorophyllase2	3244	3022				3133	1501	47.9094
TIR;TIR_2	3264	6249				4756.5	1462	30.7369
COP-gamma_platf;Coatomer_g_Cpla	3299	3809				3554	1185	33.3427
CDC37_C;CDC37_M	3329	2792				3060.5	985	32.1843
Catalase;Catalase-rel	3330	2601				2965.5	1508	50.8515
RHD_DNA_bind;RHD_dimer	3331	2833				3082	1767	57.3329
ChlI;Lon_C	3384	8879				6131.5	2373	38.7018
RNA_pol_Rpb5_C;RNA_pol_Rpb5_N	3411	2288				2849.5	1524	53.4831
Dymeclin;Hid1	3642	2773				3207.5	2552	79.5635
GSH_synth_ATP;GSH_synthase	3724	1711				2717.5	1434	52.7691
SecA_DEAD;SecA_PP_bind	3742	1875				2808.5	1004	35.7486
Pirin;Pirin_C	3858	4637				4247.5	1354	31.8776
zf-HC5HC2H;zf-HC5HC2H_2	3879	3476				3677.5	1670	45.4113
eRF1_1;eRF1_2;eRF1_3	3897	5885	9251			6344.3	2242	35.3386
AIRS;AIRS_C	3905	7690				5797.5	1938	33.4282
OTCace;OTCace_N	3925	2844				3384.5	1224	36.1649
Arrestin_C;Arrestin_N	3947	4122				4034.5	2217	54.951
THF_DHG_CYH;THF_DHG_CYH_C	3962	7140				5551	2092	37.6869
PRKCSH;PRKCSH_1	4011	6588				5299.5	1636	30.8708
FMN_red;Flavodoxin_2	4052	2457				3254.5	1526	46.8889
RTC;RTC_insert	4103	2180				3141.5	1605	51.0902
ACP_syn_III_C;Chal_sti_synt_C	4175	3622				3898.5	1225	31.4223
XPG_I;XPG_N	4370	3511				3940.5	1656	42.0251
Sedlin_N;Sybindin	4489	4601				4545	2702	59.4499
PQQ;PQQ_2;PQQ_3	4544	6007	4261			4937.3	2107	42.6749
Semialdhyde_dh;Semialdhyde_dhC	4676	5797				5236.5	1887	36.0355
Inos-1-P_synth;NAD_binding_5	4847	7451				6149	4184	68.0436
Plug_translocon;SecY	4945	19522				12233.5	4325	35.3537
FumaraseC_C;Lyase_1	5266	11905				8585.5	2690	31.3319
Complex1_51K;NADH_4Fe-4S;SLBB	5468	7352	4922			5914	2762	46.7027
NIR_SIR;NIR_SIR_ferr	5775	5136				5455.5	2882	52.8274
SBF;SBF_like	5775	4271				5023	2391	47.601
Homoserine_dh;NAD_binding_3	5816	2887				4351.5	1392	31.989
M20_dimer;Peptidase_M20	5848	7968				6908	2471	35.7701
V-ATPase_H_C;V-ATPase_H_N	5882	4507				5194.5	2424	46.6647
RNA_pol_A_bac;RNA_pol_L	6107	10065				8086	3447	42.6292
Lipase_GDSL;Lipase_GDSL_2	6166	5474				5820	2979	51.1856
EF-1_beta_acid;EF1_GNE	6537	13424				9980.5	5072	50.8191
PRMT5;SAMBD	6565	2132				4348.5	1841	42.3364
GAF;GAF_2	6701	3675				5188	1767	34.0594
Orn_Arg_deC_N;Orn_DAP_Arg_deC	6709	6543				6626	2523	38.0773
Longin;Synaptobrevin	6815	22576				14695.5	4902	33.3572
G6PD_C;G6PD_N	6894	3387				5140.5	1957	38.0702
CitMHS;Na_sulph_symp	6973	7596				7284.5	3061	42.0207
CAP_C;CAP_N	7245	3852				5548.5	1855	33.4325
SOR_SNZ;ThiG	7331	5448				6389.5	3461	54.167
Laminin_G_1;Laminin_G_2	7438	9249				8343.5	4469	53.5627
Copper-bind;Cupredoxin_1	7660	1603				4631.5	1483	32.0199
APG12;Atg8	7668	16525				12096.5	6720	55.5533
ERp29;ERp29_N	7770	3316				5543	1874	33.8084
Cu2_monoox_C;Cu2_monooxygen	7809	3986				5897.5	1888	32.0136
BRCT;PTCB-BRCT	7857	4620				6238.5	2878	46.1329
Mo-co_dimer;Oxidored_molyb	7857	6684				7270.5	2336	32.1298
Pentapeptide;Pentapeptide_4	7878	6927				7402.5	3436	46.4168
Glyco_tran_28_C;UDPGT	7912	11445				9678.5	3853	39.8099
Fibrillarin;GCD14	8003	3812				5907.5	1877	31.7732
NAD_Gly3P_dh_C;NAD_Gly3P_dh_N	8108	6324				7216	3232	44.7894
SapB_1;SapB_2	8308	8282				8295	4064	48.9934
Ribosomal_L12;Ribosomal_L12_N	8320	5464				6892	3784	54.9042
DcpS_C;HIT	8339	8521				8430	5639	66.8921
Hormone_recep;zf-C4	8644	13266				10955	3852	35.162
Fer2_3;Fer4_17;Fer4_18;Fer4_8	8833	10148	6135	8002		8279.5	3151	38.0579
Fer4;Fer4_10;Fer4_4;Fer4_7;Fer4_9	9055	6306	3506	6427	4104	5879.6	2224	37.8257
RNase_PH;RNase_PH_C	9237	4737				6987	2114	30.2562
Malic_M;malic	9495	6015				7755	3307	42.6435
Amidohydro_1;Amidohydro_3	9591	5747				7669	3097	40.3834
ETF;ETF_alpha	9626	5528				7577	2563	33.8261
Complex1_LYR;Complex1_LYR_1	9886	9189				9537.5	7605	79.7379
Sod_Fe_C;Sod_Fe_N	9887	6794				8340.5	4828	57.8862
HTH_3;MBF1	10053	4946				7499.5	2651	35.349
RNA_pol_L;RNA_pol_L_2	10065	4579				7322	2888	39.4428
Glyoxalase;Glyoxalase_2	10070	4886				7478	2740	36.6408
Beta_helix;NosD	10651	2945				6798	2649	38.9673
RNA_pol_Rpb2_6;RNA_pol_Rpb2_7	10665	7768				9216.5	3661	39.7222
ELFV_dehydrog;ELFV_dehydrog_N	10702	4726				7714	2907	37.6847
3HCDH;3HCDH_N	10805	12016				11410.5	4341	38.0439
Glyco_trans_1_4;Glycos_transf_1	11012	17028				14020	5581	39.8074
Peptidase_M13;Peptidase_M13_N	11182	8379				9780.5	3509	35.8775
G-patch;G-patch_2	11711	5475				8593	3782	44.0126
Reprolysin;Reprolysin_2;Reprolysin_3;Reprolysin_4;Reprolysin_5	12035	15703	17698	19964	17045	16489	6391	38.7592
SNARE;Syntaxin	12081	5607				8844	3084	34.8711
CENP-T_C;TAF	12609	8525				10567	6543	61.9192
GCV_T;GCV_T_C	13051	10707				11879	4371	36.796
ICL;PEP_mutase	13149	5384				9266.5	3045	32.8603
AA_permease;AA_permease_2	13240	10818				12029	6604	54.9007
Peptidase_M16;Peptidase_M16_C	14103	23713				18908	6639	35.1121
Ribosomal_S13_N;Ribosomal_S15	14345	21564				17954.5	11541	64.2792
GATase;Peptidase_C26	14547	6140				10343.5	3188	30.8213
Rotamase;Rotamase_3	15916	13943				14929.5	11185	74.9188
Ribosomal_L5;Ribosomal_L5_C	15985	21531				18758	12973	69.1598
KH_2;Ribosomal_S3_C	16628	19474				18051	8117	44.967
ATP-sulfurylase;PUA_2	16720	8089				12404.5	3890	31.3596
Lipocalin;Lipocalin_2	17092	13426				15259	5593	36.6538
JAB;MitMem_reg	17980	13023				15501.5	5192	33.4935
Cullin;Cullin_Nedd8	18135	12524				15329.5	6623	43.2043
PK;PK_C	18135	12907				15521	6525	42.0398
Ribosomal_L2;Ribosomal_L2_C	18285	31030				24657.5	13286	53.8822
Ribosomal_L30;Ribosomal_L30_N	18585	13786				16185.5	11605	71.7
Ribos_L4_asso_C;Ribosomal_L4	18701	25799				22250	11902	53.4921
bZIP_1;bZIP_2	19563	32335				25949	8503	32.7681
Ribosomal_S5;Ribosomal_S5_C	20033	25023				22528	14866	65.989
Ribosomal_L23;Ribosomal_L23eN	20602	13811				17206.5	11293	65.6322
Thiolase_C;Thiolase_N	20950	19378				20164	8101	40.1756
Myb_DNA-bind_6;Myb_DNA-binding	21184	30004				25594	17965	70.1922
Ribosomal_L18_c;Ribosomal_L18p	21420	19787				20603.5	10996	53.3696
Kazal_1;Kazal_2	21845	22670				22257.5	17300	77.7266
Ribosomal_S17;Ribosomal_S17_N	22351	16477				19414	14273	73.5191
PCNA_C;PCNA_N	23025	13617				18321	5796	31.6358
2OG-FeII_Oxy_3;2OG-FeII_Oxy_4	23474	8962				16218	5771	35.5839
Cyclin_C;Cyclin_N	23546	40159				31852.5	13607	42.7188
Cytochrom_C;Cytochrome_CBB3	23563	11362				17462.5	8538	48.8933
Ribosomal_L11;Ribosomal_L11_N	23675	20000				21837.5	15369	70.3789
Gln-synt_C;Gln-synt_N	24675	10234				17454.5	6719	38.4944
Skp1;Skp1_POZ	25054	18748				21901	12536	57.2394
Neur_chan_LBD;Neur_chan_memb	25560	17101				21330.5	7280	34.1295
F-box;F-box-like	25762	21890				23826	14266	59.8758
Transket_pyr;Transketolase_C	26027	20347				23187	7195	31.0303
CobW_C;cobW	26613	22745				24679	8064	32.6756
KOW;Ribosomal_L26	27065	19813				23439	11723	50.0149
ADK;ADK_lid	29402	9613				19507.5	7203	36.9243
Pyr_redox;Pyr_redox_2	30585	57686				44135.5	14343	32.4976
ECH_1;ECH_2	31395	22884				27139.5	17943	66.114
Patched;Sterol-sensing	31681	12570				22125.5	8871	40.094
Ldh_1_C;Ldh_1_N	33223	20861				27042	13387	49.5045
RCC1;RCC1_2	36379	39925				38152	24105	63.1815
SAM_1;SAM_2	37206	36566				36886	25081	67.996
SH3_1;SH3_2;SH3_9	37450	33168	27826			32814.7	13824	42.1275
S-AdoMet_synt_C;S-AdoMet_synt_M;S-AdoMet_synt_N	42426	25196	17555			28392.3	9281	32.6884
Tropomyosin;Tropomyosin_1	42496	25529				34012.5	24247	71.2885
Acyl-CoA_dh_1;Acyl-CoA_dh_2	45290	24709				34999.5	12424	35.4976
ATP-synt_ab;ATP-synt_ab_C	47397	47605				47501	17165	36.1361
Gp_dh_C;Gp_dh_N	49929	33554				41741.5	22899	54.8591
UCH;UCH_1	51671	23197				37434	18785	50.1817
ATP-gua_Ptrans;ATP-gua_PtransN	55398	24866				40132	18841	46.9476
HMG_box;HMG_box_2	59300	52527				55913.5	46065	82.3862
VWA;VWA_2	64714	48741				56727.5	17534	30.9092
Epimerase;GDP_Man_Dehyd	65291	39597				52444	16121	30.7395
AdoHcyase;AdoHcyase_NAD	67106	45455				56280.5	20778	36.9186
KH_1;KH_3	74899	52423				63661	42166	66.2352
MFS_1;Sugar_tr	93626	81295				87460.5	29939	34.2315
PPR;PPR_1;PPR_2;PPR_3	105243	47160	89789	103012		86301	44206	51.223
PPR;PPR_2;PPR_3	105243	89789	103012			99348	34971	35.2005
Tubulin;Tubulin_C	182382	235687				209034	86829	41.5381
Rad60-SLD;Ubiquitin_2;ubiquitin	201596	118351	277544			199164	63836	32.052
HSP70;NAD-GH	218376	153498				185937	143667	77.2665
Ank;Ank_2;Ank_3;Ank_4;Ank_5	241678	291228	176520	282847	206651	239785	98523	41.0881
EF-hand_1;EF-hand_5;EF-hand_6;EF-hand_7;EF-hand_8	325441	473871	283089	363933	406333	370533	119364	32.2141
RRM_1;RRM_5;RRM_6	348939	144151	224381			239157	94220	39.3967
RRM_1;RRM_6	348939	224381				286660	94278	32.8884
Pkinase;Pkinase_Tyr	629885	486985				558435	362521	64.9173
