# Supplementary material for: A global ocean atlas of eukaryotic genes
Source: Nat Commun. 2018 Jan 25;9:373. doi: 10.1038/s41467-017-02342-1 (PMC5785536; doi:10.1038/s41467-017-02342-1)
Supplement: Supplementary file 10 — Supplementary Data 8 [file 41467_2017_2342_MOESM10_ESM.xlsx]

## Sheet: Supplementary-Data-8
Supplementary Data 8: BWA mapping resulsts of Metagenomics and Metatranscriptomics reads on the gene catalog.
Tara Oceans ID	BioSamples ID	Type	Stations	Depth	Filter	Total number of reads	Mapped reads	Without duplicates	alignment filter	Accession Number (Sample)	Accession Number (run)	Related Biomolecular Data (url)	Sample Code
TARA_N000001610	SAMEA2622130	MetaG	TARA_100	DCM	0.8 - 5	353115200	52647508	46189866	39044783	ERS491885	ERR868465,ERR868424	http://www.ebi.ac.uk/ena/data/view/ERS491885	100DCM1GGMM11
TARA_N000001610	SAMEA2622130	MetaT	TARA_100	DCM	0.8 - 5	493756292	216318270	198940794	188581902	ERS491885	ERR1740118,ERR1740132	http://www.ebi.ac.uk/ena/data/view/ERS491885	100DCM1GGMM14
TARA_N000001606	SAMEA2622128	MetaG	TARA_100	DCM	0.8 - 2000	363691834	40573610	36328023	28957267	ERS491883	ERR1726609,ERR1726527	http://www.ebi.ac.uk/ena/data/view/ERS491883	100DCM1GGZZ11
TARA_N000001606	SAMEA2622128	MetaT	TARA_100	DCM	0.8 - 2000	366935742	256044302	207386441	163070262	ERS491883	ERR1739847,ERR1739848	http://www.ebi.ac.uk/ena/data/view/ERS491883	100DCM1GGZZ14
TARA_N000001614	SAMEA2622132	MetaG	TARA_100	DCM	5 - 20	326151458	52862818	12453719	12010896	ERS491887	ERR1700903	http://www.ebi.ac.uk/ena/data/view/ERS491887	100DCM1MMQQ12
TARA_N000001614	SAMEA2622132	MetaT	TARA_100	DCM	5 - 20	418786652	315707426	145459222	68721847	ERS491887	ERR1739849,ERR1739845	http://www.ebi.ac.uk/ena/data/view/ERS491887	100DCM1MMQQ14
TARA_N000001618	SAMEA2657077	MetaG	TARA_100	DCM	20 - 180	357656140	70451658	62556410	51562101	ERS491904	ERR1726655	http://www.ebi.ac.uk/ena/data/view/ERS491904	100DCM1QQSS11
TARA_N000001618	SAMEA2657077	MetaT	TARA_100	DCM	20 - 180	248206236	77412123	59959086	36904673	ERS491904	ERR1739836,ERR1739837	http://www.ebi.ac.uk/ena/data/view/ERS491904	100DCM1QQSS14
TARA_N000001622	SAMEA2657044	MetaG	TARA_100	DCM	180 - 2000	374797486	64146076	54034074	45086312	ERS491900	ERR1726698,ERR1726550,ERR1726623	http://www.ebi.ac.uk/ena/data/view/ERS491900	100DCM1SSUU11
TARA_N000001622	SAMEA2657044	MetaT	TARA_100	DCM	180 - 2000	492561976	407349612	345398179	333482665	ERS491900	ERR1740140,ERR1740131	http://www.ebi.ac.uk/ena/data/view/ERS491900	100DCM1SSUU14
TARA_N000001642	SAMEA2622158	MetaG	TARA_100	MES	0.8 - 3	346290130	19407418	15044558	11130987	ERS491922	ERR868453,ERR868457	http://www.ebi.ac.uk/ena/data/view/ERS491922	100MES1GGKK11
TARA_N000001642	SAMEA2622158	MetaT	TARA_100	MES	0.8 - 3	262378872	234524150	36306666	1613207	ERS491922	ERR1712104,ERR1711958	http://www.ebi.ac.uk/ena/data/view/ERS491922	100MES1GGKK14
TARA_N000001643	SAMEA2622159	MetaG	TARA_100	MES	3 - 2000	349183942	18211112	12908918	7934096	ERS491923	ERR1726631	http://www.ebi.ac.uk/ena/data/view/ERS491923	100MES1KKZZ11
TARA_N000001643	SAMEA2622159	MetaT	TARA_100	MES	3 - 2000	341187168	314856348	62536045	2161447	ERS491923	ERR1711961,ERR1712068	http://www.ebi.ac.uk/ena/data/view/ERS491923	100MES2KKZZ14
TARA_N000001608	SAMEA2622106	MetaG	TARA_100	SRF	0.8 - 5	399989404	52547686	45840588	38774878	ERS491845	ERR868493	http://www.ebi.ac.uk/ena/data/view/ERS491845	100SUR1GGMM11
TARA_N000001608	SAMEA2622106	MetaT	TARA_100	SRF	0.8 - 5	515771452	290518993	281653749	272414397	ERS491845	ERR1719161,ERR1719388	http://www.ebi.ac.uk/ena/data/view/ERS491845	100SUR1GGMM14
TARA_N000001604	SAMEA2622104	MetaG	TARA_100	SRF	0.8 - 2000	355797162	42784967	37207586	30254020	ERS491843	ERR1726634,ERR1726656	http://www.ebi.ac.uk/ena/data/view/ERS491843	100SUR1GGZZ11
TARA_N000001604	SAMEA2622104	MetaT	TARA_100	SRF	0.8 - 2000	449050334	238828692	233737922	225445307	ERS491843	ERR1719156,ERR1719428	http://www.ebi.ac.uk/ena/data/view/ERS491843	100SUR1GGZZ14
TARA_N000001612	SAMEA2656973	MetaG	TARA_100	SRF	5 - 20	337912560	17858593	14363859	8355518	ERS491858	ERR1726865	http://www.ebi.ac.uk/ena/data/view/ERS491858	100SUR1MMQQ11
TARA_N000001612	SAMEA2656973	MetaT	TARA_100	SRF	5 - 20	495717782	199676276	180305023	167513631	ERS491858	ERR1719254,ERR1719401	http://www.ebi.ac.uk/ena/data/view/ERS491858	100SUR1MMQQ14
TARA_N000001616	SAMEA2657086	MetaG	TARA_100	SRF	20 - 180	360364420	80021585	73094400	61767469	ERS491854	ERR1726755,ERR1726588,ERR1726639	http://www.ebi.ac.uk/ena/data/view/ERS491854	100SUR1QQSS11
TARA_N000001616	SAMEA2657086	MetaT	TARA_100	SRF	20 - 180	391383180	184370607	150951694	116114938	ERS491854	ERR1711884,ERR1712214	http://www.ebi.ac.uk/ena/data/view/ERS491854	100SUR1QQSS14
TARA_N000001620	SAMEA2657000	MetaG	TARA_100	SRF	180 - 2000	372401194	85762998	65162344	55979126	ERS491866	ERR1726624,ERR1726909	http://www.ebi.ac.uk/ena/data/view/ERS491866	100SUR1SSUU11
TARA_N000001620	SAMEA2657000	MetaT	TARA_100	SRF	180 - 2000	477816176	388551560	336941678	326795929	ERS491866	ERR1719403,ERR1719204	http://www.ebi.ac.uk/ena/data/view/ERS491866	100SUR1SSUU14
TARA_N000001652	SAMEA2622230	MetaG	TARA_102	DCM	0.8 - 5	365711898	65314337	59491218	51011127	ERS492023	ERR868422,ERR868440	http://www.ebi.ac.uk/ena/data/view/ERS492023	102DCM1GGMM11
TARA_N000001652	SAMEA2622230	MetaT	TARA_102	DCM	0.8 - 5	497211604	265112426	248255571	238489746	ERS492023	ERR1719321,ERR1719146	http://www.ebi.ac.uk/ena/data/view/ERS492023	102DCM1GGMM14
TARA_N000001648	SAMEA2622228	MetaG	TARA_102	DCM	0.8 - 2000	366288622	62786006	57095780	48523675	ERS492021	ERR1726842	http://www.ebi.ac.uk/ena/data/view/ERS492021	102DCM1GGZZ11
TARA_N000001648	SAMEA2622228	MetaT	TARA_102	DCM	0.8 - 2000	510944770	299766377	272723250	261225663	ERS492021	ERR1719332,ERR1719420	http://www.ebi.ac.uk/ena/data/view/ERS492021	102DCM1GGZZ14
TARA_N000001656	SAMEA2622232	MetaG	TARA_102	DCM	5 - 20	349774946	43200213	39436008	31246221	ERS492025	ERR1726742	http://www.ebi.ac.uk/ena/data/view/ERS492025	102DCM1MMQQ11
TARA_N000001656	SAMEA2622232	MetaT	TARA_102	DCM	5 - 20	407258174	271294380	221701814	173859549	ERS492025	ERR1711862,ERR1711982	http://www.ebi.ac.uk/ena/data/view/ERS492025	102DCM1MMQQ14
TARA_N000001660	SAMEA2657087	MetaG	TARA_102	DCM	20 - 180	372910662	83706357	57781581	48378114	ERS492004	ERR1726659	http://www.ebi.ac.uk/ena/data/view/ERS492004	102DCM1QQSS11
TARA_N000001660	SAMEA2657087	MetaT	TARA_102	DCM	20 - 180	364604856	184586271	147582816	97524573	ERS492004	ERR1712095,ERR1711983	http://www.ebi.ac.uk/ena/data/view/ERS492004	102DCM1QQSS14
TARA_N000001664	SAMEA2657097	MetaG	TARA_102	DCM	180 - 2000	355751546	62035082	54971586	45961968	ERS492000	ERR1700911	http://www.ebi.ac.uk/ena/data/view/ERS492000	102DCM1SSUU12
TARA_N000001664	SAMEA2657097	MetaT	TARA_102	DCM	180 - 2000	338426274	191439375	133940819	90124801	ERS492000	ERR1711942,ERR1711875	http://www.ebi.ac.uk/ena/data/view/ERS492000	102DCM1SSUU14
TARA_N000001650	SAMEA2622184	MetaG	TARA_102	SRF	0.8 - 5	325889108	64674864	60403337	54321558	ERS491949	ERR868357	http://www.ebi.ac.uk/ena/data/view/ERS491949	102SUR1GGMM11
TARA_N000001650	SAMEA2622184	MetaT	TARA_102	SRF	0.8 - 5	467577532	318376587	280070784	272418390	ERS491949	ERR1719172,ERR1719375	http://www.ebi.ac.uk/ena/data/view/ERS491949	102SUR1GGMM14
TARA_N000001646	SAMEA2622182	MetaG	TARA_102	SRF	0.8 - 2000	349767820	68908806	63862588	55647304	ERS491947	ERR1726628	http://www.ebi.ac.uk/ena/data/view/ERS491947	102SUR1GGZZ11
TARA_N000001646	SAMEA2622182	MetaT	TARA_102	SRF	0.8 - 2000	453776840	303245708	277083025	268114722	ERS491947	ERR1719443,ERR1719515	http://www.ebi.ac.uk/ena/data/view/ERS491947	102SUR1GGZZ14
TARA_N000001654	SAMEA2656991	MetaG	TARA_102	SRF	5 - 20	331413144	35852183	32867973	26116686	ERS491962	ERR1726841	http://www.ebi.ac.uk/ena/data/view/ERS491962	102SUR1MMQQ11
TARA_N000001654	SAMEA2656991	MetaT	TARA_102	SRF	5 - 20	402011024	212426304	99997228	94943288	ERS491962	ERR1719279,ERR1719396	http://www.ebi.ac.uk/ena/data/view/ERS491962	102SUR1MMQQ14
TARA_N000001658	SAMEA2657092	MetaG	TARA_102	SRF	20 - 180	321011630	73572878	65993160	56701087	ERS491958	ERR1726709	http://www.ebi.ac.uk/ena/data/view/ERS491958	102SUR1QQSS11
TARA_N000001658	SAMEA2657092	MetaT	TARA_102	SRF	20 - 180	445142498	362629543	281447025	271545729	ERS491958	ERR1719232,ERR1719438	http://www.ebi.ac.uk/ena/data/view/ERS491958	102SUR1QQSS14
TARA_N000001662	SAMEA2657072	MetaG	TARA_102	SRF	180 - 2000	326693992	77092366	67664850	56248376	ERS491970	ERR1726705	http://www.ebi.ac.uk/ena/data/view/ERS491970	102SUR1SSUU11
TARA_N000001662	SAMEA2657072	MetaT	TARA_102	SRF	180 - 2000	433547424	383249737	300883100	290099006	ERS491970	ERR1719312,ERR1719308	http://www.ebi.ac.uk/ena/data/view/ERS491970	102SUR1SSUU14
TARA_N000001796	SAMEA2657076	MetaG	TARA_109	DCM	20 - 180	370331564	63515556	55703241	47838764	ERS492226	ERR1726945,ERR1726964	http://www.ebi.ac.uk/ena/data/view/ERS492226	109DCM01QQSS11
TARA_N000001796	SAMEA2657076	MetaT	TARA_109	DCM	20 - 180	409666042	345474031	279400938	268072528	ERS492226	ERR1719147,ERR1719481	http://www.ebi.ac.uk/ena/data/view/ERS492226	109DCM01QQSS14
TARA_N000001732	SAMEA2622345	MetaG	TARA_109	DCM	0.8 - 5	329881530	58344087	46158039	40148407	ERS492186	ERR868472,ERR868450	http://www.ebi.ac.uk/ena/data/view/ERS492186	109DCM1GGMM11
TARA_N000001732	SAMEA2622345	MetaT	TARA_109	DCM	0.8 - 5	372780704	186146251	175043939	167168390	ERS492186	ERR1719335	http://www.ebi.ac.uk/ena/data/view/ERS492186	109DCM1GGMM14
TARA_N000001728	SAMEA2622343	MetaG	TARA_109	DCM	0.8 - 2000	339916376	42680814	34005824	28083393	ERS492184	ERR1726760	http://www.ebi.ac.uk/ena/data/view/ERS492184	109DCM1GGZZ11
TARA_N000001728	SAMEA2622343	MetaT	TARA_109	DCM	0.8 - 2000	400787434	211478683	199461095	191063941	ERS492184	ERR1719281,ERR1719299	http://www.ebi.ac.uk/ena/data/view/ERS492184	109DCM1GGZZ14
TARA_N000001740	SAMEA2657103	MetaG	TARA_109	DCM	20 - 180	410925710	73689532	66974748	56486625	ERS492224	ERR1726658,ERR1726563	http://www.ebi.ac.uk/ena/data/view/ERS492224	109DCM1QQSS11
TARA_N000001740	SAMEA2657103	MetaT	TARA_109	DCM	20 - 180	400582674	291146606	239063604	228543736	ERS492224	ERR1719245	http://www.ebi.ac.uk/ena/data/view/ERS492224	109DCM1QQSS14
TARA_N000001784	SAMEA2622369	MetaG	TARA_109	MES	0.8 - 3	395213064	43575623	40320062	36031103	ERS492212	ERR868506,ERR868470	http://www.ebi.ac.uk/ena/data/view/ERS492212	109MES1GGKK11
TARA_N000001784	SAMEA2622369	MetaT	TARA_109	MES	0.8 - 3	351083684	257243453	204726429	154985668	ERS492212	ERR1712098,ERR1712058	http://www.ebi.ac.uk/ena/data/view/ERS492212	109MES1GGKK14
TARA_N000001730	SAMEA2622325	MetaG	TARA_109	SRF	0.8 - 5	359273186	50824566	46757129	39988454	ERS492154	ERR868441,ERR868374	http://www.ebi.ac.uk/ena/data/view/ERS492154	109SUR1GGMM11
TARA_N000001730	SAMEA2622325	MetaT	TARA_109	SRF	0.8 - 5	368072090	216896187	207289835	200008214	ERS492154	ERR1719235	http://www.ebi.ac.uk/ena/data/view/ERS492154	109SUR1GGMM14
TARA_N000001727	SAMEA2622324	MetaG	TARA_109	SRF	0.8 - 2000	380177104	52841247	44360051	37538569	ERS492153	ERR1726807,ERR1726933,ERR1726955	http://www.ebi.ac.uk/ena/data/view/ERS492153	109SUR1GGZZ11
TARA_N000001727	SAMEA2622324	MetaT	TARA_109	SRF	0.8 - 2000	403947996	235732921	225847328	218045054	ERS492153	ERR1719314,ERR1719379	http://www.ebi.ac.uk/ena/data/view/ERS492153	109SUR1GGZZ14
TARA_N000001734	SAMEA2657063	MetaG	TARA_109	SRF	5 - 20	374576640	40267360	35626728	27789563	ERS492161	ERR1726792,ERR1726871	http://www.ebi.ac.uk/ena/data/view/ERS492161	109SUR1MMQQ11
TARA_N000001734	SAMEA2657063	MetaT	TARA_109	SRF	5 - 20	447266398	287953899	149653955	143687756	ERS492161	ERR1719373,ERR1719168	http://www.ebi.ac.uk/ena/data/view/ERS492161	109SUR1MMQQ14
TARA_N000001738	SAMEA2657008	MetaG	TARA_109	SRF	20 - 180	340719658	65799583	53013183	44557445	ERS492137	ERR1726801,ERR1726788	http://www.ebi.ac.uk/ena/data/view/ERS492137	109SUR1QQSS11
TARA_N000001738	SAMEA2657008	MetaT	TARA_109	SRF	20 - 180	463415328	356738724	310372326	297945389	ERS492137	ERR1719208,ERR1719471	http://www.ebi.ac.uk/ena/data/view/ERS492137	109SUR1QQSS14
TARA_N000001742	SAMEA2657088	MetaG	TARA_109	SRF	180 - 2000	383488700	80752885	65387510	57728237	ERS492169	ERR1726789,ERR1726766	http://www.ebi.ac.uk/ena/data/view/ERS492169	109SUR1SSUU11
TARA_N000001742	SAMEA2657088	MetaT	TARA_109	SRF	180 - 2000	378895392	336594260	277078192	269136801	ERS492169	ERR1719286,ERR1719300	http://www.ebi.ac.uk/ena/data/view/ERS492169	109SUR1SSUU14
TARA_N000001752	SAMEA2622417	MetaG	TARA_110	DCM	0.8 - 5	384910850	49379783	45087720	36468358	ERS492279	ERR868438,ERR868364	http://www.ebi.ac.uk/ena/data/view/ERS492279	110DCM1GGMM11
TARA_N000001752	SAMEA2622417	MetaT	TARA_110	DCM	0.8 - 5	344086302	246040796	188939437	143052800	ERS492279	ERR1712124,ERR1712224	http://www.ebi.ac.uk/ena/data/view/ERS492279	110DCM1GGMM14
TARA_N000001748	SAMEA2622415	MetaG	TARA_110	DCM	0.8 - 2000	331777878	43251442	38616653	31711194	ERS492277	ERR1726579	http://www.ebi.ac.uk/ena/data/view/ERS492277	110DCM1GGZZ11
TARA_N000001748	SAMEA2622415	MetaT	TARA_110	DCM	0.8 - 2000	368784520	215207054	185406319	148578193	ERS492277	ERR1712201,ERR1712025	http://www.ebi.ac.uk/ena/data/view/ERS492277	110DCM1GGZZ14
TARA_N000001764	SAMEA2731692	MetaG	TARA_110	DCM	180 - 2000	373517090	75752513	63246992	53752285	ERS492313	ERR1726604	http://www.ebi.ac.uk/ena/data/view/ERS492313	110DCM1SSUU11
TARA_N000001764	SAMEA2731692	MetaT	TARA_110	DCM	180 - 2000	418284000	357057521	237377253	229829668	ERS492313	ERR1719347,ERR1719358	http://www.ebi.ac.uk/ena/data/view/ERS492313	110DCM1SSUU14
TARA_N000001750	SAMEA2622391	MetaG	TARA_110	SRF	0.8 - 5	332511730	55318092	50164496	43271416	ERS492243	ERR868442	http://www.ebi.ac.uk/ena/data/view/ERS492243	110SUR1GGMM11
TARA_N000001750	SAMEA2622391	MetaT	TARA_110	SRF	0.8 - 5	332445356	151662452	135227332	111809869	ERS492243	ERR1712078,ERR1711886	http://www.ebi.ac.uk/ena/data/view/ERS492243	110SUR1GGMM14
TARA_N000001746	SAMEA2622389	MetaG	TARA_110	SRF	0.8 - 2000	363208720	48988052	45653954	38037732	ERS492241	ERR1726602,ERR1726907	http://www.ebi.ac.uk/ena/data/view/ERS492241	110SUR1GGZZ11
TARA_N000001746	SAMEA2622389	MetaT	TARA_110	SRF	0.8 - 2000	353771502	241690107	210026439	179511698	ERS492241	ERR1712134,ERR1711937	http://www.ebi.ac.uk/ena/data/view/ERS492241	110SUR1GGZZ14
TARA_N000001754	SAMEA2622393	MetaG	TARA_110	SRF	5 - 20	342147506	55434281	48750785	40702265	ERS492245	ERR1726732,ERR1726890	http://www.ebi.ac.uk/ena/data/view/ERS492245	110SUR1MMQQ11
TARA_N000001754	SAMEA2622393	MetaT	TARA_110	SRF	5 - 20	391427030	184290307	152603817	109931660	ERS492245	ERR1712115,ERR1712177	http://www.ebi.ac.uk/ena/data/view/ERS492245	110SUR1MMQQ14
TARA_N000001758	SAMEA2731795	MetaG	TARA_110	SRF	20 - 180	374264292	71154896	61770682	51968645	ERS492254	ERR1726528	http://www.ebi.ac.uk/ena/data/view/ERS492254	110SUR1QQSS11
TARA_N000001758	SAMEA2731795	MetaT	TARA_110	SRF	20 - 180	381943738	302889651	228527834	220833985	ERS492254	ERR1719170,ERR1719445	http://www.ebi.ac.uk/ena/data/view/ERS492254	110SUR1QQSS14
TARA_N000001762	SAMEA2731833	MetaG	TARA_110	SRF	180 - 2000	379163626	86349749	74971277	64403040	ERS492260	ERR1726739,ERR1726775	http://www.ebi.ac.uk/ena/data/view/ERS492260	110SUR1SSUU11
TARA_N000001762	SAMEA2731833	MetaT	TARA_110	SRF	180 - 2000	423354264	124754081	106721591	77675391	ERS492260	ERR1711954,ERR1712081	http://www.ebi.ac.uk/ena/data/view/ERS492260	110SUR1SSUU14
TARA_N000001816	SAMEA2622489	MetaG	TARA_111	DCM	0.8 - 5	395743252	49210611	46300612	38800892	ERS492368	ERR868381	http://www.ebi.ac.uk/ena/data/view/ERS492368	111DCM1GGMM11
TARA_N000001814	SAMEA2622487	MetaG	TARA_111	DCM	0.8 - 2000	389952834	45340828	41627641	33520553	ERS492366	ERR1726584	http://www.ebi.ac.uk/ena/data/view/ERS492366	111DCM1GGZZ11
TARA_N000001814	SAMEA2622487	MetaT	TARA_111	DCM	0.8 - 2000	493330820	208702944	197145161	187787345	ERS492366	ERR1719262,ERR1719355	http://www.ebi.ac.uk/ena/data/view/ERS492366	111DCM1GGZZ14
TARA_N000001820	SAMEA2622490	MetaG	TARA_111	DCM	5 - 20	318673120	35719591	33006514	26690321	ERS492369	ERR1726771	http://www.ebi.ac.uk/ena/data/view/ERS492369	111DCM1MMQQ11
TARA_N000001824	SAMEA2656980	MetaG	TARA_111	DCM	20 - 180	407139942	71270226	63286381	52146942	ERS492404	ERR1726690	http://www.ebi.ac.uk/ena/data/view/ERS492404	111DCM1QQSS11
TARA_N000001824	SAMEA2656980	MetaT	TARA_111	DCM	20 - 180	480714658	356636100	330277986	316376345	ERS492404	ERR1719211,ERR1719412	http://www.ebi.ac.uk/ena/data/view/ERS492404	111DCM1QQSS14
TARA_N000001828	SAMEA2657019	MetaG	TARA_111	DCM	180 - 2000	379512720	71889455	62422363	50394471	ERS492400	ERR1726552,ERR1726882	http://www.ebi.ac.uk/ena/data/view/ERS492400	111DCM1SSUU11
TARA_N000001828	SAMEA2657019	MetaT	TARA_111	DCM	180 - 2000	491949238	399429113	341981352	329384387	ERS492400	ERR1719290,ERR1719187	http://www.ebi.ac.uk/ena/data/view/ERS492400	111DCM1SSUU14
TARA_N000001816	SAMEA2622489	MetaT	TARA_111	DCM	0.8 - 5	348901988	230108688	196364689	162504688	ERS492368	ERR1712144,ERR1711977	http://www.ebi.ac.uk/ena/data/view/ERS492368	111DCM2GGMM14
TARA_N000001820	SAMEA2622490	MetaT	TARA_111	DCM	5 - 20	355038078	193138894	135782915	89056207	ERS492369	ERR1712147,ERR1711885	http://www.ebi.ac.uk/ena/data/view/ERS492369	111DCM2MMQQ14
TARA_N000001808	SAMEA2622511	MetaG	TARA_111	MES	0.8 - 3	328048418	28072357	4669016	4313509	ERS492393	ERR873963	http://www.ebi.ac.uk/ena/data/view/ERS492393	111MES1GGKK12
TARA_N000001812	SAMEA2622463	MetaG	TARA_111	SRF	0.8 - 5	333731898	39307937	34494311	28770454	ERS492332	ERR868476	http://www.ebi.ac.uk/ena/data/view/ERS492332	111SUR1GGMM11
TARA_N000001810	SAMEA2622461	MetaG	TARA_111	SRF	0.8 - 2000	410263594	43460022	39003096	30035165	ERS492330	ERR1726567	http://www.ebi.ac.uk/ena/data/view/ERS492330	111SUR1GGZZ11
TARA_N000001810	SAMEA2622461	MetaT	TARA_111	SRF	0.8 - 2000	442838648	216657825	212934728	204307233	ERS492330	ERR1719191,ERR1719236	http://www.ebi.ac.uk/ena/data/view/ERS492330	111SUR1GGZZ14
TARA_N000001823	SAMEA2657036	MetaT	TARA_111	SRF	20 - 180	420459264	329361896	286762348	245355450	ERS492344	ERR1711992,ERR1712241	http://www.ebi.ac.uk/ena/data/view/ERS492344	111SUR1QQSS14
TARA_N000001826	SAMEA2656988	MetaG	TARA_111	SRF	180 - 2000	343279280	72746628	64396628	54152341	ERS492349	ERR1726916	http://www.ebi.ac.uk/ena/data/view/ERS492349	111SUR1SSUU11
TARA_N000001826	SAMEA2656988	MetaT	TARA_111	SRF	180 - 2000	521689774	449247447	360261821	349563813	ERS492349	ERR1719447,ERR1719462	http://www.ebi.ac.uk/ena/data/view/ERS492349	111SUR1SSUU14
TARA_N000001812	SAMEA2622463	MetaT	TARA_111	SRF	0.8 - 5	380931346	220826858	164270425	122535271	ERS492332	ERR1711904,ERR1711985	http://www.ebi.ac.uk/ena/data/view/ERS492332	111SUR2GGMM14
TARA_N000001823	SAMEA2657036	MetaG	TARA_111	SRF	20 - 180	338115926	70689282	66904912	56272308	ERS492344	ERR1726670	http://www.ebi.ac.uk/ena/data/view/ERS492344	111SUR2QQSS11
TARA_X000001288	SAMEA2619621	MetaG	TARA_11	SRF	0.8 - 2000	350966626	36218157	26389073	21661356	ERS488249	ERR1726597	http://www.ebi.ac.uk/ena/data/view/ERS488249	11SUR01GGZZ11
TARA_X000001288	SAMEA2619621	MetaT	TARA_11	SRF	0.8 - 2000	449886330	219345414	182505284	172542764	ERS488249	ERR1719231,ERR1719164	http://www.ebi.ac.uk/ena/data/view/ERS488249	11SUR03GGZZ14
TARA_X000001286	SAMEA2619623	MetaG	TARA_11	SRF	5 - 20	366974604	15582416	7732696	7274005	ERS488251	ERR1700895	http://www.ebi.ac.uk/ena/data/view/ERS488251	11SUR1MMQQ12
TARA_X000001286	SAMEA2619623	MetaT	TARA_11	SRF	5 - 20	347312676	250622145	217051786	186899324	ERS488251	ERR1712063,ERR1712137	http://www.ebi.ac.uk/ena/data/view/ERS488251	11SUR1MMQQ14
TARA_X000001338	SAMEA2656955	MetaG	TARA_11	SRF	20 - 180	381155374	107121604	94310283	83169095	ERS488262	ERR1726642,ERR1726791	http://www.ebi.ac.uk/ena/data/view/ERS488262	11SUR1QQSS11
TARA_X000001338	SAMEA2656955	MetaT	TARA_11	SRF	20 - 180	338535178	178610583	122463593	78646167	ERS488262	ERR1712049,ERR1711860	http://www.ebi.ac.uk/ena/data/view/ERS488262	11SUR1QQSS14
TARA_X000001334	SAMEA2657003	MetaG	TARA_11	SRF	180 - 2000	378034318	155728031	141012963	128296351	ERS488257	ERR1726953,ERR1726879	http://www.ebi.ac.uk/ena/data/view/ERS488257	11SUR1SSUU11
TARA_X000001334	SAMEA2657003	MetaT	TARA_11	SRF	180 - 2000	376525462	216164022	167914104	125350372	ERS488257	ERR1711946,ERR1711911	http://www.ebi.ac.uk/ena/data/view/ERS488257	11SUR2SSUU14
TARA_N000001938	SAMEA2622661	MetaG	TARA_122	SRF	0.8 - 5	603984892	65604193	51085113	41339065	ERS492651	ERR868475,ERR868513	http://www.ebi.ac.uk/ena/data/view/ERS492651	122SUR1GGMM11
TARA_N000001938	SAMEA2622661	MetaT	TARA_122	SRF	0.8 - 5	473706518	335804655	245946871	191045441	ERS492651	ERR1712182,ERR1712118,ERR1711869	http://www.ebi.ac.uk/ena/data/view/ERS492651	122SUR1GGMM14
TARA_N000001937	SAMEA2622660	MetaG	TARA_122	SRF	0.8 - 2000	475121116	59878597	52402471	43892279	ERS492650	ERR1726556,ERR1726667	http://www.ebi.ac.uk/ena/data/view/ERS492650	122SUR1GGZZ11
TARA_N000001943	SAMEA2657070	MetaG	TARA_122	SRF	5 - 20	600026302	37488094	28647202	16671998	ERS492669	ERR1726938,ERR1726688	http://www.ebi.ac.uk/ena/data/view/ERS492669	122SUR1MMQQ11
TARA_N000001943	SAMEA2657070	MetaT	TARA_122	SRF	5 - 20	384387644	246432337	179478574	125174187	ERS492669	ERR1712207,ERR1711933,ERR1711897	http://www.ebi.ac.uk/ena/data/view/ERS492669	122SUR1MMQQ14
TARA_N000001941	SAMEA2657094	MetaG	TARA_122	SRF	20 - 180	531449336	89138814	75048970	62350939	ERS492662	ERR1726927,ERR1726932	http://www.ebi.ac.uk/ena/data/view/ERS492662	122SUR1QQSS11
TARA_N000001941	SAMEA2657094	MetaT	TARA_122	SRF	20 - 180	447966556	237576258	111192918	23270782	ERS492662	ERR1712069,ERR1712197,ERR1711986	http://www.ebi.ac.uk/ena/data/view/ERS492662	122SUR1QQSS14
TARA_N000001942	SAMEA2657010	MetaG	TARA_122	SRF	180 - 2000	565603560	101351081	87034376	72521749	ERS492658	ERR1726883,ERR1726891	http://www.ebi.ac.uk/ena/data/view/ERS492658	122SUR1SSUU11
TARA_N000001942	SAMEA2657010	MetaT	TARA_122	SRF	180 - 2000	311392316	121165969	94979713	73882675	ERS492658	ERR1712219,ERR1711929,ERR1711951	http://www.ebi.ac.uk/ena/data/view/ERS492658	122SUR1SSUU14
TARA_N000001937	SAMEA2622660	MetaT	TARA_122	SRF	0.8 - 2000	470796046	261311916	246795524	236797725	ERS492650	ERR1719463,ERR1719159	http://www.ebi.ac.uk/ena/data/view/ERS492650	122SUR2GGZZ14
TARA_N000001992	SAMEA2622717	MetaG	TARA_123	SRF	0.8 - 5	623726444	73595887	61696879	48997757	ERS492740	ERR868466,ERR868469	http://www.ebi.ac.uk/ena/data/view/ERS492740	123SUR1GGMM11
TARA_N000001972	SAMEA2622719	MetaG	TARA_123	SRF	0.8 - 2000	574028760	76829291	64694779	53354046	ERS492742	ERR1726762,ERR1726913	http://www.ebi.ac.uk/ena/data/view/ERS492742	123SUR1GGZZ11
TARA_N000001972	SAMEA2622719	MetaT	TARA_123	SRF	0.8 - 2000	508045126	311161269	296422964	285336436	ERS492742	ERR1719393,ERR1719310	http://www.ebi.ac.uk/ena/data/view/ERS492742	123SUR1GGZZ14
TARA_N000001994	SAMEA2657109	MetaG	TARA_123	SRF	5 - 20	625395132	41240580	33703647	22611142	ERS492751	ERR1726961,ERR1726522	http://www.ebi.ac.uk/ena/data/view/ERS492751	123SUR1MMQQ11
TARA_N000001994	SAMEA2657109	MetaT	TARA_123	SRF	5 - 20	434954356	229452633	189567390	179045233	ERS492751	ERR1719437,ERR1719413,ERR1719343	http://www.ebi.ac.uk/ena/data/view/ERS492751	123SUR1MMQQ14
TARA_N000001996	SAMEA2656975	MetaG	TARA_123	SRF	20 - 180	586470272	133989825	110192206	96939536	ERS492763	ERR1726622,ERR1726721	http://www.ebi.ac.uk/ena/data/view/ERS492763	123SUR1QQSS11
TARA_N000001996	SAMEA2656975	MetaT	TARA_123	SRF	20 - 180	553756870	389470151	344362098	325793370	ERS492763	ERR1719297,ERR1719410,ERR1719307	http://www.ebi.ac.uk/ena/data/view/ERS492763	123SUR1QQSS14
TARA_N000001998	SAMEA2657005	MetaG	TARA_123	SRF	180 - 2000	598619688	218583195	176508158	159242656	ERS492757	ERR1726770,ERR1726561	http://www.ebi.ac.uk/ena/data/view/ERS492757	123SUR1SSUU11
TARA_N000001992	SAMEA2622717	MetaT	TARA_123	SRF	0.8 - 5	429513964	259480758	243175895	234443689	ERS492740	ERR1719256,ERR1719298,ERR1719217	http://www.ebi.ac.uk/ena/data/view/ERS492740	123SUR3GGMM14
TARA_N000001998	SAMEA2657005	MetaT	TARA_123	SRF	180 - 2000	380449700	285160906	143337781	98750790	ERS492757	ERR1711914,ERR1711917	http://www.ebi.ac.uk/ena/data/view/ERS492757	123SUR3SSUU14
TARA_N000002037	SAMEA2622770	MetaG	TARA_124	SRF	0.8 - 5	542739706	85098232	67469059	58326029	ERS492825	ERR868363,ERR868489	http://www.ebi.ac.uk/ena/data/view/ERS492825	124SUR1GGMM11
TARA_N000002037	SAMEA2622770	MetaT	TARA_124	SRF	0.8 - 5	505566386	299793079	285688987	275993943	ERS492825	ERR1719301,ERR1719160,ERR1719214	http://www.ebi.ac.uk/ena/data/view/ERS492825	124SUR1GGMM14
TARA_N000002036	SAMEA2622769	MetaG	TARA_124	SRF	0.8 - 2000	932307188	138745568	106111573	87793692	ERS492824	ERR1726564,ERR1726725,ERR1726569	http://www.ebi.ac.uk/ena/data/view/ERS492824	124SUR1GGZZ11
TARA_N000002036	SAMEA2622769	MetaT	TARA_124	SRF	0.8 - 2000	482250038	298897168	220971121	213721879	ERS492824	ERR1719448,ERR1719389,ERR1719194	http://www.ebi.ac.uk/ena/data/view/ERS492824	124SUR1GGZZ14
TARA_N000002039	SAMEA2622774	MetaG	TARA_124	SRF	5 - 20	618555468	124753586	95284326	82158714	ERS492829	ERR1726571,ERR1726533	http://www.ebi.ac.uk/ena/data/view/ERS492829	124SUR1MMQQ11
TARA_N000002041	SAMEA2657085	MetaG	TARA_124	SRF	20 - 180	493546200	124910231	110651267	95368588	ERS492852	ERR1726892,ERR1726601	http://www.ebi.ac.uk/ena/data/view/ERS492852	124SUR1QQSS11
TARA_N000002041	SAMEA2657085	MetaT	TARA_124	SRF	20 - 180	295844004	78105395	68471638	52098795	ERS492852	ERR1711949,ERR1712155	http://www.ebi.ac.uk/ena/data/view/ERS492852	124SUR1QQSS14
TARA_N000002043	SAMEA2656986	MetaG	TARA_124	SRF	180 - 2000	903402918	236066218	175649554	149047887	ERS492846	ERR1726608,ERR1726657,ERR1726763	http://www.ebi.ac.uk/ena/data/view/ERS492846	124SUR1SSUU11
TARA_N000002043	SAMEA2656986	MetaT	TARA_124	SRF	180 - 2000	608973264	532763781	334742590	289219227	ERS492846	ERR1719391,ERR1719175,ERR1719381,ERR1719365	http://www.ebi.ac.uk/ena/data/view/ERS492846	124SUR1SSUU14
TARA_N000002039	SAMEA2622774	MetaT	TARA_124	SRF	5 - 20	152216098	78855897	51515295	22681613	ERS492829	ERR1711882,ERR1711999	http://www.ebi.ac.uk/ena/data/view/ERS492829	124SUR2MMQQ14
TARA_N000002019	SAMEA2622826	MetaG	TARA_125	SRF	0.8 - 5	267060780	35201177	31378531	25925830	ERS492897	ERR868382,ERR868352	http://www.ebi.ac.uk/ena/data/view/ERS492897	125SUR1GGMM11
TARA_N000002019	SAMEA2622826	MetaT	TARA_125	SRF	0.8 - 5	560541472	345499157	324344415	313000548	ERS492897	ERR1719395,ERR1719316,ERR1719207	http://www.ebi.ac.uk/ena/data/view/ERS492897	125SUR1GGMM14
TARA_N000002017	SAMEA2622824	MetaG	TARA_125	SRF	0.8 - 2000	882188200	126069176	113409365	91635962	ERS492895	ERR1726643,ERR1726714,ERR1726846	http://www.ebi.ac.uk/ena/data/view/ERS492895	125SUR1GGZZ11
TARA_N000002017	SAMEA2622824	MetaT	TARA_125	SRF	0.8 - 2000	472705304	295703939	233680187	224945514	ERS492895	ERR1719404,ERR1719213,ERR1719459	http://www.ebi.ac.uk/ena/data/view/ERS492895	125SUR1GGZZ14
TARA_N000002021	SAMEA2656982	MetaG	TARA_125	SRF	5 - 20	1106258856	143769092	126766538	94751809	ERS492912	ERR1726822,ERR1726912,ERR1726691	http://www.ebi.ac.uk/ena/data/view/ERS492912	125SUR1MMQQ11
TARA_N000002021	SAMEA2656982	MetaT	TARA_125	SRF	5 - 20	556565916	344784341	273124765	261023890	ERS492912	ERR1719356,ERR1719145,ERR1719293	http://www.ebi.ac.uk/ena/data/view/ERS492912	125SUR1MMQQ14
TARA_N000002024	SAMEA2657032	MetaG	TARA_125	SRF	20 - 180	1053625556	249284213	199559988	164734534	ERS492909	ERR1726695,ERR1726666,ERR1726903	http://www.ebi.ac.uk/ena/data/view/ERS492909	125SUR1QQSS11
TARA_N000002024	SAMEA2657032	MetaT	TARA_125	SRF	20 - 180	393959526	150976041	121674630	88723071	ERS492909	ERR1712102,ERR1711923	http://www.ebi.ac.uk/ena/data/view/ERS492909	125SUR1QQSS14
TARA_N000002025	SAMEA2657071	MetaG	TARA_125	SRF	180 - 2000	778296568	177527126	134177665	112553897	ERS492904	ERR1726745,ERR1726946,ERR1726765	http://www.ebi.ac.uk/ena/data/view/ERS492904	125SUR1SSUU11
TARA_N000002025	SAMEA2657071	MetaT	TARA_125	SRF	180 - 2000	520536928	444463472	330513303	318390724	ERS492904	ERR1719295,ERR1719249,ERR1719385	http://www.ebi.ac.uk/ena/data/view/ERS492904	125SUR1SSUU14
TARA_N000002291	SAMEA2622936	MetaG	TARA_128	DCM	0.8 - 5	359483006	57662625	52129034	42201403	ERS493111	ERR868458	http://www.ebi.ac.uk/ena/data/view/ERS493111	128DCM1GGMM11
TARA_N000002291	SAMEA2622936	MetaT	TARA_128	DCM	0.8 - 5	389134404	244450859	231729133	223847685	ERS493111	ERR1719380,ERR1719324	http://www.ebi.ac.uk/ena/data/view/ERS493111	128DCM1GGMM14
TARA_N000002287	SAMEA2622934	MetaG	TARA_128	DCM	0.8 - 2000	443188492	76611184	69693298	60587504	ERS493109	ERR1726858	http://www.ebi.ac.uk/ena/data/view/ERS493109	128DCM1GGZZ11
TARA_N000002287	SAMEA2622934	MetaT	TARA_128	DCM	0.8 - 2000	479503756	308352386	245905183	236846078	ERS493109	ERR1719439,ERR1719333	http://www.ebi.ac.uk/ena/data/view/ERS493109	128DCM1GGZZ14
TARA_N000002295	SAMEA2732042	MetaG	TARA_128	DCM	5 - 20	410244578	32518504	28895905	22575697	ERS493092	ERR1726562	http://www.ebi.ac.uk/ena/data/view/ERS493092	128DCM1MMQQ11
TARA_N000002295	SAMEA2732042	MetaT	TARA_128	DCM	5 - 20	447806192	303333692	266058397	218525965	ERS493092	ERR1712176,ERR1712003	http://www.ebi.ac.uk/ena/data/view/ERS493092	128DCM1MMQQ14
TARA_N000002299	SAMEA2731945	MetaG	TARA_128	DCM	20 - 180	324837714	76834426	71008041	60709478	ERS493080	ERR1726727	http://www.ebi.ac.uk/ena/data/view/ERS493080	128DCM1QQSS11
TARA_N000002299	SAMEA2731945	MetaT	TARA_128	DCM	20 - 180	335250908	224942379	179126608	127467970	ERS493080	ERR1711902,ERR1712152	http://www.ebi.ac.uk/ena/data/view/ERS493080	128DCM1QQSS14
TARA_N000002303	SAMEA2731900	MetaG	TARA_128	DCM	180 - 2000	391908176	78865399	72866051	63120187	ERS493076	ERR1726962	http://www.ebi.ac.uk/ena/data/view/ERS493076	128DCM1SSUU11
TARA_N000002303	SAMEA2731900	MetaT	TARA_128	DCM	180 - 2000	285952634	90242794	59200027	31780268	ERS493076	ERR1711867,ERR1712101	http://www.ebi.ac.uk/ena/data/view/ERS493076	128DCM1SSUU14
TARA_N000002289	SAMEA2622914	MetaG	TARA_128	SRF	0.8 - 5	374266272	64921194	57797847	50271780	ERS493057	ERR868462	http://www.ebi.ac.uk/ena/data/view/ERS493057	128SUR1GGMM11
TARA_N000002289	SAMEA2622914	MetaT	TARA_128	SRF	0.8 - 5	446561198	294912330	266519420	258466914	ERS493057	ERR1719364,ERR1719311,ERR1719405	http://www.ebi.ac.uk/ena/data/view/ERS493057	128SUR1GGMM14
TARA_N000002285	SAMEA2622912	MetaG	TARA_128	SRF	0.8 - 2000	408626976	68028058	62364523	53329401	ERS493055	ERR1726851	http://www.ebi.ac.uk/ena/data/view/ERS493055	128SUR1GGZZ11
TARA_N000002285	SAMEA2622912	MetaT	TARA_128	SRF	0.8 - 2000	488036168	319259464	272582566	263158460	ERS493055	ERR1719243,ERR1719327	http://www.ebi.ac.uk/ena/data/view/ERS493055	128SUR1GGZZ14
TARA_N000002293	SAMEA2731992	MetaG	TARA_128	SRF	5 - 20	393904424	50911740	43740120	36664066	ERS493086	ERR1726594	http://www.ebi.ac.uk/ena/data/view/ERS493086	128SUR1MMQQ11
TARA_N000002293	SAMEA2731992	MetaT	TARA_128	SRF	5 - 20	363928566	238715169	199997972	143720073	ERS493086	ERR1712157,ERR1712174	http://www.ebi.ac.uk/ena/data/view/ERS493086	128SUR1MMQQ14
TARA_N000002297	SAMEA2732035	MetaG	TARA_128	SRF	20 - 180	367814082	111362789	100283168	88684455	ERS493070	ERR1726577	http://www.ebi.ac.uk/ena/data/view/ERS493070	128SUR1QQSS11
TARA_N000002297	SAMEA2732035	MetaT	TARA_128	SRF	20 - 180	274036116	108782414	84171775	56612129	ERS493070	ERR1712067,ERR1711952	http://www.ebi.ac.uk/ena/data/view/ERS493070	128SUR1QQSS14
TARA_N000002301	SAMEA2731987	MetaG	TARA_128	SRF	180 - 2000	460093764	96841942	81877486	68259077	ERS493066	ERR1726795	http://www.ebi.ac.uk/ena/data/view/ERS493066	128SUR1SSUU11
TARA_N000002301	SAMEA2731987	MetaT	TARA_128	SRF	180 - 2000	233461676	76891439	54348098	33132119	ERS493066	ERR1711989,ERR1712175	http://www.ebi.ac.uk/ena/data/view/ERS493066	128SUR1SSUU14
TARA_N000002354	SAMEA2623037	MetaG	TARA_131	DCM	0.8 - 5	365205160	34116573	29445539	24286384	ERS493264	ERR868386,ERR868464	http://www.ebi.ac.uk/ena/data/view/ERS493264	131DCM1GGMM11
TARA_N000002354	SAMEA2623037	MetaT	TARA_131	DCM	0.8 - 5	463693850	154765334	149263344	140086760	ERS493264	ERR1719169,ERR1719456	http://www.ebi.ac.uk/ena/data/view/ERS493264	131DCM1GGMM14
TARA_N000002350	SAMEA2623035	MetaG	TARA_131	DCM	0.8 - 2000	358869810	32658622	29145076	24445907	ERS493262	ERR1726845,ERR1726724	http://www.ebi.ac.uk/ena/data/view/ERS493262	131DCM1GGZZ11
TARA_N000002350	SAMEA2623035	MetaT	TARA_131	DCM	0.8 - 2000	337640790	184403130	163937269	127382070	ERS493262	ERR1711881,ERR1712036	http://www.ebi.ac.uk/ena/data/view/ERS493262	131DCM1GGZZ14
TARA_N000002358	SAMEA2732732	MetaG	TARA_131	DCM	5 - 20	410893046	25164558	20500030	13923910	ERS493278	ERR1726595	http://www.ebi.ac.uk/ena/data/view/ERS493278	131DCM1MMQQ11
TARA_N000002358	SAMEA2732732	MetaT	TARA_131	DCM	5 - 20	381884084	208771090	174766126	130770670	ERS493278	ERR1712050,ERR1711979	http://www.ebi.ac.uk/ena/data/view/ERS493278	131DCM1MMQQ14
TARA_N000002362	SAMEA2732785	MetaG	TARA_131	DCM	20 - 180	465871648	83228725	76772125	66043567	ERS493274	ERR1726767	http://www.ebi.ac.uk/ena/data/view/ERS493274	131DCM1QQSS11
TARA_N000002366	SAMEA2732729	MetaG	TARA_131	DCM	180 - 2000	494602132	91149027	81224641	69200957	ERS493270	ERR1726966	http://www.ebi.ac.uk/ena/data/view/ERS493270	131DCM1SSUU11
TARA_N000002366	SAMEA2732729	MetaT	TARA_131	DCM	180 - 2000	352075408	131920252	77150171	34691886	ERS493270	ERR1711895,ERR1712120	http://www.ebi.ac.uk/ena/data/view/ERS493270	131DCM1SSUU14
TARA_N000002362	SAMEA2732785	MetaT	TARA_131	DCM	20 - 180	412342776	161332283	142931210	116799461	ERS493274	ERR1712077,ERR1712020	http://www.ebi.ac.uk/ena/data/view/ERS493274	131DCM2QQSS14
TARA_N000002352	SAMEA2623018	MetaG	TARA_131	SRF	0.8 - 5	354877116	33027815	23262495	18310513	ERS493224	ERR868485	http://www.ebi.ac.uk/ena/data/view/ERS493224	131SUR1GGMM11
TARA_N000002352	SAMEA2623018	MetaT	TARA_131	SRF	0.8 - 5	376365764	207505736	178691461	137706557	ERS493224	ERR1712054,ERR1711975	http://www.ebi.ac.uk/ena/data/view/ERS493224	131SUR1GGMM14
TARA_N000002348	SAMEA2623016	MetaG	TARA_131	SRF	0.8 - 2000	362427116	29571132	26186542	19991168	ERS493222	ERR1726914	http://www.ebi.ac.uk/ena/data/view/ERS493222	131SUR1GGZZ11
TARA_N000002348	SAMEA2623016	MetaT	TARA_131	SRF	0.8 - 2000	394302538	229675179	174952281	129824783	ERS493222	ERR1712178,ERR1711912	http://www.ebi.ac.uk/ena/data/view/ERS493222	131SUR1GGZZ14
TARA_N000002356	SAMEA2732139	MetaG	TARA_131	SRF	5 - 20	325204540	47957871	41126571	33989516	ERS493241	ERR1726640,ERR1726924	http://www.ebi.ac.uk/ena/data/view/ERS493241	131SUR1MMQQ11
TARA_N000002356	SAMEA2732139	MetaT	TARA_131	SRF	5 - 20	496833002	333050193	268466267	257261483	ERS493241	ERR1719493,ERR1719499	http://www.ebi.ac.uk/ena/data/view/ERS493241	131SUR1MMQQ14
TARA_N000002360	SAMEA2732135	MetaG	TARA_131	SRF	20 - 180	443627822	73941901	61754890	52679049	ERS493237	ERR1726621	http://www.ebi.ac.uk/ena/data/view/ERS493237	131SUR1QQSS11
TARA_N000002360	SAMEA2732135	MetaT	TARA_131	SRF	20 - 180	395500058	257912492	223788883	181119545	ERS493237	ERR1712117,ERR1712027	http://www.ebi.ac.uk/ena/data/view/ERS493237	131SUR1QQSS14
TARA_N000002364	SAMEA2732906	MetaG	TARA_131	SRF	180 - 2000	387370620	76512938	59024682	50536074	ERS493233	ERR1726823	http://www.ebi.ac.uk/ena/data/view/ERS493233	131SUR1SSUU11
TARA_N000002364	SAMEA2732906	MetaT	TARA_131	SRF	180 - 2000	545103886	467183956	315786917	306665027	ERS493233	ERR1719202,ERR1719419	http://www.ebi.ac.uk/ena/data/view/ERS493233	131SUR1SSUU14
TARA_N000002418	SAMEA2623092	MetaG	TARA_132	DCM	0.8 - 5	354355492	38980812	37216748	31247898	ERS493353	ERR868385	http://www.ebi.ac.uk/ena/data/view/ERS493353	132DCM1GGMM11
TARA_N000002418	SAMEA2623092	MetaT	TARA_132	DCM	0.8 - 5	296424284	155995128	148148311	127714814	ERS493353	ERR1712132,ERR1712072	http://www.ebi.ac.uk/ena/data/view/ERS493353	132DCM1GGMM14
TARA_N000002422	SAMEA2623090	MetaG	TARA_132	DCM	0.8 - 2000	332017006	34553629	32840726	27262635	ERS493351	ERR1726570	http://www.ebi.ac.uk/ena/data/view/ERS493351	132DCM1GGZZ11
TARA_N000002422	SAMEA2623090	MetaT	TARA_132	DCM	0.8 - 2000	346067502	186532322	171954946	143990889	ERS493351	ERR1711883,ERR1711981	http://www.ebi.ac.uk/ena/data/view/ERS493351	132DCM1GGZZ14
TARA_N000002414	SAMEA2732914	MetaG	TARA_132	DCM	5 - 20	357655136	22182717	18822004	12117798	ERS493362	ERR1726837	http://www.ebi.ac.uk/ena/data/view/ERS493362	132DCM1MMQQ11
TARA_N000002414	SAMEA2732914	MetaT	TARA_132	DCM	5 - 20	313048178	190377740	166242048	129529048	ERS493362	ERR1712066,ERR1711930	http://www.ebi.ac.uk/ena/data/view/ERS493362	132DCM1MMQQ14
TARA_N000002402	SAMEA2732797	MetaG	TARA_132	DCM	180 - 2000	383616252	70341944	64384533	54503045	ERS493336	ERR1726818	http://www.ebi.ac.uk/ena/data/view/ERS493336	132DCM1SSUU11
TARA_N000002402	SAMEA2732797	MetaT	TARA_132	DCM	180 - 2000	374753058	302292019	266716833	256896828	ERS493336	ERR1719292,ERR1719228	http://www.ebi.ac.uk/ena/data/view/ERS493336	132DCM1SSUU14
TARA_N000002416	SAMEA2623072	MetaG	TARA_132	SRF	0.8 - 5	407723756	31483453	28947887	22752731	ERS493313	ERR868480	http://www.ebi.ac.uk/ena/data/view/ERS493313	132SUR1GGMM11
TARA_N000002416	SAMEA2623072	MetaT	TARA_132	SRF	0.8 - 5	374725650	231354411	207543350	182092353	ERS493313	ERR1711988,ERR1711987	http://www.ebi.ac.uk/ena/data/view/ERS493313	132SUR1GGMM14
TARA_N000002420	SAMEA2623070	MetaG	TARA_132	SRF	0.8 - 2000	418450432	34820508	32028867	24763738	ERS493311	ERR1726816	http://www.ebi.ac.uk/ena/data/view/ERS493311	132SUR1GGZZ11
TARA_N000002420	SAMEA2623070	MetaT	TARA_132	SRF	0.8 - 2000	391673982	148263458	138715347	130857078	ERS493311	ERR1719372,ERR1719230	http://www.ebi.ac.uk/ena/data/view/ERS493311	132SUR1GGZZ14
TARA_N000002412	SAMEA2732843	MetaG	TARA_132	SRF	5 - 20	251316322	12004512	9870348	5761539	ERS493328	ERR1726849,ERR1726559	http://www.ebi.ac.uk/ena/data/view/ERS493328	132SUR1MMQQ11
TARA_N000002412	SAMEA2732843	MetaT	TARA_132	SRF	5 - 20	304757034	181880101	150128729	114908283	ERS493328	ERR1712040,ERR1711972	http://www.ebi.ac.uk/ena/data/view/ERS493328	132SUR1MMQQ14
TARA_N000002404	SAMEA2732790	MetaG	TARA_132	SRF	20 - 180	255121482	61488041	58862280	50809384	ERS493324	ERR1726580,ERR1726872	http://www.ebi.ac.uk/ena/data/view/ERS493324	132SUR1QQSS11
TARA_N000002404	SAMEA2732790	MetaT	TARA_132	SRF	20 - 180	419506350	312367503	274732801	264694306	ERS493324	ERR1719485,ERR1719200	http://www.ebi.ac.uk/ena/data/view/ERS493324	132SUR1QQSS14
TARA_N000002400	SAMEA2732736	MetaG	TARA_132	SRF	180 - 2000	336861678	73400866	67386090	59069952	ERS493320	ERR1726782	http://www.ebi.ac.uk/ena/data/view/ERS493320	132SUR1SSUU11
TARA_N000002400	SAMEA2732736	MetaT	TARA_132	SRF	180 - 2000	331253528	235873689	210986012	180539284	ERS493320	ERR1711926,ERR1711973	http://www.ebi.ac.uk/ena/data/view/ERS493320	132SUR1SSUU14
TARA_N000002191	SAMEA2623228	MetaG	TARA_135	DCM	0.8 - 5	354768130	63004808	57515701	50000882	ERS493557	ERR868346	http://www.ebi.ac.uk/ena/data/view/ERS493557	135DCM1GGMM11
TARA_N000002191	SAMEA2623228	MetaT	TARA_135	DCM	0.8 - 5	315184830	161732063	88873396	43423896	ERS493557	ERR1711903,ERR1712162	http://www.ebi.ac.uk/ena/data/view/ERS493557	135DCM1GGMM14
TARA_N000002183	SAMEA2623226	MetaG	TARA_135	DCM	0.8 - 2000	383318650	61909415	56235560	48481251	ERS493555	ERR1726848	http://www.ebi.ac.uk/ena/data/view/ERS493555	135DCM1GGZZ11
TARA_N000002183	SAMEA2623226	MetaT	TARA_135	DCM	0.8 - 2000	349982908	132820188	92870113	59037275	ERS493555	ERR1711927,ERR1712091	http://www.ebi.ac.uk/ena/data/view/ERS493555	135DCM1GGZZ14
TARA_N000002187	SAMEA2732994	MetaG	TARA_135	DCM	5 - 20	359530186	31884978	27073917	20043240	ERS493572	ERR1726616	http://www.ebi.ac.uk/ena/data/view/ERS493572	135DCM1MMQQ11
TARA_N000002187	SAMEA2732994	MetaT	TARA_135	DCM	5 - 20	426704648	202040595	109700542	104229860	ERS493572	ERR1719497,ERR1719476	http://www.ebi.ac.uk/ena/data/view/ERS493572	135DCM1MMQQ14
TARA_N000002195	SAMEA2732990	MetaG	TARA_135	DCM	20 - 180	321731744	64846912	59154907	50507473	ERS493568	ERR1726680,ERR1726641	http://www.ebi.ac.uk/ena/data/view/ERS493568	135DCM1QQSS11
TARA_N000002195	SAMEA2732990	MetaT	TARA_135	DCM	20 - 180	470902774	356161818	301241897	289171138	ERS493568	ERR1719205,ERR1719350	http://www.ebi.ac.uk/ena/data/view/ERS493568	135DCM1QQSS14
TARA_N000002199	SAMEA2732986	MetaG	TARA_135	DCM	180 - 2000	337503610	51509486	37453199	30362717	ERS493564	ERR1726930	http://www.ebi.ac.uk/ena/data/view/ERS493564	135DCM1SSUU11
TARA_N000002199	SAMEA2732986	MetaT	TARA_135	DCM	180 - 2000	498219746	421424892	330100506	314903732	ERS493564	ERR1719470,ERR1719318	http://www.ebi.ac.uk/ena/data/view/ERS493564	135DCM1SSUU14
TARA_N000002172	SAMEA2623246	MetaG	TARA_135	MES	0.8 - 3	415069450	29007833	8223497	7992822	ERS493592	ERR873960,ERR873967	http://www.ebi.ac.uk/ena/data/view/ERS493592	135MES1GGKK12
TARA_N000002172	SAMEA2623246	MetaT	TARA_135	MES	0.8 - 3	228154412	114735425	51895091	27696472	ERS493592	ERR1712034,ERR1711925	http://www.ebi.ac.uk/ena/data/view/ERS493592	135MES1GGKK14
TARA_N000002171	SAMEA2623247	MetaG	TARA_135	MES	3 - 2000	406622370	27303714	19184080	15508437	ERS493593	ERR1726869	http://www.ebi.ac.uk/ena/data/view/ERS493593	135MES1KKZZ11
TARA_N000002171	SAMEA2623247	MetaT	TARA_135	MES	3 - 2000	248445626	145729160	75962072	36702035	ERS493593	ERR1711864,ERR1712059	http://www.ebi.ac.uk/ena/data/view/ERS493593	135MES1KKZZ14
TARA_N000002179	SAMEA2623206	MetaG	TARA_135	SRF	0.8 - 5	334088220	56526150	39383108	34119330	ERS493519	ERR868433	http://www.ebi.ac.uk/ena/data/view/ERS493519	135SUR1GGMM11
TARA_N000002179	SAMEA2623206	MetaT	TARA_135	SRF	0.8 - 5	477681814	219812898	214796081	205227699	ERS493519	ERR1719181,ERR1719155	http://www.ebi.ac.uk/ena/data/view/ERS493519	135SUR1GGMM14
TARA_N000002464	SAMEA2623204	MetaG	TARA_135	SRF	0.8 - 2000	384323366	65794494	55963515	48019025	ERS493517	ERR1726884	http://www.ebi.ac.uk/ena/data/view/ERS493517	135SUR1GGZZ11
TARA_N000002464	SAMEA2623204	MetaT	TARA_135	SRF	0.8 - 2000	360772980	243293244	202225645	152905521	ERS493517	ERR1712149,ERR1712193	http://www.ebi.ac.uk/ena/data/view/ERS493517	135SUR1GGZZ14
TARA_N000002185	SAMEA2732214	MetaG	TARA_135	SRF	5 - 20	373003320	44897660	36834462	29079298	ERS493536	ERR1726888,ERR1726702	http://www.ebi.ac.uk/ena/data/view/ERS493536	135SUR1MMQQ11
TARA_N000002185	SAMEA2732214	MetaT	TARA_135	SRF	5 - 20	496056856	317181285	277255573	262832941	ERS493536	ERR1719176,ERR1719480	http://www.ebi.ac.uk/ena/data/view/ERS493536	135SUR1MMQQ14
TARA_N000002193	SAMEA2732980	MetaG	TARA_135	SRF	20 - 180	380442070	61793705	44454387	36968083	ERS493530	ERR1726750	http://www.ebi.ac.uk/ena/data/view/ERS493530	135SUR1QQSS11
TARA_N000002193	SAMEA2732980	MetaT	TARA_135	SRF	20 - 180	296593954	62435342	46402937	16444350	ERS493530	ERR1711940,ERR1712143	http://www.ebi.ac.uk/ena/data/view/ERS493530	135SUR1QQSS14
TARA_N000002175	SAMEA2732932	MetaG	TARA_135	SRF	180 - 2000	342132704	61514847	37996072	32888356	ERS493526	ERR1726923,ERR1726747	http://www.ebi.ac.uk/ena/data/view/ERS493526	135SUR1SSUU11
TARA_N000002175	SAMEA2732932	MetaT	TARA_135	SRF	180 - 2000	401946450	339057235	258985265	248630458	ERS493526	ERR1719494,ERR1719505	http://www.ebi.ac.uk/ena/data/view/ERS493526	135SUR1SSUU14
TARA_N000002961	SAMEA2623266	MetaG	TARA_136	SRF	0.8 - 5	373081762	61055992	58078044	49387615	ERS493612	ERR868378	http://www.ebi.ac.uk/ena/data/view/ERS493612	136SUR1GGMM11
TARA_N000002961	SAMEA2623266	MetaT	TARA_136	SRF	0.8 - 5	377973560	218585169	211197885	203676194	ERS493612	ERR1719171,ERR1719241	http://www.ebi.ac.uk/ena/data/view/ERS493612	136SUR1GGMM14
TARA_N000002959	SAMEA2623264	MetaG	TARA_136	SRF	0.8 - 2000	405428908	76209894	72303119	62778045	ERS493610	ERR1726576	http://www.ebi.ac.uk/ena/data/view/ERS493610	136SUR1GGZZ11
TARA_N000002959	SAMEA2623264	MetaT	TARA_136	SRF	0.8 - 2000	390199490	236352019	223659071	214967868	ERS493610	ERR1719441,ERR1719257	http://www.ebi.ac.uk/ena/data/view/ERS493610	136SUR1GGZZ14
TARA_N000002963	SAMEA2732373	MetaG	TARA_136	SRF	5 - 20	393850884	41296565	36199679	28072304	ERS493626	ERR1726723	http://www.ebi.ac.uk/ena/data/view/ERS493626	136SUR1MMQQ11
TARA_N000002963	SAMEA2732373	MetaT	TARA_136	SRF	5 - 20	385714312	185506229	167681829	157569122	ERS493626	ERR1719277,ERR1719363	http://www.ebi.ac.uk/ena/data/view/ERS493626	136SUR1MMQQ14
TARA_N000002965	SAMEA2732598	MetaG	TARA_136	SRF	20 - 180	377888080	104670697	94578219	82601223	ERS493621	ERR1726873	http://www.ebi.ac.uk/ena/data/view/ERS493621	136SUR1QQSS11
TARA_N000002965	SAMEA2732598	MetaT	TARA_136	SRF	20 - 180	373843322	310395568	257273726	249146734	ERS493621	ERR1719179,ERR1719422	http://www.ebi.ac.uk/ena/data/view/ERS493621	136SUR1QQSS14
TARA_N000002967	SAMEA2732594	MetaG	TARA_136	SRF	180 - 2000	357646510	85321610	76685793	67506340	ERS493617	ERR1726776	http://www.ebi.ac.uk/ena/data/view/ERS493617	136SUR1SSUU11
TARA_N000002967	SAMEA2732594	MetaT	TARA_136	SRF	180 - 2000	348451208	143540663	124752988	99806548	ERS493617	ERR1711889,ERR1712240	http://www.ebi.ac.uk/ena/data/view/ERS493617	136SUR1SSUU14
TARA_N000002934	SAMEA2623302	MetaG	TARA_137	DCM	0.8 - 2000	425800008	68478814	62173857	54220103	ERS493677	ERR1726523	http://www.ebi.ac.uk/ena/data/view/ERS493677	137DCM1GGZZ11
TARA_N000002934	SAMEA2623302	MetaT	TARA_137	DCM	0.8 - 2000	474898956	281545047	226862924	217802973	ERS493677	ERR1719158,ERR1719449	http://www.ebi.ac.uk/ena/data/view/ERS493677	137DCM1GGZZ14
TARA_N000002938	SAMEA2732866	MetaG	TARA_137	DCM	5 - 20	413031824	42984770	37069308	26226411	ERS493694	ERR1726583	http://www.ebi.ac.uk/ena/data/view/ERS493694	137DCM1MMQQ11
TARA_N000002938	SAMEA2732866	MetaT	TARA_137	DCM	5 - 20	471157296	244112759	219505475	206161133	ERS493694	ERR1719188,ERR1719226	http://www.ebi.ac.uk/ena/data/view/ERS493694	137DCM1MMQQ14
TARA_N000002940	SAMEA2732613	MetaG	TARA_137	DCM	20 - 180	423124064	83580236	76145665	64674599	ERS493690	ERR1726954	http://www.ebi.ac.uk/ena/data/view/ERS493690	137DCM1QQSS11
TARA_N000002940	SAMEA2732613	MetaT	TARA_137	DCM	20 - 180	508248910	385460657	302571591	289743383	ERS493690	ERR1719367,ERR1719288	http://www.ebi.ac.uk/ena/data/view/ERS493690	137DCM1QQSS14
TARA_N000002942	SAMEA2732863	MetaG	TARA_137	DCM	180 - 2000	454179482	85372436	74701890	63443452	ERS493686	ERR1726796	http://www.ebi.ac.uk/ena/data/view/ERS493686	137DCM1SSUU11
TARA_N000002942	SAMEA2732863	MetaT	TARA_137	DCM	180 - 2000	290227744	182055425	133239602	91159547	ERS493686	ERR1712112,ERR1712114	http://www.ebi.ac.uk/ena/data/view/ERS493686	137DCM1SSUU14
TARA_N000002925	SAMEA2623284	MetaG	TARA_137	SRF	0.8 - 5	335779338	50583539	47281512	40346835	ERS493645	ERR868477	http://www.ebi.ac.uk/ena/data/view/ERS493645	137SUR1GGMM11
TARA_N000002925	SAMEA2623284	MetaT	TARA_137	SRF	0.8 - 5	461186060	273816859	262241245	253090428	ERS493645	ERR1719387,ERR1719252	http://www.ebi.ac.uk/ena/data/view/ERS493645	137SUR1GGMM14
TARA_N000002923	SAMEA2623282	MetaG	TARA_137	SRF	0.8 - 2000	402209568	67832513	62941863	54527917	ERS493643	ERR1726864	http://www.ebi.ac.uk/ena/data/view/ERS493643	137SUR1GGZZ11
TARA_N000002923	SAMEA2623282	MetaT	TARA_137	SRF	0.8 - 2000	437497534	268595091	253811819	242965313	ERS493643	ERR1719294	http://www.ebi.ac.uk/ena/data/view/ERS493643	137SUR1GGZZ14
TARA_N000002927	SAMEA2732607	MetaG	TARA_137	SRF	5 - 20	332250058	74563438	66351605	56967552	ERS493660	ERR1726669	http://www.ebi.ac.uk/ena/data/view/ERS493660	137SUR1MMQQ11
TARA_N000002927	SAMEA2732607	MetaT	TARA_137	SRF	5 - 20	363629718	287398396	238772888	231017859	ERS493660	ERR1719394	http://www.ebi.ac.uk/ena/data/view/ERS493660	137SUR1MMQQ14
TARA_N000002929	SAMEA2732378	MetaG	TARA_137	SRF	20 - 180	318729390	81728097	67367721	58881453	ERS493656	ERR1726692	http://www.ebi.ac.uk/ena/data/view/ERS493656	137SUR1QQSS11
TARA_N000002929	SAMEA2732378	MetaT	TARA_137	SRF	20 - 180	441264670	379125306	321941579	311826749	ERS493656	ERR1719270	http://www.ebi.ac.uk/ena/data/view/ERS493656	137SUR1QQSS14
TARA_N000002931	SAMEA2732604	MetaG	TARA_137	SRF	180 - 2000	368817406	90569312	82306944	73128546	ERS493652	ERR1726738	http://www.ebi.ac.uk/ena/data/view/ERS493652	137SUR1SSUU11
TARA_N000002931	SAMEA2732604	MetaT	TARA_137	SRF	180 - 2000	339674712	132302564	82166486	41772152	ERS493652	ERR1712163,ERR1711873	http://www.ebi.ac.uk/ena/data/view/ERS493652	137SUR1SSUU14
TARA_N000003011	SAMEA2623379	MetaG	TARA_138	DCM	0.8 - 5	453251490	76083939	69673245	60353801	ERS493797	ERR868398	http://www.ebi.ac.uk/ena/data/view/ERS493797	138DCM1GGMM11
TARA_N000003011	SAMEA2623379	MetaT	TARA_138	DCM	0.8 - 5	527356790	218753588	208515969	197102157	ERS493797	ERR1719359,ERR1719377	http://www.ebi.ac.uk/ena/data/view/ERS493797	138DCM1GGMM14
TARA_N000003013	SAMEA2732716	MetaG	TARA_138	DCM	5 - 20	413894306	28978777	25359925	18202311	ERS493804	ERR1726560	http://www.ebi.ac.uk/ena/data/view/ERS493804	138DCM1MMQQ11
TARA_N000003013	SAMEA2732716	MetaT	TARA_138	DCM	5 - 20	440282800	188729739	174264122	162452465	ERS493804	ERR1719190,ERR1719436	http://www.ebi.ac.uk/ena/data/view/ERS493804	138DCM1MMQQ14
TARA_N000003017	SAMEA2732508	MetaG	TARA_138	DCM	180 - 2000	362263372	70203883	63147308	53059610	ERS493810	ERR1726650	http://www.ebi.ac.uk/ena/data/view/ERS493810	138DCM1SSUU11
TARA_N000003017	SAMEA2732508	MetaT	TARA_138	DCM	180 - 2000	337184650	82133032	65556350	42540061	ERS493810	ERR1712239,ERR1712082	http://www.ebi.ac.uk/ena/data/view/ERS493810	138DCM1SSUU14
TARA_N000002997	SAMEA2623397	MetaG	TARA_138	MES	0.8 - 3	359731894	59777202	53651702	48830040	ERS493829	ERR868467	http://www.ebi.ac.uk/ena/data/view/ERS493829	138MES1GGKK11
TARA_N000002997	SAMEA2623397	MetaT	TARA_138	MES	0.8 - 3	239294136	165096273	152338673	135125395	ERS493829	ERR1712169,ERR1712000	http://www.ebi.ac.uk/ena/data/view/ERS493829	138MES1GGKK14
TARA_N000003003	SAMEA2732453	MetaG	TARA_138	SRF	5 - 20	329843190	37975828	5577577	5232243	ERS493776	ERR1700910	http://www.ebi.ac.uk/ena/data/view/ERS493776	138SUR1MMQQ12
TARA_N000003003	SAMEA2732453	MetaT	TARA_138	SRF	5 - 20	335462650	201883133	151655830	95611387	ERS493776	ERR1711877,ERR1712014	http://www.ebi.ac.uk/ena/data/view/ERS493776	138SUR1MMQQ14
TARA_N000003005	SAMEA2732658	MetaG	TARA_138	SRF	20 - 180	347042398	79472497	74118143	63141674	ERS493772	ERR1726967,ERR1726948	http://www.ebi.ac.uk/ena/data/view/ERS493772	138SUR1QQSS11
TARA_N000003005	SAMEA2732658	MetaT	TARA_138	SRF	20 - 180	535346912	381882923	309306864	297170511	ERS493772	ERR1719336,ERR1719166	http://www.ebi.ac.uk/ena/data/view/ERS493772	138SUR1QQSS14
TARA_N000003007	SAMEA2732654	MetaG	TARA_138	SRF	180 - 2000	316645918	66351944	57403339	49235957	ERS493768	ERR1726619	http://www.ebi.ac.uk/ena/data/view/ERS493768	138SUR1SSUU11
TARA_N000003007	SAMEA2732654	MetaT	TARA_138	SRF	180 - 2000	414455684	356389479	229602254	222374438	ERS493768	ERR1719167	http://www.ebi.ac.uk/ena/data/view/ERS493768	138SUR1SSUU14
TARA_N000003037	SAMEA2623419	MetaG	TARA_139	SRF	0.8 - 5	423658582	80021344	74562225	66323731	ERS493853	ERR868420	http://www.ebi.ac.uk/ena/data/view/ERS493853	139SUR1GGMM11
TARA_N000003037	SAMEA2623419	MetaT	TARA_139	SRF	0.8 - 5	390873990	248737767	229420514	221691548	ERS493853	ERR1719185,ERR1719313	http://www.ebi.ac.uk/ena/data/view/ERS493853	139SUR1GGMM14
TARA_N000003035	SAMEA2623417	MetaG	TARA_139	SRF	0.8 - 2000	387867270	67574610	63440013	55619547	ERS493851	ERR1726730	http://www.ebi.ac.uk/ena/data/view/ERS493851	139SUR1GGZZ11
TARA_N000003035	SAMEA2623417	MetaT	TARA_139	SRF	0.8 - 2000	390912240	244063330	229047223	220527789	ERS493851	ERR1719455,ERR1719406	http://www.ebi.ac.uk/ena/data/view/ERS493851	139SUR1GGZZ14
TARA_N000003039	SAMEA2732983	MetaG	TARA_139	SRF	5 - 20	349596368	74006556	66904586	57577328	ERS493860	ERR1726886	http://www.ebi.ac.uk/ena/data/view/ERS493860	139SUR1MMQQ11
TARA_N000003039	SAMEA2732983	MetaT	TARA_139	SRF	5 - 20	384130668	295898536	223839062	216518321	ERS493860	ERR1719282,ERR1719227	http://www.ebi.ac.uk/ena/data/view/ERS493860	139SUR1MMQQ14
TARA_N000003043	SAMEA2732321	MetaT	TARA_139	SRF	180 - 2000	372639916	332675032	258052044	249775653	ERS493871	ERR1719304,ERR1719342	http://www.ebi.ac.uk/ena/data/view/ERS493871	139SUR1SSUU14
TARA_N000003044	SAMEA2732322	MetaG	TARA_139	SRF	180 - 2000	378740806	81506758	71405509	61926822	ERS493872	ERR1726536	http://www.ebi.ac.uk/ena/data/view/ERS493872	139SUR2SSUU11
TARA_N000003104	SAMEA2623504	MetaG	TARA_142	DCM	0.8 - 5	329448198	43961514	41973373	36019145	ERS493997	ERR868367	http://www.ebi.ac.uk/ena/data/view/ERS493997	142DCM1GGMM11
TARA_N000003102	SAMEA2623506	MetaG	TARA_142	DCM	5 - 20	300779756	99418536	17059927	16482169	ERS493999	ERR1700891	http://www.ebi.ac.uk/ena/data/view/ERS493999	142DCM1MMQQ12
TARA_N000003102	SAMEA2623506	MetaT	TARA_142	DCM	5 - 20	370203658	303519505	261744922	227809767	ERS493999	ERR1712029,ERR1712111	http://www.ebi.ac.uk/ena/data/view/ERS493999	142DCM1MMQQ14
TARA_N000003100	SAMEA2730652	MetaG	TARA_142	DCM	20 - 180	352526256	65890841	61659013	53257532	ERS493980	ERR1726529	http://www.ebi.ac.uk/ena/data/view/ERS493980	142DCM1QQSS11
TARA_N000003100	SAMEA2730652	MetaT	TARA_142	DCM	20 - 180	422641696	327977710	300033242	271127670	ERS493980	ERR1712165,ERR1712038	http://www.ebi.ac.uk/ena/data/view/ERS493980	142DCM1QQSS14
TARA_N000003098	SAMEA2730939	MetaG	TARA_142	DCM	180 - 2000	311963188	43636342	38714903	32294708	ERS493976	ERR1726957	http://www.ebi.ac.uk/ena/data/view/ERS493976	142DCM1SSUU11
TARA_N000003098	SAMEA2730939	MetaT	TARA_142	DCM	180 - 2000	389456910	327293507	255901104	245444926	ERS493976	ERR1719244	http://www.ebi.ac.uk/ena/data/view/ERS493976	142DCM1SSUU14
TARA_N000003104	SAMEA2623504	MetaT	TARA_142	DCM	0.8 - 5	362810890	273359810	248631136	224863782	ERS493997	ERR1712230,ERR1711939	http://www.ebi.ac.uk/ena/data/view/ERS493997	142DCM2GGMM14
TARA_N000003083	SAMEA2623479	MetaG	TARA_142	SRF	0.8 - 5	327695642	39953829	37972208	33114304	ERS493954	ERR868430	http://www.ebi.ac.uk/ena/data/view/ERS493954	142SUR1GGMM11
TARA_N000003081	SAMEA2623477	MetaG	TARA_142	SRF	0.8 - 2000	341728284	46962014	43214267	37455775	ERS493952	ERR1726676	http://www.ebi.ac.uk/ena/data/view/ERS493952	142SUR1GGZZ11
TARA_N000003081	SAMEA2623477	MetaT	TARA_142	SRF	0.8 - 2000	388000826	180386661	170055603	161649212	ERS493952	ERR1719326	http://www.ebi.ac.uk/ena/data/view/ERS493952	142SUR1GGZZ14
TARA_N000003087	SAMEA2730804	MetaG	TARA_142	SRF	20 - 180	276880204	48972020	45908077	38581706	ERS493971	ERR1726768	http://www.ebi.ac.uk/ena/data/view/ERS493971	142SUR1QQSS11
TARA_N000003087	SAMEA2730804	MetaT	TARA_142	SRF	20 - 180	370112094	188829751	159302464	127001158	ERS493971	ERR1711994	http://www.ebi.ac.uk/ena/data/view/ERS493971	142SUR1QQSS14
TARA_N000003089	SAMEA2730918	MetaG	TARA_142	SRF	180 - 2000	360093484	57429619	48223338	40506398	ERS493965	ERR1726944	http://www.ebi.ac.uk/ena/data/view/ERS493965	142SUR1SSUU11
TARA_N000003089	SAMEA2730918	MetaT	TARA_142	SRF	180 - 2000	389456292	337409519	265193773	256890846	ERS493965	ERR1719474	http://www.ebi.ac.uk/ena/data/view/ERS493965	142SUR1SSUU14
TARA_N000003083	SAMEA2623479	MetaT	TARA_142	SRF	0.8 - 5	383957742	185405402	179094324	172325672	ERS493954	ERR1719165,ERR1719487	http://www.ebi.ac.uk/ena/data/view/ERS493954	142SUR2GGMM14
TARA_N000003146	SAMEA2730960	MetaG	TARA_143	DCM	5 - 20	501965454	75986786	67727871	57628707	ERS494064	ERR1726684	http://www.ebi.ac.uk/ena/data/view/ERS494064	143DCM1MMQQ11
TARA_N000003146	SAMEA2730960	MetaT	TARA_143	DCM	5 - 20	441887834	247051867	148308801	141016465	ERS494064	ERR1719229	http://www.ebi.ac.uk/ena/data/view/ERS494064	143DCM1MMQQ14
TARA_N000003156	SAMEA2730834	MetaG	TARA_143	DCM	20 - 180	348615012	79142961	75049134	65571189	ERS494060	ERR1726893	http://www.ebi.ac.uk/ena/data/view/ERS494060	143DCM1QQSS11
TARA_N000003156	SAMEA2730834	MetaT	TARA_143	DCM	20 - 180	429485528	330474430	296694140	285492586	ERS494060	ERR1719150	http://www.ebi.ac.uk/ena/data/view/ERS494060	143DCM1QQSS14
TARA_N000003148	SAMEA2730839	MetaG	TARA_143	DCM	180 - 2000	410209820	64070835	58270892	48727869	ERS494070	ERR1726617	http://www.ebi.ac.uk/ena/data/view/ERS494070	143DCM1SSUU11
TARA_N000003148	SAMEA2730839	MetaT	TARA_143	DCM	180 - 2000	269165698	219006795	179081707	172362134	ERS494070	ERR1719309	http://www.ebi.ac.uk/ena/data/view/ERS494070	143DCM1SSUU14
TARA_N000003139	SAMEA2730950	MetaG	TARA_143	SRF	5 - 20	420024842	53401334	12333899	11326243	ERS494049	ERR1700893	http://www.ebi.ac.uk/ena/data/view/ERS494049	143SUR1MMQQ12
TARA_N000003139	SAMEA2730950	MetaT	TARA_143	SRF	5 - 20	410969620	256758532	211317023	164592915	ERS494049	ERR1712113,ERR1712099	http://www.ebi.ac.uk/ena/data/view/ERS494049	143SUR1MMQQ14
TARA_N000003153	SAMEA2730956	MetaG	TARA_143	SRF	20 - 180	318556414	73746696	70231324	61459909	ERS494055	ERR1726737	http://www.ebi.ac.uk/ena/data/view/ERS494055	143SUR1QQSS11
TARA_N000003141	SAMEA2730657	MetaG	TARA_143	SRF	180 - 2000	371385138	64450255	58974103	49697848	ERS494045	ERR1726638	http://www.ebi.ac.uk/ena/data/view/ERS494045	143SUR1SSUU11
TARA_N000003153	SAMEA2730956	MetaT	TARA_143	SRF	20 - 180	375387512	292118362	253210708	244000857	ERS494055	ERR1719192	http://www.ebi.ac.uk/ena/data/view/ERS494055	143SUR2QQSS14
TARA_N000003141	SAMEA2730657	MetaT	TARA_143	SRF	180 - 2000	385076988	319635362	279454396	269437673	ERS494045	ERR1719495	http://www.ebi.ac.uk/ena/data/view/ERS494045	143SUR2SSUU14
TARA_N000003179	SAMEA2623603	MetaG	TARA_144	SRF	0.8 - 5	489642732	12047764	5487912	5155522	ERS494131	ERR873964	http://www.ebi.ac.uk/ena/data/view/ERS494131	144SUR1GGMM12
TARA_N000003179	SAMEA2623603	MetaT	TARA_144	SRF	0.8 - 5	232331470	126979172	58153369	19682361	ERS494131	ERR1712089,ERR1712041	http://www.ebi.ac.uk/ena/data/view/ERS494131	144SUR1GGMM14
TARA_N000003175	SAMEA2623601	MetaG	TARA_144	SRF	0.8 - 2000	377127734	54779141	51505657	44366838	ERS494129	ERR1726835	http://www.ebi.ac.uk/ena/data/view/ERS494129	144SUR1GGZZ11
TARA_N000003175	SAMEA2623601	MetaT	TARA_144	SRF	0.8 - 2000	333916750	158284740	154326285	146532517	ERS494129	ERR1719197	http://www.ebi.ac.uk/ena/data/view/ERS494129	144SUR1GGZZ14
TARA_N000003183	SAMEA2731011	MetaG	TARA_144	SRF	5 - 20	429289486	25635987	6220046	5555665	ERS494136	ERR1700902	http://www.ebi.ac.uk/ena/data/view/ERS494136	144SUR1MMQQ12
TARA_N000003187	SAMEA2730686	MetaG	TARA_144	SRF	20 - 180	378542534	84683193	80880559	70175471	ERS494142	ERR1726581	http://www.ebi.ac.uk/ena/data/view/ERS494142	144SUR1QQSS11
TARA_N000003187	SAMEA2730686	MetaT	TARA_144	SRF	20 - 180	325302748	123684584	92052404	72371942	ERS494142	ERR1712218	http://www.ebi.ac.uk/ena/data/view/ERS494142	144SUR1QQSS14
TARA_N000003191	SAMEA2730691	MetaG	TARA_144	SRF	180 - 2000	368584516	63048595	58906773	49703254	ERS494147	ERR1726654	http://www.ebi.ac.uk/ena/data/view/ERS494147	144SUR1SSUU11
TARA_N000003191	SAMEA2730691	MetaT	TARA_144	SRF	180 - 2000	244248728	195044218	168859070	161802327	ERS494147	ERR1719402	http://www.ebi.ac.uk/ena/data/view/ERS494147	144SUR1SSUU14
TARA_N000003183	SAMEA2731011	MetaT	TARA_144	SRF	5 - 20	308761944	227423679	201038376	165410381	ERS494136	ERR1711915	http://www.ebi.ac.uk/ena/data/view/ERS494136	144SUR2MMQQ14
TARA_N000003219	SAMEA2623641	MetaG	TARA_145	SRF	0.8 - 5	398293800	44807475	41645060	34872123	ERS494184	ERR868411	http://www.ebi.ac.uk/ena/data/view/ERS494184	145SUR1GGMM11
TARA_N000003219	SAMEA2623641	MetaT	TARA_145	SRF	0.8 - 5	324271990	158718303	153896888	147549987	ERS494184	ERR1719199	http://www.ebi.ac.uk/ena/data/view/ERS494184	145SUR1GGMM14
TARA_N000003215	SAMEA2623639	MetaG	TARA_145	SRF	0.8 - 2000	371190222	42162941	39035484	31966422	ERS494182	ERR1726693	http://www.ebi.ac.uk/ena/data/view/ERS494182	145SUR1GGZZ11
TARA_N000003215	SAMEA2623639	MetaT	TARA_145	SRF	0.8 - 2000	442564020	206069242	197680813	188558660	ERS494182	ERR1719183	http://www.ebi.ac.uk/ena/data/view/ERS494182	145SUR1GGZZ14
TARA_N000003223	SAMEA2730594	MetaG	TARA_145	SRF	5 - 20	352112748	78834127	69005397	58750450	ERS494199	ERR1726547	http://www.ebi.ac.uk/ena/data/view/ERS494199	145SUR1MMQQ11
TARA_N000003223	SAMEA2730594	MetaT	TARA_145	SRF	5 - 20	375798696	225206824	184259484	175288362	ERS494199	ERR1719203	http://www.ebi.ac.uk/ena/data/view/ERS494199	145SUR1MMQQ14
TARA_N000003227	SAMEA2731035	MetaG	TARA_145	SRF	20 - 180	331701968	74714349	69317540	59720676	ERS494195	ERR1726971	http://www.ebi.ac.uk/ena/data/view/ERS494195	145SUR1QQSS11
TARA_N000003227	SAMEA2731035	MetaT	TARA_145	SRF	20 - 180	327063084	171900666	150988002	126988198	ERS494195	ERR1712051	http://www.ebi.ac.uk/ena/data/view/ERS494195	145SUR1QQSS14
TARA_N000003231	SAMEA2731031	MetaG	TARA_145	SRF	180 - 2000	369763434	78421208	56085393	49384996	ERS494191	ERR1726885	http://www.ebi.ac.uk/ena/data/view/ERS494191	145SUR1SSUU11
TARA_N000003231	SAMEA2731031	MetaT	TARA_145	SRF	180 - 2000	436818274	387998237	279716911	270857367	ERS494191	ERR1719397	http://www.ebi.ac.uk/ena/data/view/ERS494191	145SUR1SSUU14
TARA_N000003253	SAMEA2623685	MetaG	TARA_146	SRF	0.8 - 5	368598422	50840708	47519546	40352950	ERS494248	ERR868351	http://www.ebi.ac.uk/ena/data/view/ERS494248	146SUR1GGMM11
TARA_N000003253	SAMEA2623685	MetaT	TARA_146	SRF	0.8 - 5	340205542	183444673	176575073	169344205	ERS494248	ERR1719409	http://www.ebi.ac.uk/ena/data/view/ERS494248	146SUR1GGMM14
TARA_N000003257	SAMEA2730877	MetaG	TARA_146	SRF	5 - 20	331789674	32982824	28298786	21285375	ERS494263	ERR1726548	http://www.ebi.ac.uk/ena/data/view/ERS494263	146SUR1MMQQ11
TARA_N000003257	SAMEA2730877	MetaT	TARA_146	SRF	5 - 20	298408060	198285064	181514098	140014721	ERS494263	ERR1712228	http://www.ebi.ac.uk/ena/data/view/ERS494263	146SUR1MMQQ14
TARA_N000003246	SAMEA2730873	MetaG	TARA_146	SRF	20 - 180	364364898	71447578	64924133	55253895	ERS494259	ERR1726757	http://www.ebi.ac.uk/ena/data/view/ERS494259	146SUR1QQSS11
TARA_N000003246	SAMEA2730873	MetaT	TARA_146	SRF	20 - 180	375640520	286942659	261218886	251028730	ERS494259	ERR1719273	http://www.ebi.ac.uk/ena/data/view/ERS494259	146SUR1QQSS14
TARA_N000003240	SAMEA2730869	MetaG	TARA_146	SRF	180 - 2000	331737298	60246388	45060213	38025986	ERS494255	ERR1726764	http://www.ebi.ac.uk/ena/data/view/ERS494255	146SUR1SSUU11
TARA_N000003240	SAMEA2730869	MetaT	TARA_146	SRF	180 - 2000	412623992	358135577	293535027	281833250	ERS494255	ERR1719425,ERR1719233	http://www.ebi.ac.uk/ena/data/view/ERS494255	146SUR2SSUU14
TARA_N000002103	SAMEA2623723	MetaG	TARA_147	SRF	0.8 - 5	359399988	49637804	46346886	39365181	ERS494304	ERR868366	http://www.ebi.ac.uk/ena/data/view/ERS494304	147SUR1GGMM11
TARA_N000002103	SAMEA2623723	MetaT	TARA_147	SRF	0.8 - 5	347805760	182181057	176681203	168736157	ERS494304	ERR1719514,ERR1719478	http://www.ebi.ac.uk/ena/data/view/ERS494304	147SUR1GGMM14
TARA_N000002101	SAMEA2623721	MetaG	TARA_147	SRF	0.8 - 2000	369988406	46635477	43081900	36147230	ERS494302	ERR1726679	http://www.ebi.ac.uk/ena/data/view/ERS494302	147SUR1GGZZ11
TARA_N000002101	SAMEA2623721	MetaT	TARA_147	SRF	0.8 - 2000	347925564	182012218	178038842	171115047	ERS494302	ERR1719366,ERR1719163	http://www.ebi.ac.uk/ena/data/view/ERS494302	147SUR1GGZZ14
TARA_N000002105	SAMEA2732077	MetaT	TARA_147	SRF	5 - 20	327285168	226627242	199046601	156828695	ERS494322	ERR1712083	http://www.ebi.ac.uk/ena/data/view/ERS494322	147SUR1MMQQ14
TARA_N000002107	SAMEA2732044	MetaG	TARA_147	SRF	20 - 180	352683992	72219166	66486897	57564493	ERS494317	ERR1726720	http://www.ebi.ac.uk/ena/data/view/ERS494317	147SUR1QQSS11
TARA_N000002107	SAMEA2732044	MetaT	TARA_147	SRF	20 - 180	401298898	324947653	288082843	279164245	ERS494317	ERR1719338,ERR1719266	http://www.ebi.ac.uk/ena/data/view/ERS494317	147SUR1QQSS14
TARA_N000002109	SAMEA2731996	MetaG	TARA_147	SRF	180 - 2000	328088004	56428313	47845601	40587558	ERS494313	ERR1726877,ERR1726831	http://www.ebi.ac.uk/ena/data/view/ERS494313	147SUR1SSUU11
TARA_N000002109	SAMEA2731996	MetaT	TARA_147	SRF	180 - 2000	380015664	315342320	281080118	270207060	ERS494313	ERR1719177,ERR1719280	http://www.ebi.ac.uk/ena/data/view/ERS494313	147SUR1SSUU14
TARA_N000002106	SAMEA2732078	MetaG	TARA_147	SRF	5 - 20	370160600	44465187	41158848	33242276	ERS494323	ERR1726703	http://www.ebi.ac.uk/ena/data/view/ERS494323	147SUR2MMQQ11
TARA_N000002111	SAMEA2623741	MetaG	TARA_148	SRF	0.8 - 2000	370538894	52292226	49006298	42232377	ERS494339	ERR1726863	http://www.ebi.ac.uk/ena/data/view/ERS494339	148SUR1GGZZ11
TARA_N000002111	SAMEA2623741	MetaT	TARA_148	SRF	0.8 - 2000	359489342	192500534	180214148	172715099	ERS494339	ERR1719238	http://www.ebi.ac.uk/ena/data/view/ERS494339	148SUR1GGZZ14
TARA_N000002115	SAMEA2731821	MetaG	TARA_148	SRF	5 - 20	359765622	19144199	15542249	9943284	ERS494359	ERR1726534	http://www.ebi.ac.uk/ena/data/view/ERS494359	148SUR1MMQQ11
TARA_N000002115	SAMEA2731821	MetaT	TARA_148	SRF	5 - 20	261269438	161913489	132823842	101581130	ERS494359	ERR1711920	http://www.ebi.ac.uk/ena/data/view/ERS494359	148SUR1MMQQ14
TARA_N000002117	SAMEA2731634	MetaG	TARA_148	SRF	20 - 180	401099924	86772471	78920640	68187104	ERS494355	ERR1726625	http://www.ebi.ac.uk/ena/data/view/ERS494355	148SUR1QQSS11
TARA_N000002117	SAMEA2731634	MetaT	TARA_148	SRF	20 - 180	382550936	281430366	261829595	250729323	ERS494355	ERR1719189	http://www.ebi.ac.uk/ena/data/view/ERS494355	148SUR1QQSS14
TARA_N000002119	SAMEA2732099	MetaG	TARA_148	SRF	180 - 2000	410584242	76899754	58838954	49555885	ERS494350	ERR1726889	http://www.ebi.ac.uk/ena/data/view/ERS494350	148SUR1SSUU11
TARA_N000002119	SAMEA2732099	MetaT	TARA_148	SRF	180 - 2000	469799714	399475510	340963041	329572226	ERS494350	ERR1719289,ERR1719193	http://www.ebi.ac.uk/ena/data/view/ERS494350	148SUR2SSUU14
TARA_N000002509	SAMEA2623799	MetaG	TARA_149	MES	0.8 - 3	302079960	32116285	30418817	27177044	ERS494436	ERR868380	http://www.ebi.ac.uk/ena/data/view/ERS494436	149MES1GGKK11
TARA_N000002509	SAMEA2623799	MetaT	TARA_149	MES	0.8 - 3	330803962	108333962	56222830	29869444	ERS494436	ERR1711969,ERR1711960	http://www.ebi.ac.uk/ena/data/view/ERS494436	149MES1GGKK14
TARA_N000002137	SAMEA2731851	MetaG	TARA_149	SRF	5 - 20	326695764	25413589	22339695	13827538	ERS494422	ERR1726772	http://www.ebi.ac.uk/ena/data/view/ERS494422	149SUR1MMQQ11
TARA_N000002137	SAMEA2731851	MetaT	TARA_149	SRF	5 - 20	286332036	179416652	145396260	113942730	ERS494422	ERR1712087	http://www.ebi.ac.uk/ena/data/view/ERS494422	149SUR1MMQQ14
TARA_N000002139	SAMEA2731641	MetaG	TARA_149	SRF	20 - 180	424045798	87125588	75414974	64343053	ERS494418	ERR1726867	http://www.ebi.ac.uk/ena/data/view/ERS494418	149SUR1QQSS11
TARA_N000002139	SAMEA2731641	MetaT	TARA_149	SRF	20 - 180	323243230	223774891	202481311	169283819	ERS494418	ERR1711997	http://www.ebi.ac.uk/ena/data/view/ERS494418	149SUR1QQSS14
TARA_N000002141	SAMEA2731846	MetaG	TARA_149	SRF	180 - 2000	459494958	86706412	73542554	62332896	ERS494412	ERR1726949	http://www.ebi.ac.uk/ena/data/view/ERS494412	149SUR1SSUU11
TARA_N000002141	SAMEA2731846	MetaT	TARA_149	SRF	180 - 2000	343939958	256048319	222306320	191346131	ERS494412	ERR1712212	http://www.ebi.ac.uk/ena/data/view/ERS494412	149SUR1SSUU14
TARA_N000002145	SAMEA2623839	MetaG	TARA_150	DCM	0.8 - 5	426833114	70888810	63941412	55621098	ERS494501	ERR868511	http://www.ebi.ac.uk/ena/data/view/ERS494501	150DCM1GGMM11
TARA_N000002145	SAMEA2623839	MetaT	TARA_150	DCM	0.8 - 5	349050650	177063470	173445880	165865836	ERS494501	ERR1719467	http://www.ebi.ac.uk/ena/data/view/ERS494501	150DCM1GGMM14
TARA_N000002147	SAMEA2731999	MetaG	TARA_150	DCM	5 - 20	394847770	22284825	18270014	11653588	ERS494478	ERR1726551	http://www.ebi.ac.uk/ena/data/view/ERS494478	150DCM1MMQQ11
TARA_N000002147	SAMEA2731999	MetaT	TARA_150	DCM	5 - 20	281661718	179967944	150372114	113290749	ERS494478	ERR1712060	http://www.ebi.ac.uk/ena/data/view/ERS494478	150DCM1MMQQ14
TARA_N000002717	SAMEA2732005	MetaG	TARA_150	DCM	20 - 180	469719770	113626869	103570252	89451922	ERS494484	ERR1726852	http://www.ebi.ac.uk/ena/data/view/ERS494484	150DCM1QQSS11
TARA_N000002717	SAMEA2732005	MetaT	TARA_150	DCM	20 - 180	282666156	247743895	201640326	196255698	ERS494484	ERR1719278	http://www.ebi.ac.uk/ena/data/view/ERS494484	150DCM1QQSS14
TARA_N000002719	SAMEA2732073	MetaG	TARA_150	DCM	180 - 2000	412333080	83028985	73415237	63350920	ERS494508	ERR1726783	http://www.ebi.ac.uk/ena/data/view/ERS494508	150DCM1SSUU11
TARA_N000002719	SAMEA2732073	MetaT	TARA_150	DCM	180 - 2000	413857240	367360253	286496388	277677993	ERS494508	ERR1719430	http://www.ebi.ac.uk/ena/data/view/ERS494508	150DCM2SSUU14
TARA_N000002697	SAMEA2623817	MetaG	TARA_150	SRF	0.8 - 5	413027964	59301973	55643466	47736174	ERS494454	ERR868354	http://www.ebi.ac.uk/ena/data/view/ERS494454	150SUR1GGMM11
TARA_N000002697	SAMEA2623817	MetaT	TARA_150	SRF	0.8 - 5	254647306	137406052	115635121	111068078	ERS494454	ERR1719258	http://www.ebi.ac.uk/ena/data/view/ERS494454	150SUR1GGMM14
TARA_N000002695	SAMEA2623815	MetaG	TARA_150	SRF	0.8 - 2000	449366460	64201778	59986888	51133837	ERS494452	ERR1726817	http://www.ebi.ac.uk/ena/data/view/ERS494452	150SUR1GGZZ11
TARA_N000002695	SAMEA2623815	MetaT	TARA_150	SRF	0.8 - 2000	321663310	228953543	196220693	171833795	ERS494452	ERR1711990	http://www.ebi.ac.uk/ena/data/view/ERS494452	150SUR1GGZZ14
TARA_N000002699	SAMEA2732095	MetaG	TARA_150	SRF	5 - 20	374418312	48706513	44361298	36413640	ERS494470	ERR1726973	http://www.ebi.ac.uk/ena/data/view/ERS494470	150SUR1MMQQ11
TARA_N000002699	SAMEA2732095	MetaT	TARA_150	SRF	5 - 20	347395086	213582778	166312312	158594846	ERS494470	ERR1719382	http://www.ebi.ac.uk/ena/data/view/ERS494470	150SUR1MMQQ14
TARA_N000002701	SAMEA2731788	MetaG	TARA_150	SRF	20 - 180	431184436	104904269	97348850	83342571	ERS494465	ERR1726860	http://www.ebi.ac.uk/ena/data/view/ERS494465	150SUR1QQSS11
TARA_N000002701	SAMEA2731788	MetaT	TARA_150	SRF	20 - 180	348173616	299405291	252667396	244229791	ERS494465	ERR1719400	http://www.ebi.ac.uk/ena/data/view/ERS494465	150SUR1QQSS14
TARA_N000002703	SAMEA2731784	MetaG	TARA_150	SRF	180 - 2000	393500252	93853602	84325866	72000534	ERS494461	ERR1726859	http://www.ebi.ac.uk/ena/data/view/ERS494461	150SUR1SSUU11
TARA_N000002703	SAMEA2731784	MetaT	TARA_150	SRF	180 - 2000	259355916	221937791	204787883	198044354	ERS494461	ERR1719209	http://www.ebi.ac.uk/ena/data/view/ERS494461	150SUR1SSUU14
TARA_N000002755	SAMEA2732088	MetaG	TARA_151	DCM	20 - 180	294205374	61635269	57509276	49449285	ERS494553	ERR1726911	http://www.ebi.ac.uk/ena/data/view/ERS494553	151DCM01QQSS11
TARA_N000002755	SAMEA2732088	MetaT	TARA_151	DCM	20 - 180	449499982	362118123	336604939	299910300	ERS494553	ERR1712158,ERR1712088	http://www.ebi.ac.uk/ena/data/view/ERS494553	151DCM01QQSS14
TARA_N000002751	SAMEA2732058	MetaG	TARA_151	DCM	180 - 2000	310314140	60874940	55528829	44009717	ERS494557	ERR1726824	http://www.ebi.ac.uk/ena/data/view/ERS494557	151DCM01SSUU11
TARA_N000002751	SAMEA2732058	MetaT	TARA_151	DCM	180 - 2000	322176990	165430890	134884253	98340314	ERS494557	ERR1712055	http://www.ebi.ac.uk/ena/data/view/ERS494557	151DCM01SSUU14
TARA_N000002739	SAMEA2623881	MetaG	TARA_151	DCM	0.8 - 2000	326305468	44473757	42194242	35506037	ERS494572	ERR1726596	http://www.ebi.ac.uk/ena/data/view/ERS494572	151DCM1GGZZ11
TARA_N000002739	SAMEA2623881	MetaT	TARA_151	DCM	0.8 - 2000	334293602	142834933	102050185	98028978	ERS494572	ERR1719337,ERR1719371	http://www.ebi.ac.uk/ena/data/view/ERS494572	151DCM1GGZZ14
TARA_N000002741	SAMEA2623861	MetaG	TARA_151	SRF	0.8 - 5	341449348	36199216	33335592	27517706	ERS494529	ERR868459	http://www.ebi.ac.uk/ena/data/view/ERS494529	151SUR1GGMM11
TARA_N000002741	SAMEA2623861	MetaT	TARA_151	SRF	0.8 - 5	344199012	150357432	145127310	137317586	ERS494529	ERR1719440	http://www.ebi.ac.uk/ena/data/view/ERS494529	151SUR1GGMM14
TARA_N000002737	SAMEA2623859	MetaG	TARA_151	SRF	0.8 - 2000	446141926	54211736	45433139	37922275	ERS494527	ERR1726589	http://www.ebi.ac.uk/ena/data/view/ERS494527	151SUR1GGZZ11
TARA_N000002737	SAMEA2623859	MetaT	TARA_151	SRF	0.8 - 2000	375253214	187947503	178041863	169068650	ERS494527	ERR1719454	http://www.ebi.ac.uk/ena/data/view/ERS494527	151SUR1GGZZ14
TARA_N000002745	SAMEA2732085	MetaG	TARA_151	SRF	5 - 20	346725988	29560451	26316477	19525591	ERS494545	ERR1726847	http://www.ebi.ac.uk/ena/data/view/ERS494545	151SUR1MMQQ11
TARA_N000002749	SAMEA2732056	MetaG	TARA_151	SRF	20 - 180	312055464	71593575	67265149	57975893	ERS494540	ERR1726744	http://www.ebi.ac.uk/ena/data/view/ERS494540	151SUR1QQSS11
TARA_N000002749	SAMEA2732056	MetaT	TARA_151	SRF	20 - 180	407554056	322823183	266963882	256818195	ERS494540	ERR1719220	http://www.ebi.ac.uk/ena/data/view/ERS494540	151SUR1QQSS14
TARA_N000002753	SAMEA2732052	MetaG	TARA_151	SRF	180 - 2000	387441772	79847478	71070331	59900658	ERS494536	ERR1726712	http://www.ebi.ac.uk/ena/data/view/ERS494536	151SUR1SSUU11
TARA_N000002753	SAMEA2732052	MetaT	TARA_151	SRF	180 - 2000	292820190	253988243	218706886	211484307	ERS494536	ERR1719370	http://www.ebi.ac.uk/ena/data/view/ERS494536	151SUR1SSUU14
TARA_N000002745	SAMEA2732085	MetaT	TARA_151	SRF	5 - 20	322269378	221572282	188686403	151929688	ERS494545	ERR1712203	http://www.ebi.ac.uk/ena/data/view/ERS494545	151SUR2MMQQ14
TARA_N000002480	SAMEA2623946	MetaG	TARA_152	MXL	0.8 - 2000	394132504	76700896	73462125	64072521	ERS494658	ERR1726761	http://www.ebi.ac.uk/ena/data/view/ERS494658	152MXL01GGZZ11
TARA_N000002480	SAMEA2623946	MetaT	TARA_152	MXL	0.8 - 2000	441693250	279578761	260459599	249920162	ERS494658	ERR1719417,ERR1719178	http://www.ebi.ac.uk/ena/data/view/ERS494658	152MXL01GGZZ14
TARA_N000002482	SAMEA2623948	MetaG	TARA_152	MXL	0.8 - 2000	438095806	84225693	77248384	67016982	ERS494660	ERR1726972	http://www.ebi.ac.uk/ena/data/view/ERS494660	152MXL02GGZZ11
TARA_N000002482	SAMEA2623948	MetaT	TARA_152	MXL	0.8 - 2000	436321120	290925043	263562313	253210798	ERS494660	ERR1719305,ERR1719398	http://www.ebi.ac.uk/ena/data/view/ERS494660	152MXL02GGZZ14
TARA_N000002803	SAMEA2623950	MetaG	TARA_152	MXL	0.8 - 2000	407753620	67596311	61851946	53037847	ERS494662	ERR1726707	http://www.ebi.ac.uk/ena/data/view/ERS494662	152MXL03GGZZ11
TARA_N000002803	SAMEA2623950	MetaT	TARA_152	MXL	0.8 - 2000	385807944	273991723	244736155	204380277	ERS494662	ERR1711934,ERR1712010	http://www.ebi.ac.uk/ena/data/view/ERS494662	152MXL03GGZZ14
TARA_N000002791	SAMEA2623958	MetaG	TARA_152	MXL	0.8 - 5	396361912	55729929	52853057	45857514	ERS494670	ERR868375	http://www.ebi.ac.uk/ena/data/view/ERS494670	152MXL1GGMM11
TARA_N000002791	SAMEA2623958	MetaT	TARA_152	MXL	0.8 - 5	498208528	315888700	301933131	291932395	ERS494670	ERR1719426,ERR1719247	http://www.ebi.ac.uk/ena/data/view/ERS494670	152MXL1GGMM14
TARA_N000002775	SAMEA2623954	MetaG	TARA_152	MXL	0.8 - 2000	442257428	67647822	63255391	53821516	ERS494666	ERR1726629	http://www.ebi.ac.uk/ena/data/view/ERS494666	152MXL1GGZZ11
TARA_N000002775	SAMEA2623954	MetaT	TARA_152	MXL	0.8 - 2000	495526782	317351867	295669982	285149596	ERS494666	ERR1719472,ERR1719460	http://www.ebi.ac.uk/ena/data/view/ERS494666	152MXL1GGZZ14
TARA_N000002797	SAMEA2623961	MetaG	TARA_152	MXL	5 - 20	405786712	87459313	78608740	65867855	ERS494673	ERR1726545	http://www.ebi.ac.uk/ena/data/view/ERS494673	152MXL1MMQQ11
TARA_N000002797	SAMEA2623961	MetaT	TARA_152	MXL	5 - 20	375226456	305266200	218665019	211998694	ERS494673	ERR1719237,ERR1719275	http://www.ebi.ac.uk/ena/data/view/ERS494673	152MXL1MMQQ14
TARA_N000002783	SAMEA2731893	MetaG	TARA_152	MXL	20 - 180	433722246	106146865	97131751	84507319	ERS494686	ERR1726947	http://www.ebi.ac.uk/ena/data/view/ERS494686	152MXL1QQSS11
TARA_N000002783	SAMEA2731893	MetaT	TARA_152	MXL	20 - 180	497176460	428740043	343160158	332174019	ERS494686	ERR1719458,ERR1719490	http://www.ebi.ac.uk/ena/data/view/ERS494686	152MXL1QQSS14
TARA_N000002789	SAMEA2623901	MetaG	TARA_152	SRF	0.8 - 5	336402944	51584889	47924993	41432923	ERS494594	ERR868445	http://www.ebi.ac.uk/ena/data/view/ERS494594	152SUR1GGMM11
TARA_N000002789	SAMEA2623901	MetaT	TARA_152	SRF	0.8 - 5	349688472	232152787	227048500	219709552	ERS494594	ERR1719353	http://www.ebi.ac.uk/ena/data/view/ERS494594	152SUR1GGMM14
TARA_N000002773	SAMEA2623899	MetaG	TARA_152	SRF	0.8 - 2000	402718294	70097605	66515862	57218473	ERS494592	ERR1726980	http://www.ebi.ac.uk/ena/data/view/ERS494592	152SUR1GGZZ11
TARA_N000002773	SAMEA2623899	MetaT	TARA_152	SRF	0.8 - 2000	413602324	288112313	276123896	266995055	ERS494592	ERR1719331	http://www.ebi.ac.uk/ena/data/view/ERS494592	152SUR1GGZZ14
TARA_N000002785	SAMEA2731676	MetaG	TARA_152	SRF	5 - 20	399136338	31781564	26927692	14492676	ERS494606	ERR1726861	http://www.ebi.ac.uk/ena/data/view/ERS494606	152SUR1MMQQ11
TARA_N000002781	SAMEA2731859	MetaG	TARA_152	SRF	20 - 180	361430994	90589953	82327358	69963152	ERS494612	ERR1726635	http://www.ebi.ac.uk/ena/data/view/ERS494612	152SUR1QQSS11
TARA_N000002781	SAMEA2731859	MetaT	TARA_152	SRF	20 - 180	397294572	316517732	276389501	267276168	ERS494612	ERR1719362	http://www.ebi.ac.uk/ena/data/view/ERS494612	152SUR1QQSS14
TARA_N000002777	SAMEA2731672	MetaG	TARA_152	SRF	180 - 2000	390808498	101070243	73500357	64640305	ERS494602	ERR1726553	http://www.ebi.ac.uk/ena/data/view/ERS494602	152SUR1SSUU11
TARA_N000002777	SAMEA2731672	MetaT	TARA_152	SRF	180 - 2000	401442360	362449798	272883633	263283549	ERS494602	ERR1719239	http://www.ebi.ac.uk/ena/data/view/ERS494602	152SUR1SSUU14
TARA_N000002761	SAMEA2731674	MetaT	TARA_152	SRF	5 - 20	438744280	325317371	252094659	204879333	ERS494604	ERR1712032,ERR1712222	http://www.ebi.ac.uk/ena/data/view/ERS494604	152SUR2MMQQ14
TARA_N000002819	SAMEA2624011	MetaG	TARA_153	MXL	0.8 - 5	429297366	64040727	59733125	52388513	ERS494743	ERR868429	http://www.ebi.ac.uk/ena/data/view/ERS494743	153MXL01GGMM11
TARA_N000002819	SAMEA2624011	MetaT	TARA_153	MXL	0.8 - 5	405930292	254110470	245975818	237512558	ERS494743	ERR1719506	http://www.ebi.ac.uk/ena/data/view/ERS494743	153MXL01GGMM14
TARA_N000002823	SAMEA2624009	MetaG	TARA_153	MXL	0.8 - 2000	493425348	64838658	60600261	51021288	ERS494741	ERR1726919	http://www.ebi.ac.uk/ena/data/view/ERS494741	153MXL01GGZZ11
TARA_N000002823	SAMEA2624009	MetaT	TARA_153	MXL	0.8 - 2000	427496784	257900642	246166850	236829222	ERS494741	ERR1719174	http://www.ebi.ac.uk/ena/data/view/ERS494741	153MXL01GGZZ14
TARA_N000002811	SAMEA2731935	MetaG	TARA_153	MXL	20 - 180	473735128	106283252	94058011	80162248	ERS494754	ERR1726803	http://www.ebi.ac.uk/ena/data/view/ERS494754	153MXL01QQSS11
TARA_N000002811	SAMEA2731935	MetaT	TARA_153	MXL	20 - 180	460618064	245666788	188857439	179198165	ERS494754	ERR1719263	http://www.ebi.ac.uk/ena/data/view/ERS494754	153MXL01QQSS14
TARA_N000002807	SAMEA2731933	MetaG	TARA_153	MXL	180 - 2000	462560534	109539361	95536903	83281759	ERS494752	ERR1726941	http://www.ebi.ac.uk/ena/data/view/ERS494752	153MXL01SSUU11
TARA_N000002807	SAMEA2731933	MetaT	TARA_153	MXL	180 - 2000	333717580	292646457	245168227	236186553	ERS494752	ERR1719500	http://www.ebi.ac.uk/ena/data/view/ERS494752	153MXL01SSUU14
TARA_N000002821	SAMEA2623987	MetaG	TARA_153	MXL	0.8 - 5	420032212	59085501	56482044	49164093	ERS494709	ERR868410	http://www.ebi.ac.uk/ena/data/view/ERS494709	153MXL1GGMM11
TARA_N000002825	SAMEA2623985	MetaG	TARA_153	MXL	0.8 - 2000	506637310	69883033	65763941	55907583	ERS494707	ERR1726821	http://www.ebi.ac.uk/ena/data/view/ERS494707	153MXL1GGZZ11
TARA_N000002825	SAMEA2623985	MetaT	TARA_153	MXL	0.8 - 2000	578620422	373659740	350461471	337622636	ERS494707	ERR1719201,ERR1719182	http://www.ebi.ac.uk/ena/data/view/ERS494707	153MXL1GGZZ14
TARA_N000002817	SAMEA2623989	MetaG	TARA_153	MXL	5 - 20	380391708	72736524	65894229	54032428	ERS494711	ERR1726756	http://www.ebi.ac.uk/ena/data/view/ERS494711	153MXL1MMQQ11
TARA_N000002817	SAMEA2623989	MetaT	TARA_153	MXL	5 - 20	435800604	355784845	303682165	250891363	ERS494711	ERR1712037,ERR1712210	http://www.ebi.ac.uk/ena/data/view/ERS494711	153MXL1MMQQ14
TARA_N000002813	SAMEA2731730	MetaG	TARA_153	MXL	20 - 180	365039702	96450530	87606820	74537301	ERS494726	ERR1726653	http://www.ebi.ac.uk/ena/data/view/ERS494726	153MXL1QQSS11
TARA_N000002813	SAMEA2731730	MetaT	TARA_153	MXL	20 - 180	398712208	336504701	269711824	262504114	ERS494726	ERR1719151,ERR1719264	http://www.ebi.ac.uk/ena/data/view/ERS494726	153MXL1QQSS14
TARA_N000002809	SAMEA2731729	MetaG	TARA_153	MXL	180 - 2000	398078882	72599571	59918789	52164863	ERS494720	ERR1726532	http://www.ebi.ac.uk/ena/data/view/ERS494720	153MXL1SSUU11
TARA_N000002809	SAMEA2731729	MetaT	TARA_153	MXL	180 - 2000	505295808	453316059	380355581	367326616	ERS494720	ERR1719339,ERR1719341	http://www.ebi.ac.uk/ena/data/view/ERS494720	153MXL1SSUU14
TARA_A100000604	SAMEA2619684	MetaG	TARA_18	DCM	0.8 - 5	344627448	24096026	22573328	16533960	ERS488352	ERR868488	http://www.ebi.ac.uk/ena/data/view/ERS488352	18DCM1GGMM11
TARA_A100000604	SAMEA2619684	MetaT	TARA_18	DCM	0.8 - 5	410849724	156732140	122713388	84205283	ERS488352	ERR1711896,ERR1712139	http://www.ebi.ac.uk/ena/data/view/ERS488352	18DCM1GGMM14
TARA_A100000602	SAMEA2619685	MetaG	TARA_18	DCM	5 - 20	352764832	64891037	61064951	51279339	ERS488353	ERR1726585	http://www.ebi.ac.uk/ena/data/view/ERS488353	18DCM1MMQQ11
TARA_A100000602	SAMEA2619685	MetaT	TARA_18	DCM	5 - 20	270048142	83740144	58869120	43198892	ERS488353	ERR1712015	http://www.ebi.ac.uk/ena/data/view/ERS488353	18DCM1MMQQ14
TARA_A100000589	SAMEA2657107	MetaG	TARA_18	DCM	20 - 180	565456406	96824065	84838701	73812924	ERS488356	ERR1726811,ERR1726965	http://www.ebi.ac.uk/ena/data/view/ERS488356	18DCM1QQSS11
TARA_A100000589	SAMEA2657107	MetaT	TARA_18	DCM	20 - 180	408623892	276677021	247331387	205032058	ERS488356	ERR1711993,ERR1712141	http://www.ebi.ac.uk/ena/data/view/ERS488356	18DCM1QQSS14
TARA_A100000595	SAMEA2619675	MetaG	TARA_18	SRF	0.8 - 5	337957720	30037414	25998949	20268202	ERS488338	ERR868393	http://www.ebi.ac.uk/ena/data/view/ERS488338	18SUR1GGMM11
TARA_A100000595	SAMEA2619675	MetaT	TARA_18	SRF	0.8 - 5	343719868	62595922	53586246	37131176	ERS488338	ERR1712185	http://www.ebi.ac.uk/ena/data/view/ERS488338	18SUR1GGMM14
TARA_A100000598	SAMEA2619676	MetaG	TARA_18	SRF	5 - 20	365673862	46296628	41580207	33309991	ERS488339	ERR1726555	http://www.ebi.ac.uk/ena/data/view/ERS488339	18SUR1MMQQ11
TARA_A100000598	SAMEA2619676	MetaT	TARA_18	SRF	5 - 20	372480972	254449631	226564865	193566814	ERS488339	ERR1711953	http://www.ebi.ac.uk/ena/data/view/ERS488339	18SUR1MMQQ14
TARA_A100000596	SAMEA2656983	MetaG	TARA_18	SRF	20 - 180	340982798	92305419	85578845	74638677	ERS488342	ERR1726956	http://www.ebi.ac.uk/ena/data/view/ERS488342	18SUR1QQSS11
TARA_A100000596	SAMEA2656983	MetaT	TARA_18	SRF	20 - 180	363627422	312853332	209378575	177762296	ERS488342	ERR1712062	http://www.ebi.ac.uk/ena/data/view/ERS488342	18SUR1QQSS14
TARA_A100000761	SAMEA2619725	MetaT	TARA_20	SRF	5 - 20	359956394	259011486	212245283	161366758	ERS488412	ERR1711913,ERR1711874	http://www.ebi.ac.uk/ena/data/view/ERS488412	20SUR1MMQQ14
TARA_A100000759	SAMEA2657025	MetaT	TARA_20	SRF	180 - 2000	309520240	128814772	65915894	24734722	ERS488420	ERR1711905,ERR1712237	http://www.ebi.ac.uk/ena/data/view/ERS488420	20SUR1SSUU14
TARA_A100000761	SAMEA2619725	MetaG	TARA_20	SRF	5 - 20	370011734	43351853	14241661	13675041	ERS488412	ERR1700896	http://www.ebi.ac.uk/ena/data/view/ERS488412	20SUR2MMQQ12
TARA_A100000759	SAMEA2657025	MetaG	TARA_20	SRF	180 - 2000	345767562	54595297	49518733	41478460	ERS488420	ERR1726786	http://www.ebi.ac.uk/ena/data/view/ERS488420	20SUR2SSUU11
TARA_A100000700	SAMEA2661639	MetaG	TARA_22	DCM	180 - 2000	406678936	67944430	58950118	48184486	ERS506046	ERR1726718	http://www.ebi.ac.uk/ena/data/view/ERS506046	22DCM01SSUU11
TARA_A100000700	SAMEA2661639	MetaT	TARA_22	DCM	180 - 2000	377027838	158803650	84068699	35791556	ERS506046	ERR1712148,ERR1712074	http://www.ebi.ac.uk/ena/data/view/ERS506046	22DCM01SSUU14
TARA_A100000698	SAMEA2619754	MetaG	TARA_22	DCM	0.8 - 5	322506708	34117653	30885334	26010880	ERS488460	ERR868496	http://www.ebi.ac.uk/ena/data/view/ERS488460	22DCM1GGMM11
TARA_A100000698	SAMEA2619754	MetaT	TARA_22	DCM	0.8 - 5	526160110	211247862	199761054	189480434	ERS488460	ERR1719303,ERR1719473	http://www.ebi.ac.uk/ena/data/view/ERS488460	22DCM1GGMM14
TARA_A100000696	SAMEA2619755	MetaG	TARA_22	DCM	5 - 20	322898058	41446199	33892075	26899132	ERS488461	ERR1726715	http://www.ebi.ac.uk/ena/data/view/ERS488461	22DCM1MMQQ11
TARA_A100000695	SAMEA2657048	MetaG	TARA_22	DCM	20 - 180	381471948	50910947	44382569	35774215	ERS488464	ERR1726836,ERR1726743	http://www.ebi.ac.uk/ena/data/view/ERS488464	22DCM1QQSS11
TARA_A100000696	SAMEA2619755	MetaT	TARA_22	DCM	5 - 20	463584350	336595819	296787464	260184707	ERS488461	ERR1712076,ERR1712226	http://www.ebi.ac.uk/ena/data/view/ERS488461	22DCM2MMQQ14
TARA_A100000695	SAMEA2657048	MetaT	TARA_22	DCM	20 - 180	389134412	299800788	191759987	137086690	ERS488464	ERR1712150,ERR1712043	http://www.ebi.ac.uk/ena/data/view/ERS488464	22DCM4QQSS14
TARA_A100000536	SAMEA2731167	MetaG	TARA_22	SRF	180 - 2000	362733914	62311054	40854016	29245908	ERS488468	ERR1726802,ERR1726810	http://www.ebi.ac.uk/ena/data/view/ERS488468	22SUR02SSUU11
TARA_A100000536	SAMEA2731167	MetaT	TARA_22	SRF	180 - 2000	370742252	219250131	115651059	69613695	ERS488468	ERR1712105,ERR1712090	http://www.ebi.ac.uk/ena/data/view/ERS488468	22SUR02SSUU14
TARA_A100000534	SAMEA2619745	MetaG	TARA_22	SRF	0.8 - 5	410839244	41678539	33822440	28638862	ERS488446	ERR868403	http://www.ebi.ac.uk/ena/data/view/ERS488446	22SUR1GGMM11
TARA_A100000534	SAMEA2619745	MetaT	TARA_22	SRF	0.8 - 5	508959870	223330004	214470458	203257791	ERS488446	ERR1719224,ERR1719453	http://www.ebi.ac.uk/ena/data/view/ERS488446	22SUR1GGMM14
TARA_A100000539	SAMEA2619746	MetaG	TARA_22	SRF	5 - 20	373877452	72268838	56692106	48014403	ERS488447	ERR1726540,ERR1726929	http://www.ebi.ac.uk/ena/data/view/ERS488447	22SUR1MMQQ11
TARA_A100000539	SAMEA2619746	MetaT	TARA_22	SRF	5 - 20	349085074	271966049	227889460	190179332	ERS488447	ERR1711909,ERR1712179	http://www.ebi.ac.uk/ena/data/view/ERS488447	22SUR1MMQQ14
TARA_A100000538	SAMEA2657062	MetaG	TARA_22	SRF	20 - 180	316528448	54711104	50715717	41896366	ERS488453	ERR1726613,ERR1726546	http://www.ebi.ac.uk/ena/data/view/ERS488453	22SUR1QQSS11
TARA_A100000538	SAMEA2657062	MetaT	TARA_22	SRF	20 - 180	386614658	177242647	137041719	89809564	ERS488453	ERR1711894,ERR1712140	http://www.ebi.ac.uk/ena/data/view/ERS488453	22SUR1QQSS14
TARA_A100000555	SAMEA2591105	MetaG	TARA_23	DCM	0.8 - 5	639766084	69651970	62350453	51291490	ERS478005	ERR318605,ERR318603,ERR538175	http://www.ebi.ac.uk/ena/data/view/ERS478005	23DCM1GGMM11
TARA_A100000561	SAMEA2611379	MetaG	TARA_23	DCM	20 - 180	543531574	78181094	68674933	54384942	ERS478010	ERR318593,ERR538177,ERR318595	http://www.ebi.ac.uk/ena/data/view/ERS478010	23DCM1QQSS11
TARA_A100000557	SAMEA2624981	MetaG	TARA_23	DCM	180 - 2000	611403240	122599192	106537644	91159559	ERS478013	ERR318615,ERR318598,ERR538174	http://www.ebi.ac.uk/ena/data/view/ERS478013	23DCM1SSUU11
TARA_A100000559	SAMEA2591103	MetaT	TARA_23	DCM	0.8 - 5	414153522	165966021	157509441	149280507	ERS478003	ERR550514	http://www.ebi.ac.uk/ena/data/view/ERS478003	23DCM3GGMM14
TARA_A100000561	SAMEA2611379	MetaT	TARA_23	DCM	20 - 180	538477746	385434460	212504949	205238192	ERS478010	ERR550539,ERR550529	http://www.ebi.ac.uk/ena/data/view/ERS478010	23DCM3QQSS14
TARA_A100000554	SAMEA2611381	MetaT	TARA_23	DCM	180 - 2000	387497132	303686602	267055191	254881706	ERS478012	ERR550519	http://www.ebi.ac.uk/ena/data/view/ERS478012	23DCM3SSUU14
TARA_A100000552	SAMEA2591095	MetaG	TARA_23	SRF	0.8 - 5	553865076	53329589	47945339	39981593	ERS477990	ERR538173,ERR318582	http://www.ebi.ac.uk/ena/data/view/ERS477990	23SUR1GGMM11
TARA_A100000550	SAMEA2624979	MetaG	TARA_23	SRF	20 - 180	540537740	107381828	77561236	65693800	ERS478009	ERR318594,ERR318583,ERR538171	http://www.ebi.ac.uk/ena/data/view/ERS478009	23SUR1QQSS11
TARA_A100000549	SAMEA2624982	MetaG	TARA_23	SRF	180 - 2000	510595678	85883269	69785169	53906668	ERS477997	ERR538185,ERR318600	http://www.ebi.ac.uk/ena/data/view/ERS477997	23SUR1SSUU11
TARA_A100000551	SAMEA2591093	MetaT	TARA_23	SRF	0.8 - 5	418232176	166765124	160853523	152448412	ERS477988	ERR550521	http://www.ebi.ac.uk/ena/data/view/ERS477988	23SUR3GGMM14
TARA_A100000548	SAMEA2611385	MetaT	TARA_23	SRF	20 - 180	413317914	294410995	271146960	261234317	ERS478008	ERR550532	http://www.ebi.ac.uk/ena/data/view/ERS478008	23SUR4QQSS14
TARA_A100000546	SAMEA2611383	MetaT	TARA_23	SRF	180 - 2000	428642984	349287067	313888142	302402518	ERS477996	ERR550534	http://www.ebi.ac.uk/ena/data/view/ERS477996	23SUR4SSUU14
TARA_A100000396	SAMEA2619788	MetaG	TARA_25	DCM	0.8 - 5	350266520	34398782	31523136	26056433	ERS488515	ERR868418	http://www.ebi.ac.uk/ena/data/view/ERS488515	25DCM1GGMM11
TARA_A100000396	SAMEA2619788	MetaT	TARA_25	DCM	0.8 - 5	324395126	140114456	125489514	87777775	ERS488515	ERR1711898,ERR1712167	http://www.ebi.ac.uk/ena/data/view/ERS488515	25DCM1GGMM14
TARA_A100000398	SAMEA2619789	MetaG	TARA_25	DCM	5 - 20	369640844	66099790	53145958	45648466	ERS488516	ERR1700913	http://www.ebi.ac.uk/ena/data/view/ERS488516	25DCM1MMQQ12
TARA_A100000398	SAMEA2619789	MetaT	TARA_25	DCM	5 - 20	415598646	258529729	231506134	186189044	ERS488516	ERR1712184,ERR1712110	http://www.ebi.ac.uk/ena/data/view/ERS488516	25DCM1MMQQ14
TARA_E500000196	SAMEA2657037	MetaG	TARA_25	DCM	20 - 180	323772426	55782158	49621402	42577115	ERS488508	ERR1726855	http://www.ebi.ac.uk/ena/data/view/ERS488508	25DCM1QQSS11
TARA_E500000196	SAMEA2657037	MetaT	TARA_25	DCM	20 - 180	499308114	326899259	273642356	261588526	ERS488508	ERR1719216,ERR1719361	http://www.ebi.ac.uk/ena/data/view/ERS488508	25DCM1QQSS14
TARA_E500000200	SAMEA2657045	MetaG	TARA_25	DCM	180 - 2000	369758290	90693298	73374762	63796055	ERS488521	ERR1726618,ERR1726672	http://www.ebi.ac.uk/ena/data/view/ERS488521	25DCM1SSUU11
TARA_E500000200	SAMEA2657045	MetaT	TARA_25	DCM	180 - 2000	290312294	126633795	90351382	47051607	ERS488521	ERR1711984,ERR1712030	http://www.ebi.ac.uk/ena/data/view/ERS488521	25DCM1SSUU14
TARA_A100000393	SAMEA2619777	MetaG	TARA_25	SRF	0.8 - 5	370809278	31662568	26748287	21689862	ERS488497	ERR868356	http://www.ebi.ac.uk/ena/data/view/ERS488497	25SUR1GGMM11
TARA_A100000393	SAMEA2619777	MetaT	TARA_25	SRF	0.8 - 5	361912434	184469148	155384398	113084144	ERS488497	ERR1712022,ERR1711998	http://www.ebi.ac.uk/ena/data/view/ERS488497	25SUR1GGMM14
TARA_A100000394	SAMEA2619778	MetaG	TARA_25	SRF	5 - 20	351849004	80377867	73026486	63474286	ERS488498	ERR1726722	http://www.ebi.ac.uk/ena/data/view/ERS488498	25SUR1MMQQ11
TARA_A100000394	SAMEA2619778	MetaT	TARA_25	SRF	5 - 20	426820900	340027151	309070104	259919527	ERS488498	ERR1711910,ERR1711936	http://www.ebi.ac.uk/ena/data/view/ERS488498	25SUR1MMQQ14
TARA_A100000400	SAMEA2656999	MetaG	TARA_25	SRF	20 - 180	317775704	70832961	62483697	53526831	ERS488503	ERR1726976	http://www.ebi.ac.uk/ena/data/view/ERS488503	25SUR1QQSS11
TARA_A100000400	SAMEA2656999	MetaT	TARA_25	SRF	20 - 180	399909978	293861036	217305812	208532118	ERS488503	ERR1719242	http://www.ebi.ac.uk/ena/data/view/ERS488503	25SUR1QQSS14
TARA_A100000402	SAMEA2657015	MetaG	TARA_25	SRF	180 - 2000	387217872	83911706	76725739	65844539	ERS488506	ERR1726787	http://www.ebi.ac.uk/ena/data/view/ERS488506	25SUR1SSUU11
TARA_A100000402	SAMEA2657015	MetaT	TARA_25	SRF	180 - 2000	291532616	155015429	68588553	34829681	ERS488506	ERR1711947,ERR1712208	http://www.ebi.ac.uk/ena/data/view/ERS488506	25SUR3SSUU14
TARA_E400007200	SAMEA2619798	MetaG	TARA_26	SRF	0.8 - 20	381339400	31159661	27122311	20757746	ERS488534	ERR868402	http://www.ebi.ac.uk/ena/data/view/ERS488534	26SUR1GGQQ11
TARA_E400007200	SAMEA2619798	MetaT	TARA_26	SRF	0.8 - 20	327788950	186141508	140282850	86899554	ERS488534	ERR1712006,ERR1711918	http://www.ebi.ac.uk/ena/data/view/ERS488534	26SUR1GGQQ14
TARA_S400007202	SAMEA2657002	MetaG	TARA_26	SRF	20 - 180	331555784	71461960	68218458	59393762	ERS488539	ERR1726673	http://www.ebi.ac.uk/ena/data/view/ERS488539	26SUR1QQSS11
TARA_S400007202	SAMEA2657002	MetaT	TARA_26	SRF	20 - 180	301165704	89609701	64589188	37500478	ERS488539	ERR1712052,ERR1712016	http://www.ebi.ac.uk/ena/data/view/ERS488539	26SUR1QQSS14
TARA_A100001645	SAMEA2624977	MetaG	TARA_30	DCM	20 - 180	110499712	15565812	14641335	12240366	ERS478039	ERR318592,ERR318617,ERR318612,ERR318588,ERR318606,ERR318591	http://www.ebi.ac.uk/ena/data/view/ERS478039	30DCM1QQSS11
TARA_A100001644	SAMEA2625587	MetaT	TARA_30	DCM	20 - 180	341368052	229274045	179297731	131148035	ERS478038	ERR550392,ERR550397	http://www.ebi.ac.uk/ena/data/view/ERS478038	30DCM5QQSS14
TARA_A100001641	SAMEA2591118	MetaG	TARA_30	SRF	5 - 20	452097916	60501124	51562365	40981938	ERS478027	ERR538178,ERR318589,ERR318602	http://www.ebi.ac.uk/ena/data/view/ERS478027	30SUR1MMQQ11
TARA_A100001647	SAMEA2624983	MetaG	TARA_30	SRF	20 - 180	443848272	92728152	86725107	73485761	ERS478034	ERR318616,ERR318585,ERR538189	http://www.ebi.ac.uk/ena/data/view/ERS478034	30SUR1QQSS11
TARA_A100001649	SAMEA2624978	MetaG	TARA_30	SRF	180 - 2000	132564730	30197848	28834583	24746040	ERS478037	ERR318609,ERR318614,ERR318608,ERR318610,ERR318587,ERR318596	http://www.ebi.ac.uk/ena/data/view/ERS478037	30SUR1SSUU11
TARA_A100001638	SAMEA2591116	MetaT	TARA_30	SRF	5 - 20	433717204	354319036	210296071	173938510	ERS478025	ERR550394,ERR550389	http://www.ebi.ac.uk/ena/data/view/ERS478025	30SUR3MMQQ14
TARA_A100001646	SAMEA2611384	MetaT	TARA_30	SRF	20 - 180	424936950	276074146	172797953	165829989	ERS478033	ERR550525	http://www.ebi.ac.uk/ena/data/view/ERS478033	30SUR4QQSS14
TARA_A100001648	SAMEA2624980	MetaT	TARA_30	SRF	180 - 2000	357030928	307845165	208549903	202641333	ERS478036	ERR550517	http://www.ebi.ac.uk/ena/data/view/ERS478036	30SUR4SSUU14
TARA_N000000317	SAMEA2619958	MetaG	TARA_36	DCM	0.8 - 5	347848752	45952268	39962214	34104447	ERS488753	ERR868487,ERR868400	http://www.ebi.ac.uk/ena/data/view/ERS488753	36DCM1GGMM11
TARA_N000000317	SAMEA2619958	MetaT	TARA_36	DCM	0.8 - 5	448253016	221015331	211238717	198950895	ERS488753	ERR1719465,ERR1719240	http://www.ebi.ac.uk/ena/data/view/ERS488753	36DCM1GGMM14
TARA_N000000319	SAMEA2619959	MetaG	TARA_36	DCM	5 - 20	361723462	152473102	7697935	7618134	ERS488754	ERR1700904	http://www.ebi.ac.uk/ena/data/view/ERS488754	36DCM1MMQQ12
TARA_N000000319	SAMEA2619959	MetaT	TARA_36	DCM	5 - 20	331636498	249139207	131575871	67738623	ERS488754	ERR1711945,ERR1712064	http://www.ebi.ac.uk/ena/data/view/ERS488754	36DCM1MMQQ14
TARA_N000000312	SAMEA2657080	MetaG	TARA_36	DCM	20 - 180	339975860	52176942	48214872	38980706	ERS488744	ERR1726554	http://www.ebi.ac.uk/ena/data/view/ERS488744	36DCM1QQSS11
TARA_N000000314	SAMEA2657098	MetaG	TARA_36	DCM	180 - 2000	321869040	62762294	56497685	48747621	ERS488746	ERR1726843,ERR1726920	http://www.ebi.ac.uk/ena/data/view/ERS488746	36DCM1SSUU11
TARA_N000000314	SAMEA2657098	MetaT	TARA_36	DCM	180 - 2000	305162074	226583005	156754310	121506226	ERS488746	ERR1711955,ERR1712243	http://www.ebi.ac.uk/ena/data/view/ERS488746	36DCM1SSUU14
TARA_N000000312	SAMEA2657080	MetaT	TARA_36	DCM	20 - 180	502097918	353443132	276903618	266255168	ERS488744	ERR1719511,ERR1719414	http://www.ebi.ac.uk/ena/data/view/ERS488744	36DCM2QQSS14
TARA_N000000316	SAMEA2619943	MetaG	TARA_36	SRF	0.8 - 5	332258346	38639577	35345601	28689931	ERS488730	ERR868428,ERR868406	http://www.ebi.ac.uk/ena/data/view/ERS488730	36SUR1GGMM11
TARA_N000000316	SAMEA2619943	MetaT	TARA_36	SRF	0.8 - 5	468881322	235242264	111726658	106652180	ERS488730	ERR1719152,ERR1719488	http://www.ebi.ac.uk/ena/data/view/ERS488730	36SUR1GGMM14
TARA_N000000311	SAMEA2656960	MetaG	TARA_36	SRF	20 - 180	330726770	50545056	45984831	38661501	ERS488712	ERR1726951	http://www.ebi.ac.uk/ena/data/view/ERS488712	36SUR1QQSS11
TARA_N000000311	SAMEA2656960	MetaT	TARA_36	SRF	20 - 180	272125204	130242391	89545446	47718910	ERS488712	ERR1712011,ERR1712122	http://www.ebi.ac.uk/ena/data/view/ERS488712	36SUR1QQSS14
TARA_N000000313	SAMEA2657060	MetaG	TARA_36	SRF	180 - 2000	330847472	58317423	49444418	41235429	ERS488742	ERR1726809,ERR1726794	http://www.ebi.ac.uk/ena/data/view/ERS488742	36SUR1SSUU11
TARA_N000000313	SAMEA2657060	MetaT	TARA_36	SRF	180 - 2000	453784366	398566700	239084967	232669237	ERS488742	ERR1719383,ERR1719374	http://www.ebi.ac.uk/ena/data/view/ERS488742	36SUR1SSUU14
TARA_N000000030	SAMEA2620023	MetaG	TARA_38	DCM	0.8 - 5	321783908	66705910	62446805	54191568	ERS488832	ERR868414	http://www.ebi.ac.uk/ena/data/view/ERS488832	38DCM0GGMM11
TARA_N000000041	SAMEA2657041	MetaG	TARA_38	DCM	20 - 180	344296198	69307408	62576064	53185269	ERS488822	ERR1726736	http://www.ebi.ac.uk/ena/data/view/ERS488822	38DCM0QQSS11
TARA_N000000047	SAMEA2620025	MetaT	TARA_38	DCM	0.8 - 5	441700130	267196999	255820214	246554464	ERS488834	ERR1719421,ERR1719274	http://www.ebi.ac.uk/ena/data/view/ERS488834	38DCM1GGMM14
TARA_N000000041	SAMEA2657041	MetaT	TARA_38	DCM	20 - 180	439128286	368873342	147249398	143434718	ERS488822	ERR1719328,ERR1719255	http://www.ebi.ac.uk/ena/data/view/ERS488822	38DCM1QQSS14
TARA_N000000030	SAMEA2620023	MetaT	TARA_38	DCM	0.8 - 5	449827212	265686751	249491616	240225025	ERS488832	ERR1719399,ERR1719248	http://www.ebi.ac.uk/ena/data/view/ERS488832	38DCM2GGMM14
TARA_N000000029	SAMEA2620010	MetaG	TARA_38	SRF	0.8 - 5	375209692	71746574	65116645	57001034	ERS488809	ERR868498,ERR868503	http://www.ebi.ac.uk/ena/data/view/ERS488809	38SUR0GGMM11
TARA_N000000038	SAMEA2656981	MetaG	TARA_38	SRF	20 - 180	348513880	54210774	42115986	36580524	ERS488816	ERR1700914	http://www.ebi.ac.uk/ena/data/view/ERS488816	38SUR0QQSS12
TARA_N000000039	SAMEA2657022	MetaG	TARA_38	SRF	180 - 2000	344977620	35345010	22442807	19049174	ERS488820	ERR1700906,ERR1700907	http://www.ebi.ac.uk/ena/data/view/ERS488820	38SUR0SSUU12
TARA_N000000029	SAMEA2620010	MetaT	TARA_38	SRF	0.8 - 5	306420568	249752484	217982513	202042227	ERS488809	ERR1711871,ERR1711968	http://www.ebi.ac.uk/ena/data/view/ERS488809	38SUR1GGMM14
TARA_N000000045	SAMEA2730547	MetaT	TARA_38	SRF	20 - 180	466040858	404519164	298392241	290137597	ERS488817	ERR1719322,ERR1719351	http://www.ebi.ac.uk/ena/data/view/ERS488817	38SUR1QQSS14
TARA_N000000046	SAMEA2730588	MetaT	TARA_38	SRF	180 - 2000	465360792	402316986	296417602	286053318	ERS488821	ERR1719259,ERR1719423	http://www.ebi.ac.uk/ena/data/view/ERS488821	38SUR1SSUU14
TARA_N000000007	SAMEA2620089	MetaG	TARA_39	DCM	0.8 - 5	354604114	52869756	48404527	40975768	ERS488924	ERR868454	http://www.ebi.ac.uk/ena/data/view/ERS488924	39DCM1GGMM11
TARA_N000000007	SAMEA2620089	MetaT	TARA_39	DCM	0.8 - 5	339755516	219838375	166627167	126054225	ERS488924	ERR1712196,ERR1711861	http://www.ebi.ac.uk/ena/data/view/ERS488924	39DCM1GGMM14
TARA_N000000012	SAMEA2656967	MetaG	TARA_39	DCM	20 - 180	317317998	65048154	59457375	50221796	ERS488902	ERR1726915	http://www.ebi.ac.uk/ena/data/view/ERS488902	39DCM1QQSS11
TARA_N000000012	SAMEA2656967	MetaT	TARA_39	DCM	20 - 180	500980998	398099083	320906201	309839507	ERS488902	ERR1719323,ERR1719429	http://www.ebi.ac.uk/ena/data/view/ERS488902	39DCM1QQSS14
TARA_N000000014	SAMEA2656964	MetaG	TARA_39	DCM	180 - 2000	358172772	69530975	62655457	54030363	ERS488915	ERR1726686,ERR1726526	http://www.ebi.ac.uk/ena/data/view/ERS488915	39DCM1SSUU11
TARA_N000000014	SAMEA2656964	MetaT	TARA_39	DCM	180 - 2000	434901322	356534355	226816244	186399226	ERS488915	ERR1712126,ERR1712133	http://www.ebi.ac.uk/ena/data/view/ERS488915	39DCM1SSUU14
TARA_N000000051	SAMEA2730749	MetaG	TARA_39	OTH	0.8 - 5	344139376	99569359	89978614	82105021	ERS488910	ERR868368,ERR868484	http://www.ebi.ac.uk/ena/data/view/ERS488910	39OTH01GGMM11
TARA_N000000051	SAMEA2730749	MetaT	TARA_39	OTH	0.8 - 5	240049966	163560328	129467008	91974842	ERS488910	ERR1712065,ERR1711916	http://www.ebi.ac.uk/ena/data/view/ERS488910	39OTH02GGMM14
TARA_N000000052	SAMEA2730747	MetaT	TARA_39	OTH	0.8 - 5	275215724	144791234	126640072	103728865	ERS488908	ERR1711880,ERR1711991	http://www.ebi.ac.uk/ena/data/view/ERS488908	39OTH03GGMM14
TARA_N000000006	SAMEA2620071	MetaG	TARA_39	SRF	0.8 - 5	330030576	38751834	34349522	29114872	ERS488885	ERR868397,ERR868408	http://www.ebi.ac.uk/ena/data/view/ERS488885	39SUR1GGMM11
TARA_N000000006	SAMEA2620071	MetaT	TARA_39	SRF	0.8 - 5	483268850	217014871	206098643	194868645	ERS488885	ERR1719502,ERR1719267	http://www.ebi.ac.uk/ena/data/view/ERS488885	39SUR1GGMM14
TARA_N000000008	SAMEA2620072	MetaG	TARA_39	SRF	5 - 20	360520254	16051130	8650421	8348347	ERS488886	ERR1700899	http://www.ebi.ac.uk/ena/data/view/ERS488886	39SUR1MMQQ12
TARA_N000000008	SAMEA2620072	MetaT	TARA_39	SRF	5 - 20	350594418	272130150	183267533	132870652	ERS488886	ERR1712211,ERR1712107	http://www.ebi.ac.uk/ena/data/view/ERS488886	39SUR1MMQQ14
TARA_N000000011	SAMEA2657110	MetaG	TARA_39	SRF	20 - 180	366123698	75559806	67469939	56685341	ERS488896	ERR1726587,ERR1726979	http://www.ebi.ac.uk/ena/data/view/ERS488896	39SUR1QQSS11
TARA_N000000011	SAMEA2657110	MetaT	TARA_39	SRF	20 - 180	416253120	310316907	241796432	212457489	ERS488896	ERR1712209,ERR1712012	http://www.ebi.ac.uk/ena/data/view/ERS488896	39SUR1QQSS14
TARA_N000000013	SAMEA2656965	MetaG	TARA_39	SRF	180 - 2000	353797572	61290240	22432997	20880405	ERS488900	ERR1700889	http://www.ebi.ac.uk/ena/data/view/ERS488900	39SUR1SSUU12
TARA_N000000013	SAMEA2656965	MetaT	TARA_39	SRF	180 - 2000	386667400	339649475	241926813	210664544	ERS488900	ERR1712136,ERR1712135	http://www.ebi.ac.uk/ena/data/view/ERS488900	39SUR1SSUU14
TARA_N000000063	SAMEA2620128	MetaG	TARA_40	SRF	3 - 2000	341286448	40890423	36581043	28852160	ERS488967	ERR1726549	http://www.ebi.ac.uk/ena/data/view/ERS488967	40SUR01KKZZ11
TARA_N000000063	SAMEA2620128	MetaT	TARA_40	SRF	3 - 2000	455007092	283742776	244758013	235375751	ERS488967	ERR1719434,ERR1719284	http://www.ebi.ac.uk/ena/data/view/ERS488967	40SUR01KKZZ14
TARA_N000000067	SAMEA2620172	MetaT	TARA_40	ZZZ	3 - 2000	405239020	255394059	182646500	125818832	ERS489013	ERR1711890,ERR1712080	http://www.ebi.ac.uk/ena/data/view/ERS489013	40ZZZ010KKZZ14
TARA_N000000064	SAMEA2620139	MetaG	TARA_40	ZZZ	3 - 2000	332009096	35871978	30685634	23399066	ERS488980	ERR1726940,ERR1726862	http://www.ebi.ac.uk/ena/data/view/ERS488980	40ZZZ01KKZZ11
TARA_N000000065	SAMEA2620150	MetaG	TARA_40	ZZZ	3 - 2000	381374416	41591234	34754796	26110679	ERS488991	ERR1726591,ERR1726582	http://www.ebi.ac.uk/ena/data/view/ERS488991	40ZZZ02KKZZ11
TARA_N000000065	SAMEA2620150	MetaT	TARA_40	ZZZ	3 - 2000	448431562	270760077	244698249	233974483	ERS488991	ERR1719450,ERR1719392	http://www.ebi.ac.uk/ena/data/view/ERS488991	40ZZZ02KKZZ14
TARA_N000000066	SAMEA2620161	MetaG	TARA_40	ZZZ	3 - 2000	327472552	23811796	21230881	15852535	ERS489002	ERR1726908	http://www.ebi.ac.uk/ena/data/view/ERS489002	40ZZZ03KKZZ11
TARA_N000000067	SAMEA2620172	MetaG	TARA_40	ZZZ	3 - 2000	340320874	4533098	1807842	1595801	ERS489013	ERR1700892	http://www.ebi.ac.uk/ena/data/view/ERS489013	40ZZZ04KKZZ12
TARA_N000000064	SAMEA2620139	MetaT	TARA_40	ZZZ	3 - 2000	386282080	291781541	250327459	206814776	ERS488980	ERR1712227,ERR1711868	http://www.ebi.ac.uk/ena/data/view/ERS488980	40ZZZ08KKZZ14
TARA_N000000072	SAMEA2620221	MetaG	TARA_41	DCM	0.8 - 5	371214570	50946972	47541474	39750723	ERS489078	ERR868409	http://www.ebi.ac.uk/ena/data/view/ERS489078	41DCM1GGMM11
TARA_N000000072	SAMEA2620221	MetaT	TARA_41	DCM	0.8 - 5	314920756	160919480	136299638	110604580	ERS489078	ERR1712159,ERR1712164	http://www.ebi.ac.uk/ena/data/view/ERS489078	41DCM1GGMM14
TARA_N000000074	SAMEA2620222	MetaG	TARA_41	DCM	5 - 20	364599550	13487066	4003901	3718909	ERS489079	ERR1700912	http://www.ebi.ac.uk/ena/data/view/ERS489079	41DCM1MMQQ12
TARA_N000000074	SAMEA2620222	MetaT	TARA_41	DCM	5 - 20	319993738	231789454	82109437	9227854	ERS489079	ERR1711996,ERR1712229	http://www.ebi.ac.uk/ena/data/view/ERS489079	41DCM1MMQQ14
TARA_N000000075	SAMEA2656995	MetaG	TARA_41	DCM	20 - 180	341065484	41984003	39193239	30707257	ERS489067	ERR1726754,ERR1726925	http://www.ebi.ac.uk/ena/data/view/ERS489067	41DCM1QQSS11
TARA_N000000075	SAMEA2656995	MetaT	TARA_41	DCM	20 - 180	414112366	280715217	224954747	181682784	ERS489067	ERR1712018,ERR1711944	http://www.ebi.ac.uk/ena/data/view/ERS489067	41DCM1QQSS14
TARA_N000000071	SAMEA2620204	MetaG	TARA_41	SRF	0.8 - 5	395921700	39670517	34905282	28214650	ERS489053	ERR868486	http://www.ebi.ac.uk/ena/data/view/ERS489053	41SUR1GGMM11
TARA_N000000071	SAMEA2620204	MetaT	TARA_41	SRF	0.8 - 5	328987220	123989538	88857169	62873712	ERS489053	ERR1712023,ERR1712005	http://www.ebi.ac.uk/ena/data/view/ERS489053	41SUR1GGMM14
TARA_N000000073	SAMEA2620205	MetaG	TARA_41	SRF	5 - 20	334705228	69708707	28767186	27056205	ERS489054	ERR1700890	http://www.ebi.ac.uk/ena/data/view/ERS489054	41SUR1MMQQ12
TARA_N000000073	SAMEA2620205	MetaT	TARA_41	SRF	5 - 20	372795292	265797769	235172403	206192564	ERS489054	ERR1712213,ERR1711963	http://www.ebi.ac.uk/ena/data/view/ERS489054	41SUR1MMQQ14
TARA_N000000076	SAMEA2657106	MetaG	TARA_41	SRF	20 - 180	395789688	53660273	45251416	35726965	ERS489037	ERR1726844	http://www.ebi.ac.uk/ena/data/view/ERS489037	41SUR1QQSS11
TARA_N000000076	SAMEA2657106	MetaT	TARA_41	SRF	20 - 180	481650118	312138874	282233055	269710369	ERS489037	ERR1719210,ERR1719346	http://www.ebi.ac.uk/ena/data/view/ERS489037	41SUR1QQSS14
TARA_N000000077	SAMEA2657016	MetaG	TARA_41	SRF	180 - 2000	346873382	72285870	66280535	55790572	ERS489065	ERR1726820,ERR1726652	http://www.ebi.ac.uk/ena/data/view/ERS489065	41SUR1SSUU11
TARA_N000000077	SAMEA2657016	MetaT	TARA_41	SRF	180 - 2000	377499992	257884250	179865931	138872233	ERS489065	ERR1712235,ERR1712131	http://www.ebi.ac.uk/ena/data/view/ERS489065	41SUR1SSUU14
TARA_N000000267	SAMEA2620378	MetaG	TARA_46	SRF	0.8 - 5	343262538	49130164	39613768	33998156	ERS489279	ERR868478	http://www.ebi.ac.uk/ena/data/view/ERS489279	46SUR1GGMM11
TARA_N000000267	SAMEA2620378	MetaT	TARA_46	SRF	0.8 - 5	515526368	208820646	193431339	180068439	ERS489279	ERR1719218,ERR1719498	http://www.ebi.ac.uk/ena/data/view/ERS489279	46SUR1GGMM14
TARA_N000000268	SAMEA2620379	MetaG	TARA_46	SRF	5 - 20	347575928	18905330	16446646	11818494	ERS489280	ERR1726784	http://www.ebi.ac.uk/ena/data/view/ERS489280	46SUR1MMQQ11
TARA_N000000268	SAMEA2620379	MetaT	TARA_46	SRF	5 - 20	404984390	257045573	213029079	170716699	ERS489280	ERR1712170,ERR1711976	http://www.ebi.ac.uk/ena/data/view/ERS489280	46SUR1MMQQ14
TARA_N000000269	SAMEA2730898	MetaG	TARA_46	SRF	20 - 180	329967944	38134414	31091857	25878942	ERS489289	ERR1726729	http://www.ebi.ac.uk/ena/data/view/ERS489289	46SUR1QQSS11
TARA_N000000269	SAMEA2730898	MetaT	TARA_46	SRF	20 - 180	384811198	139319220	99172635	53778859	ERS489289	ERR1711893,ERR1712044	http://www.ebi.ac.uk/ena/data/view/ERS489289	46SUR1QQSS14
TARA_N000000270	SAMEA2730900	MetaG	TARA_46	SRF	180 - 2000	314380144	42698151	34324071	28995092	ERS489291	ERR1726614	http://www.ebi.ac.uk/ena/data/view/ERS489291	46SUR1SSUU11
TARA_N000000270	SAMEA2730900	MetaT	TARA_46	SRF	180 - 2000	377013298	150739338	98495194	58428574	ERS489291	ERR1712035,ERR1711980	http://www.ebi.ac.uk/ena/data/view/ERS489291	46SUR1SSUU14
TARA_G000000124	SAMEA2620403	MetaG	TARA_47	DCM	0.8 - 2000	349416918	48371045	44868026	38334686	ERS489312	ERR1726897	http://www.ebi.ac.uk/ena/data/view/ERS489312	47DCM01GGZZ11
TARA_G000000124	SAMEA2620403	MetaT	TARA_47	DCM	0.8 - 2000	314615132	97289663	78191397	34287331	ERS489312	ERR1712026,ERR1711919	http://www.ebi.ac.uk/ena/data/view/ERS489312	47DCM04GGZZ14
TARA_N000000278	SAMEA2620396	MetaG	TARA_47	SRF	0.8 - 20	344480204	30055005	26565603	21253875	ERS489303	ERR868399	http://www.ebi.ac.uk/ena/data/view/ERS489303	47SUR1GGQQ11
TARA_N000000284	SAMEA2730863	MetaG	TARA_47	SRF	180 - 2000	339168744	71430805	62115792	54547130	ERS489314	ERR1726531	http://www.ebi.ac.uk/ena/data/view/ERS489314	47SUR1SSUU11
TARA_N000000284	SAMEA2730863	MetaT	TARA_47	SRF	180 - 2000	314233244	243622598	182443176	150722699	ERS489314	ERR1712145,ERR1712198	http://www.ebi.ac.uk/ena/data/view/ERS489314	47SUR1SSUU14
TARA_N000000278	SAMEA2620396	MetaT	TARA_47	SRF	0.8 - 20	235623860	124504661	112732097	90289743	ERS489303	ERR1711901,ERR1712146	http://www.ebi.ac.uk/ena/data/view/ERS489303	47SUR2GGQQ14
TARA_N000000113	SAMEA2620418	MetaG	TARA_48	SRF	0.8 - 20	363627164	32305740	28101907	22321456	ERS489329	ERR868355	http://www.ebi.ac.uk/ena/data/view/ERS489329	48SUR1GGQQ11
TARA_N000000113	SAMEA2620418	MetaT	TARA_48	SRF	0.8 - 20	404198876	269831430	218476004	208771402	ERS489329	ERR1719378	http://www.ebi.ac.uk/ena/data/view/ERS489329	48SUR1GGQQ14
TARA_N000000115	SAMEA2657050	MetaG	TARA_48	SRF	180 - 2000	322060918	74112375	12154274	11472045	ERS489336	ERR1700909	http://www.ebi.ac.uk/ena/data/view/ERS489336	48SUR1SSUU12
TARA_N000000115	SAMEA2657050	MetaT	TARA_48	SRF	180 - 2000	303806320	220746018	146957493	93731053	ERS489336	ERR1712189,ERR1712221	http://www.ebi.ac.uk/ena/data/view/ERS489336	48SUR1SSUU14
TARA_X000000408	SAMEA2619419	MetaG	TARA_4	DCM	0.8 - 5	429503966	73788884	58371079	50509706	ERS487956	ERR868510,ERR868437,ERR868435	http://www.ebi.ac.uk/ena/data/view/ERS487956	4DCM1GGMM11
TARA_X000000408	SAMEA2619419	MetaT	TARA_4	DCM	0.8 - 5	415254738	341960816	237624733	230474776	ERS487956	ERR1719507	http://www.ebi.ac.uk/ena/data/view/ERS487956	4DCM1GGMM14
TARA_X000000410	SAMEA2619421	MetaG	TARA_4	DCM	5 - 20	411494674	120135069	31588187	27863022	ERS487958	ERR1700908,ERR1700900	http://www.ebi.ac.uk/ena/data/view/ERS487958	4DCM1MMQQ12
TARA_X000000410	SAMEA2619421	MetaT	TARA_4	DCM	5 - 20	507604724	356252266	210898256	202573360	ERS487958	ERR1719432,ERR1719222	http://www.ebi.ac.uk/ena/data/view/ERS487958	4DCM1MMQQ14
TARA_X000000323	SAMEA2619396	MetaG	TARA_4	SRF	0.8 - 5	362874162	40088946	32962737	26419701	ERS487919	ERR868369	http://www.ebi.ac.uk/ena/data/view/ERS487919	4SUR1GGMM11
TARA_X000000323	SAMEA2619396	MetaT	TARA_4	SRF	0.8 - 5	420350248	201494360	177004849	168084148	ERS487919	ERR1719198	http://www.ebi.ac.uk/ena/data/view/ERS487919	4SUR1GGMM14
TARA_X000000325	SAMEA2619398	MetaG	TARA_4	SRF	5 - 20	373043408	81406847	72003192	62255605	ERS487921	ERR1726542	http://www.ebi.ac.uk/ena/data/view/ERS487921	4SUR1MMQQ11
TARA_X000000325	SAMEA2619398	MetaT	TARA_4	SRF	5 - 20	344236514	234828999	187321884	151216095	ERS487921	ERR1712004,ERR1712047	http://www.ebi.ac.uk/ena/data/view/ERS487921	4SUR1MMQQ14
TARA_X000000357	SAMEA2657059	MetaG	TARA_4	SRF	180 - 2000	326963690	82759138	69799390	61157373	ERS487930	ERR1726827	http://www.ebi.ac.uk/ena/data/view/ERS487930	4SUR1SSUU11
TARA_X000000357	SAMEA2657059	MetaT	TARA_4	SRF	180 - 2000	366032076	265146664	177078888	121354799	ERS487930	ERR1712116,ERR1711928	http://www.ebi.ac.uk/ena/data/view/ERS487930	4SUR1SSUU14
TARA_N000000200	SAMEA2620530	MetaG	TARA_51	DCM	20 - 150	298867728	53032674	49474375	42571225	ERS489509	ERR1726671	http://www.ebi.ac.uk/ena/data/view/ERS489509	51DCM01QQRR11
TARA_N000000225	SAMEA2620523	MetaT	TARA_51	DCM	20 - 150	293920178	173822853	132343505	91513580	ERS489502	ERR1712053,ERR1712173	http://www.ebi.ac.uk/ena/data/view/ERS489502	51DCM02QQRR14
TARA_N000000217	SAMEA2620527	MetaG	TARA_51	DCM	0.8 - 5	365899868	39970664	37433817	31736861	ERS489506	ERR868370	http://www.ebi.ac.uk/ena/data/view/ERS489506	51DCM1GGMM11
TARA_N000000216	SAMEA2620526	MetaT	TARA_51	DCM	0.8 - 5	301593378	102594726	79033469	38057011	ERS489505	ERR1712138,ERR1712171	http://www.ebi.ac.uk/ena/data/view/ERS489505	51DCM1GGMM14
TARA_N000000193	SAMEA2730995	MetaG	TARA_51	DCM	180 - 2000	295457532	52090380	47917341	39779807	ERS489489	ERR1726813	http://www.ebi.ac.uk/ena/data/view/ERS489489	51DCM1SSUU11
TARA_N000000193	SAMEA2730995	MetaT	TARA_51	DCM	180 - 2000	341385602	190120186	166788860	136494087	ERS489489	ERR1712002,ERR1711921	http://www.ebi.ac.uk/ena/data/view/ERS489489	51DCM1SSUU14
TARA_N000000214	SAMEA2620503	MetaG	TARA_51	SRF	0.8 - 5	352304690	30054706	27856535	22060192	ERS489451	ERR868391	http://www.ebi.ac.uk/ena/data/view/ERS489451	51SUR1GGMM11
TARA_N000000202	SAMEA2620505	MetaG	TARA_51	SRF	5 - 20	386475646	52156960	48735204	41515586	ERS489453	ERR1726854	http://www.ebi.ac.uk/ena/data/view/ERS489453	51SUR1MMQQ11
TARA_N000000185	SAMEA2730799	MetaT	TARA_51	SRF	5 - 20	307762228	159691521	139757745	100045397	ERS489481	ERR1711866,ERR1712187	http://www.ebi.ac.uk/ena/data/view/ERS489481	51SUR1MMQQ14
TARA_N000000196	SAMEA2730769	MetaG	TARA_51	SRF	20 - 180	282334790	63453062	59302666	51367925	ERS489476	ERR1726726	http://www.ebi.ac.uk/ena/data/view/ERS489476	51SUR1QQSS11
TARA_N000000196	SAMEA2730769	MetaT	TARA_51	SRF	20 - 180	332767878	133087214	105958555	72863950	ERS489476	ERR1711978,ERR1712092	http://www.ebi.ac.uk/ena/data/view/ERS489476	51SUR1QQSS14
TARA_N000000189	SAMEA2731026	MetaG	TARA_51	SRF	180 - 2000	291965556	64231887	59579523	51032642	ERS489466	ERR1726651	http://www.ebi.ac.uk/ena/data/view/ERS489466	51SUR1SSUU11
TARA_N000000189	SAMEA2731026	MetaT	TARA_51	SRF	180 - 2000	372701350	274569323	215358252	180673771	ERS489466	ERR1712234,ERR1711872	http://www.ebi.ac.uk/ena/data/view/ERS489466	51SUR1SSUU14
TARA_N000000203	SAMEA2620506	MetaG	TARA_51	SRF	5 - 20	291012472	44643297	41611928	35648924	ERS489454	ERR1726921	http://www.ebi.ac.uk/ena/data/view/ERS489454	51SUR2MMQQ11
TARA_N000000231	SAMEA2620500	MetaT	TARA_51	SRF	0.8 - 5	400600874	133899003	87751098	80485386	ERS489448	ERR1719408,ERR1719306	http://www.ebi.ac.uk/ena/data/view/ERS489448	51SUR3GGMM14
TARA_N000000184	SAMEA2730773	MetaG	TARA_51	SRF	5 - 20	317591814	48288585	45038357	38826332	ERS489480	ERR1726697	http://www.ebi.ac.uk/ena/data/view/ERS489480	51SUR3MMQQ11
TARA_N000000600	SAMEA2620581	MetaG	TARA_52	DCM	0.8 - 5	309105980	33139532	28377286	22696215	ERS489596	ERR599328	http://www.ebi.ac.uk/ena/data/view/ERS489596	52DCM0GGMM11
TARA_N000000600	SAMEA2620581	MetaT	TARA_52	DCM	0.8 - 5	301625176	164338921	128841305	85267370	ERS489596	ERR1712188,ERR1712017	http://www.ebi.ac.uk/ena/data/view/ERS489596	52DCM0GGMM14
TARA_N000000593	SAMEA2657079	MetaG	TARA_52	DCM	20 - 180	291292646	51394340	39380741	33169550	ERS489582	ERR599296	http://www.ebi.ac.uk/ena/data/view/ERS489582	52DCM0QQSS11
TARA_N000000585	SAMEA2657020	MetaG	TARA_52	DCM	180 - 2000	323796412	54993963	41592342	34476297	ERS489574	ERR599249	http://www.ebi.ac.uk/ena/data/view/ERS489574	52DCM0SSUU11
TARA_N000000593	SAMEA2657079	MetaT	TARA_52	DCM	20 - 180	370884404	251207330	212907888	202563675	ERS489582	ERR1719411,ERR1719415	http://www.ebi.ac.uk/ena/data/view/ERS489582	52DCM1QQSS14
TARA_N000000585	SAMEA2657020	MetaT	TARA_52	DCM	180 - 2000	398728638	177171529	157139277	107860329	ERS489574	ERR1712033,ERR1712121	http://www.ebi.ac.uk/ena/data/view/ERS489574	52DCM1SSUU14
TARA_N000000598	SAMEA2620556	MetaG	TARA_52	SRF	0.8 - 5	378414006	44516045	37724246	31583398	ERS489543	ERR599280	http://www.ebi.ac.uk/ena/data/view/ERS489543	52SUR0GGMM11
TARA_N000000570	SAMEA2656997	MetaG	TARA_52	SRF	5 - 20	290861124	31770942	13249203	12462578	ERS489556	ERR599222	http://www.ebi.ac.uk/ena/data/view/ERS489556	52SUR0MMQQ12
TARA_N000000589	SAMEA2657038	MetaG	TARA_52	SRF	20 - 180	224725012	42641411	37734018	32302255	ERS489566	ERR599314,ERR1726808	http://www.ebi.ac.uk/ena/data/view/ERS489566	52SUR0QQSS11
TARA_N000000581	SAMEA2657047	MetaG	TARA_52	SRF	180 - 2000	278578254	48673228	42686374	35996605	ERS489523	ERR599294,ERR1726978	http://www.ebi.ac.uk/ena/data/view/ERS489523	52SUR0SSUU11
TARA_N000000598	SAMEA2620556	MetaT	TARA_52	SRF	0.8 - 5	370897412	210080326	181064803	142318864	ERS489543	ERR1711907,ERR1712199	http://www.ebi.ac.uk/ena/data/view/ERS489543	52SUR1GGMM15
TARA_N000000570	SAMEA2656997	MetaT	TARA_52	SRF	5 - 20	408809746	229950056	199242966	154376215	ERS489556	ERR1712019,ERR1712048	http://www.ebi.ac.uk/ena/data/view/ERS489556	52SUR1MMQQ14
TARA_N000000589	SAMEA2657038	MetaT	TARA_52	SRF	20 - 180	409988652	260527284	239000051	225483142	ERS489566	ERR1719349,ERR1719461	http://www.ebi.ac.uk/ena/data/view/ERS489566	52SUR1QQSS14
TARA_N000000581	SAMEA2657047	MetaT	TARA_52	SRF	180 - 2000	487108080	386023310	330590544	317124437	ERS489523	ERR1719283,ERR1719334	http://www.ebi.ac.uk/ena/data/view/ERS489523	52SUR1SSUU14
TARA_N000000532	SAMEA2620847	MetaG	TARA_64	DCM	5 - 20	369420552	14836865	6883464	6357114	ERS490021	ERR599226	http://www.ebi.ac.uk/ena/data/view/ERS490021	64DCM1MMQQ12
TARA_N000000531	SAMEA2620846	MetaT	TARA_64	DCM	5 - 20	337718214	228742635	186479711	152465382	ERS490020	ERR1712125,ERR1712232	http://www.ebi.ac.uk/ena/data/view/ERS490020	64DCM1MMQQ14
TARA_N000000535	SAMEA2657013	MetaG	TARA_64	DCM	20 - 180	309741300	58707347	56252163	47823751	ERS489974	ERR599299	http://www.ebi.ac.uk/ena/data/view/ERS489974	64DCM1QQSS11
TARA_N000000535	SAMEA2657013	MetaT	TARA_64	DCM	20 - 180	344036652	192278264	134567193	87112286	ERS489974	ERR1711950,ERR1712024	http://www.ebi.ac.uk/ena/data/view/ERS489974	64DCM1QQSS14
TARA_N000000925	SAMEA2657083	MetaG	TARA_64	DCM	180 - 2000	308097870	43308118	40036938	32724004	ERS489984	ERR599244	http://www.ebi.ac.uk/ena/data/view/ERS489984	64DCM1SSUU11
TARA_N000000925	SAMEA2657083	MetaT	TARA_64	DCM	180 - 2000	453258360	348477519	318252009	285997893	ERS489984	ERR1711931,ERR1712168	http://www.ebi.ac.uk/ena/data/view/ERS489984	64DCM1SSUU14
TARA_N000000522	SAMEA2620802	MetaG	TARA_64	SRF	0.8 - 5	305166002	35932458	34777082	29552311	ERS489933	ERR599266	http://www.ebi.ac.uk/ena/data/view/ERS489933	64SUR1GGMM11
TARA_N000000522	SAMEA2620802	MetaT	TARA_64	SRF	0.8 - 5	307884038	182096362	155120264	122845446	ERS489933	ERR1711943,ERR1712100	http://www.ebi.ac.uk/ena/data/view/ERS489933	64SUR1GGMM14
TARA_N000000526	SAMEA2656968	MetaG	TARA_64	SRF	20 - 180	323119520	62445290	59842477	51063567	ERS489963	ERR599321	http://www.ebi.ac.uk/ena/data/view/ERS489963	64SUR1QQSS11
TARA_N000000526	SAMEA2656968	MetaT	TARA_64	SRF	20 - 180	367661130	243518309	203033800	161710031	ERS489963	ERR1711878,ERR1712045	http://www.ebi.ac.uk/ena/data/view/ERS489963	64SUR1QQSS14
TARA_N000000539	SAMEA2657108	MetaG	TARA_64	SRF	180 - 2000	157731614	25886263	24555522	20389721	ERS489952	ERR1726649,ERR599247	http://www.ebi.ac.uk/ena/data/view/ERS489952	64SUR1SSUU11
TARA_N000000539	SAMEA2657108	MetaT	TARA_64	SRF	180 - 2000	359650684	292894006	265743858	239617640	ERS489952	ERR1712042,ERR1712142	http://www.ebi.ac.uk/ena/data/view/ERS489952	64SUR1SSUU14
TARA_N000000928	SAMEA2657040	MetaG	TARA_64	SRF	5 - 20	326592036	13795253	9758432	5386867	ERS489955	ERR599282	http://www.ebi.ac.uk/ena/data/view/ERS489955	64SUR2MMQQ11
TARA_N000000927	SAMEA2731338	MetaT	TARA_64	SRF	5 - 20	395438534	212023214	171380498	123666217	ERS489954	ERR1712151,ERR1712084	http://www.ebi.ac.uk/ena/data/view/ERS489954	64SUR4MMQQ14
TARA_N000000965	SAMEA2620920	MetaG	TARA_65	DCM	5 - 20	339369772	2251785	1321546	1032507	ERS490115	ERR599205	http://www.ebi.ac.uk/ena/data/view/ERS490115	65DCM1MMQQ12
TARA_N000000939	SAMEA2620907	MetaT	TARA_65	DCM	5 - 20	413153086	341953113	239320486	199435270	ERS490102	ERR1712130,ERR1712233	http://www.ebi.ac.uk/ena/data/view/ERS490102	65DCM2MMQQ14
TARA_N000000959	SAMEA2620870	MetaG	TARA_65	SRF	0.8 - 5	229850178	27974112	24606847	21483994	ERS490044	ERR599210,ERR1740328	http://www.ebi.ac.uk/ena/data/view/ERS490044	65SUR1GGMM12
TARA_N000000963	SAMEA2620871	MetaG	TARA_65	SRF	5 - 20	332326986	42226736	37698474	31993869	ERS490045	ERR599218	http://www.ebi.ac.uk/ena/data/view/ERS490045	65SUR1MMQQ12
TARA_N000000963	SAMEA2620871	MetaT	TARA_65	SRF	5 - 20	336675202	242908174	170954245	123078250	ERS490045	ERR1712154,ERR1712244	http://www.ebi.ac.uk/ena/data/view/ERS490045	65SUR1MMQQ14
TARA_N000000968	SAMEA2656992	MetaG	TARA_65	SRF	20 - 180	214407468	36150031	34178794	28630086	ERS490083	ERR599320,ERR1726800	http://www.ebi.ac.uk/ena/data/view/ERS490083	65SUR1QQSS11
TARA_N000000968	SAMEA2656992	MetaT	TARA_65	SRF	20 - 180	486613248	307291168	249359409	238038051	ERS490083	ERR1719251,ERR1719384	http://www.ebi.ac.uk/ena/data/view/ERS490083	65SUR1QQSS14
TARA_N000000981	SAMEA2657007	MetaG	TARA_65	SRF	180 - 2000	296847438	50293886	44194311	37210515	ERS490063	ERR599312	http://www.ebi.ac.uk/ena/data/view/ERS490063	65SUR1SSUU11
TARA_N000000933	SAMEA2620865	MetaT	TARA_65	SRF	0.8 - 5	465743312	230058659	210277816	199097827	ERS490039	ERR1719390,ERR1719261	http://www.ebi.ac.uk/ena/data/view/ERS490039	65SUR2GGMM14
TARA_N000000981	SAMEA2657007	MetaT	TARA_65	SRF	180 - 2000	474757934	403557209	333638370	321702601	ERS490063	ERR1719516,ERR1719348	http://www.ebi.ac.uk/ena/data/view/ERS490063	65SUR3SSUU14
TARA_N000000807	SAMEA2620959	MetaG	TARA_66	DCM	0.8 - 5	755868368	96273698	91874711	78353972	ERS490172	ERR599318,ERR599300	http://www.ebi.ac.uk/ena/data/view/ERS490172	66DCM1GGMM11
TARA_N000000807	SAMEA2620959	MetaT	TARA_66	DCM	0.8 - 5	395926814	222005063	208490933	199133050	ERS490172	ERR1719352,ERR1719504	http://www.ebi.ac.uk/ena/data/view/ERS490172	66DCM1GGMM14
TARA_N000000791	SAMEA2620961	MetaG	TARA_66	DCM	5 - 20	322368904	12989268	2535422	2392505	ERS490174	ERR599231	http://www.ebi.ac.uk/ena/data/view/ERS490174	66DCM1MMQQ12
TARA_N000000791	SAMEA2620961	MetaT	TARA_66	DCM	5 - 20	330174062	255703911	150479411	119287748	ERS490174	ERR1712192,ERR1712181	http://www.ebi.ac.uk/ena/data/view/ERS490174	66DCM1MMQQ14
TARA_N000000805	SAMEA2620939	MetaG	TARA_66	SRF	0.8 - 5	249842444	28017864	26438024	21773576	ERS490134	ERR599261	http://www.ebi.ac.uk/ena/data/view/ERS490134	66SUR1GGMM11
TARA_N000000805	SAMEA2620939	MetaT	TARA_66	SRF	0.8 - 5	314391250	239271433	161482437	125477493	ERS490134	ERR1712216,ERR1712205	http://www.ebi.ac.uk/ena/data/view/ERS490134	66SUR1GGMM14
TARA_N000000809	SAMEA2620941	MetaG	TARA_66	SRF	5 - 20	345571636	39502892	19445009	17519695	ERS490136	ERR599208	http://www.ebi.ac.uk/ena/data/view/ERS490136	66SUR1MMQQ12
TARA_N000000809	SAMEA2620941	MetaT	TARA_66	SRF	5 - 20	363880492	320095378	245390757	221001487	ERS490136	ERR1711971,ERR1712172	http://www.ebi.ac.uk/ena/data/view/ERS490136	66SUR1MMQQ14
TARA_N000000793	SAMEA2657046	MetaG	TARA_66	SRF	20 - 180	225954470	46063716	42998038	36728897	ERS490159	ERR599301,ERR1726663	http://www.ebi.ac.uk/ena/data/view/ERS490159	66SUR1QQSS11
TARA_N000000793	SAMEA2657046	MetaT	TARA_66	SRF	20 - 180	430547510	298109975	265611921	253391245	ERS490159	ERR1719464,ERR1719302	http://www.ebi.ac.uk/ena/data/view/ERS490159	66SUR1QQSS14
TARA_N000000790	SAMEA2656956	MetaG	TARA_66	SRF	180 - 2000	273905026	50362348	44437599	36073656	ERS490150	ERR1726689,ERR599277	http://www.ebi.ac.uk/ena/data/view/ERS490150	66SUR1SSUU11
TARA_N000000790	SAMEA2656956	MetaT	TARA_66	SRF	180 - 2000	434990294	364665424	267298383	249303238	ERS490150	ERR1719234,ERR1719180	http://www.ebi.ac.uk/ena/data/view/ERS490150	66SUR1SSUU14
TARA_N000000756	SAMEA2620988	MetaG	TARA_67	SRF	0.8 - 5	296830858	33784728	28612871	23775770	ERS490201	ERR599302	http://www.ebi.ac.uk/ena/data/view/ERS490201	67SUR1GGMM11
TARA_N000000759	SAMEA2620985	MetaG	TARA_67	SRF	0.8 - 2000	351617480	38696413	31747055	26087470	ERS490198	ERR599238	http://www.ebi.ac.uk/ena/data/view/ERS490198	67SUR1GGZZ11
TARA_N000000742	SAMEA2657014	MetaG	TARA_67	SRF	5 - 20	299708690	22389766	16225106	12561288	ERS490220	ERR599295	http://www.ebi.ac.uk/ena/data/view/ERS490220	67SUR1MMQQ11
TARA_N000000746	SAMEA2657065	MetaG	TARA_67	SRF	20 - 180	309605836	79607870	60043989	51628852	ERS490216	ERR599269	http://www.ebi.ac.uk/ena/data/view/ERS490216	67SUR1QQSS11
TARA_N000000750	SAMEA2656969	MetaG	TARA_67	SRF	180 - 2000	330249184	68666809	45483009	40098422	ERS490210	ERR599255	http://www.ebi.ac.uk/ena/data/view/ERS490210	67SUR1SSUU11
TARA_N000000759	SAMEA2620985	MetaT	TARA_67	SRF	0.8 - 2000	466844714	304705237	232837688	224789542	ERS490198	ERR1719287,ERR1719253	http://www.ebi.ac.uk/ena/data/view/ERS490198	67SUR2GGZZ14
TARA_N000000742	SAMEA2657014	MetaT	TARA_67	SRF	5 - 20	424856496	315387219	110022089	106023381	ERS490220	ERR1719296,ERR1719416	http://www.ebi.ac.uk/ena/data/view/ERS490220	67SUR2MMQQ14
TARA_N000000746	SAMEA2657065	MetaT	TARA_67	SRF	20 - 180	470166732	378219748	301561271	289245008	ERS490216	ERR1719319,ERR1719509	http://www.ebi.ac.uk/ena/data/view/ERS490216	67SUR2QQSS14
TARA_N000000750	SAMEA2656969	MetaT	TARA_67	SRF	180 - 2000	521853634	448226880	262244202	249874801	ERS490210	ERR1719154,ERR1719452	http://www.ebi.ac.uk/ena/data/view/ERS490210	67SUR2SSUU14
TARA_N000000756	SAMEA2620988	MetaT	TARA_67	SRF	0.8 - 5	294190952	168679746	125368606	82548463	ERS490201	ERR1711906,ERR1711966	http://www.ebi.ac.uk/ena/data/view/ERS490201	67SUR5GGMM14
TARA_N000000728	SAMEA2621048	MetaG	TARA_68	DCM	0.8 - 5	449406884	68079611	54377789	46125183	ERS490307	ERR599284	http://www.ebi.ac.uk/ena/data/view/ERS490307	68DCM1GGMM11
TARA_N000000728	SAMEA2621048	MetaT	TARA_68	DCM	0.8 - 5	480200406	274495447	269570711	258367076	ERS490307	ERR1719269,ERR1719271	http://www.ebi.ac.uk/ena/data/view/ERS490307	68DCM1GGMM14
TARA_N000000720	SAMEA2621052	MetaG	TARA_68	DCM	0.8 - 2000	322129584	47608420	44334976	37644842	ERS490311	ERR599236	http://www.ebi.ac.uk/ena/data/view/ERS490311	68DCM1GGZZ11
TARA_N000000720	SAMEA2621052	MetaT	TARA_68	DCM	0.8 - 2000	409090176	236541571	226300238	217116517	ERS490311	ERR1719407,ERR1719482	http://www.ebi.ac.uk/ena/data/view/ERS490311	68DCM1GGZZ14
TARA_N000000703	SAMEA2621055	MetaG	TARA_68	DCM	5 - 20	342536444	18924175	6238482	5904414	ERS490314	ERR599229	http://www.ebi.ac.uk/ena/data/view/ERS490314	68DCM1MMQQ12
TARA_N000000703	SAMEA2621055	MetaT	TARA_68	DCM	5 - 20	397899114	300165147	241167842	198977848	ERS490314	ERR1712183,ERR1712119	http://www.ebi.ac.uk/ena/data/view/ERS490314	68DCM1MMQQ14
TARA_N000000711	SAMEA2657061	MetaG	TARA_68	DCM	180 - 2000	231410790	39750036	35689240	30438929	ERS490294	ERR599259,ERR1726630	http://www.ebi.ac.uk/ena/data/view/ERS490294	68DCM1SSUU11
TARA_N000000711	SAMEA2657061	MetaT	TARA_68	DCM	180 - 2000	471699826	407701798	305171084	293656421	ERS490294	ERR1719466,ERR1719427	http://www.ebi.ac.uk/ena/data/view/ERS490294	68DCM2SSUU14
TARA_N000000713	SAMEA2621006	MetaG	TARA_68	MES	0.8 - 3	280962332	11595289	10562150	8519675	ERS490241	ERR599248	http://www.ebi.ac.uk/ena/data/view/ERS490241	68MES1GGKK11
TARA_N000000713	SAMEA2621006	MetaT	TARA_68	MES	0.8 - 3	228381286	167346657	130972074	104717614	ERS490241	ERR1712202,ERR1712096	http://www.ebi.ac.uk/ena/data/view/ERS490241	68MES1GGKK14
TARA_N000000722	SAMEA2621029	MetaG	TARA_68	SRF	0.8 - 5	321213290	54882687	50825036	43964757	ERS490281	ERR599257	http://www.ebi.ac.uk/ena/data/view/ERS490281	68SUR1GGMM11
TARA_N000000722	SAMEA2621029	MetaT	TARA_68	SRF	0.8 - 5	397710764	263378854	235900597	227238847	ERS490281	ERR1719484,ERR1719344	http://www.ebi.ac.uk/ena/data/view/ERS490281	68SUR1GGMM14
TARA_N000000701	SAMEA2657009	MetaG	TARA_68	SRF	5 - 20	352011272	8658442	3511431	3130438	ERS490261	ERR599223	http://www.ebi.ac.uk/ena/data/view/ERS490261	68SUR1MMQQ12
TARA_N000000701	SAMEA2657009	MetaT	TARA_68	SRF	5 - 20	418585224	273602596	173588594	165935013	ERS490261	ERR1719442,ERR1719291	http://www.ebi.ac.uk/ena/data/view/ERS490261	68SUR1MMQQ14
TARA_N000000705	SAMEA2657082	MetaG	TARA_68	SRF	20 - 180	340271208	83772758	71836587	61424166	ERS490256	ERR599304	http://www.ebi.ac.uk/ena/data/view/ERS490256	68SUR1QQSS11
TARA_N000000709	SAMEA2657073	MetaG	TARA_68	SRF	180 - 2000	360316568	54988036	47254053	38649082	ERS490253	ERR599243	http://www.ebi.ac.uk/ena/data/view/ERS490253	68SUR1SSUU11
TARA_N000000709	SAMEA2657073	MetaT	TARA_68	SRF	180 - 2000	463890250	398988159	299370291	285048655	ERS490253	ERR1719508,ERR1719186	http://www.ebi.ac.uk/ena/data/view/ERS490253	68SUR1SSUU14
TARA_N000000705	SAMEA2657082	MetaT	TARA_68	SRF	20 - 180	428697186	369303522	295341627	285700126	ERS490256	ERR1719418,ERR1719501	http://www.ebi.ac.uk/ena/data/view/ERS490256	68SUR2QQSS14
TARA_N000000678	SAMEA2621082	MetaG	TARA_70	SRF	0.8 - 5	301556840	44214066	42432977	36738353	ERS490343	ERR599305	http://www.ebi.ac.uk/ena/data/view/ERS490343	70SUR1GGMM11
TARA_N000000678	SAMEA2621082	MetaT	TARA_70	SRF	0.8 - 5	340732858	226201768	161527108	118769007	ERS490343	ERR1712094,ERR1711924	http://www.ebi.ac.uk/ena/data/view/ERS490343	70SUR1GGMM14
TARA_N000000674	SAMEA2621080	MetaG	TARA_70	SRF	0.8 - 2000	285707486	40398687	35190860	29604996	ERS490341	ERR599331	http://www.ebi.ac.uk/ena/data/view/ERS490341	70SUR1GGZZ11
TARA_N000000674	SAMEA2621080	MetaT	TARA_70	SRF	0.8 - 2000	371746872	217146973	207512895	197921181	ERS490341	ERR1719486,ERR1719451	http://www.ebi.ac.uk/ena/data/view/ERS490341	70SUR1GGZZ14
TARA_N000000682	SAMEA2656958	MetaG	TARA_70	SRF	5 - 20	251398130	20470596	17941366	12030852	ERS490366	ERR599241,ERR1726969	http://www.ebi.ac.uk/ena/data/view/ERS490366	70SUR1MMQQ11
TARA_N000000682	SAMEA2656958	MetaT	TARA_70	SRF	5 - 20	416728720	223815304	195641933	184077985	ERS490366	ERR1719517,ERR1719221	http://www.ebi.ac.uk/ena/data/view/ERS490366	70SUR1MMQQ14
TARA_N000000662	SAMEA2656971	MetaG	TARA_70	SRF	20 - 180	201065198	45184544	42977249	36974811	ERS490362	ERR599258,ERR1726899	http://www.ebi.ac.uk/ena/data/view/ERS490362	70SUR1QQSS11
TARA_N000000662	SAMEA2656971	MetaT	TARA_70	SRF	20 - 180	461185850	387276069	340838838	329193116	ERS490362	ERR1719225,ERR1719340	http://www.ebi.ac.uk/ena/data/view/ERS490362	70SUR1QQSS14
TARA_N000000666	SAMEA2657034	MetaG	TARA_70	SRF	180 - 2000	305105002	64076115	58071695	50196444	ERS490356	ERR599313	http://www.ebi.ac.uk/ena/data/view/ERS490356	70SUR1SSUU11
TARA_N000000666	SAMEA2657034	MetaT	TARA_70	SRF	180 - 2000	459992392	409043348	261004747	253456664	ERS490356	ERR1719153,ERR1719260	http://www.ebi.ac.uk/ena/data/view/ERS490356	70SUR1SSUU14
TARA_N000000833	SAMEA2621169	MetaG	TARA_72	DCM	0.8 - 5	331679506	40771121	38164954	32140166	ERS490490	ERR599307	http://www.ebi.ac.uk/ena/data/view/ERS490490	72DCM0GGMM11
TARA_N000000837	SAMEA2657100	MetaG	TARA_72	DCM	5 - 20	380515298	18724706	15112491	8937241	ERS490503	ERR599317	http://www.ebi.ac.uk/ena/data/view/ERS490503	72DCM0MMQQ11
TARA_N000000841	SAMEA2656972	MetaG	TARA_72	DCM	20 - 180	324102788	75282614	69661643	59925181	ERS490499	ERR599292	http://www.ebi.ac.uk/ena/data/view/ERS490499	72DCM0QQSS11
TARA_N000000845	SAMEA2657053	MetaG	TARA_72	DCM	180 - 2000	373291686	79196454	66701593	57000154	ERS490473	ERR599287	http://www.ebi.ac.uk/ena/data/view/ERS490473	72DCM0SSUU11
TARA_N000000833	SAMEA2621169	MetaT	TARA_72	DCM	0.8 - 5	365418884	202436187	163508661	119996745	ERS490490	ERR1712057,ERR1711959	http://www.ebi.ac.uk/ena/data/view/ERS490490	72DCM1GGMM14
TARA_N000000837	SAMEA2657100	MetaT	TARA_72	DCM	5 - 20	351048688	194908114	148088658	106562723	ERS490503	ERR1712190,ERR1712056	http://www.ebi.ac.uk/ena/data/view/ERS490503	72DCM1MMQQ14
TARA_N000000841	SAMEA2656972	MetaT	TARA_72	DCM	20 - 180	419303568	357276922	316273716	290990184	ERS490499	ERR1711962,ERR1712180	http://www.ebi.ac.uk/ena/data/view/ERS490499	72DCM1QQSS14
TARA_N000000845	SAMEA2657053	MetaT	TARA_72	DCM	180 - 2000	318456780	139077361	112085025	75233565	ERS490473	ERR1712236,ERR1712215	http://www.ebi.ac.uk/ena/data/view/ERS490473	72DCM1SSUU15
TARA_N000000835	SAMEA2656989	MetaG	TARA_72	SRF	5 - 20	376719634	62459727	17342591	15750732	ERS490467	ERR599204	http://www.ebi.ac.uk/ena/data/view/ERS490467	72SUR0MMQQ12
TARA_N000000839	SAMEA2656961	MetaG	TARA_72	SRF	20 - 180	317556586	66737347	59396565	50907093	ERS490463	ERR599256	http://www.ebi.ac.uk/ena/data/view/ERS490463	72SUR0QQSS11
TARA_N000000843	SAMEA2657090	MetaG	TARA_72	SRF	180 - 2000	363798188	72934178	59133818	52140511	ERS490457	ERR599286	http://www.ebi.ac.uk/ena/data/view/ERS490457	72SUR0SSUU11
TARA_N000000839	SAMEA2656961	MetaT	TARA_72	SRF	20 - 180	443493888	371281252	268702002	233990965	ERS490463	ERR1712156,ERR1712109	http://www.ebi.ac.uk/ena/data/view/ERS490463	72SUR1QQSS14
TARA_N000000843	SAMEA2657090	MetaT	TARA_72	SRF	180 - 2000	459942978	369959663	337164330	309960798	ERS490457	ERR1711899,ERR1712223	http://www.ebi.ac.uk/ena/data/view/ERS490457	72SUR1SSUU14
TARA_N000000836	SAMEA2731714	MetaT	TARA_72	SRF	5 - 20	401314316	233342434	197463533	143400265	ERS490468	ERR1711948,ERR1712039	http://www.ebi.ac.uk/ena/data/view/ERS490468	72SUR2MMQQ14
TARA_N000000868	SAMEA2657101	MetaG	TARA_76	DCM	5 - 20	228620124	15293354	14019246	9876972	ERS490626	ERR599329,ERR1726780	http://www.ebi.ac.uk/ena/data/view/ERS490626	76DCM1MMQQ11
TARA_N000000868	SAMEA2657101	MetaT	TARA_76	DCM	5 - 20	369548672	227047461	181045490	140049859	ERS490626	ERR1712186,ERR1712061	http://www.ebi.ac.uk/ena/data/view/ERS490626	76DCM1MMQQ14
TARA_N000000876	SAMEA2656998	MetaG	TARA_76	DCM	20 - 180	185623816	39579888	37314880	31533709	ERS490618	ERR1726950,ERR599333,ERR1726607	http://www.ebi.ac.uk/ena/data/view/ERS490618	76DCM1QQSS11
TARA_N000000876	SAMEA2656998	MetaT	TARA_76	DCM	20 - 180	440008422	310660417	280680955	268388172	ERS490618	ERR1719195,ERR1719325	http://www.ebi.ac.uk/ena/data/view/ERS490618	76DCM1QQSS14
TARA_N000000884	SAMEA2656962	MetaG	TARA_76	DCM	180 - 2000	211470692	42925605	37993534	31878624	ERS490594	ERR1726565,ERR599303	http://www.ebi.ac.uk/ena/data/view/ERS490594	76DCM1SSUU11
TARA_N000000884	SAMEA2656962	MetaT	TARA_76	DCM	180 - 2000	498921260	413111429	352089656	338919013	ERS490594	ERR1719369,ERR1719315	http://www.ebi.ac.uk/ena/data/view/ERS490594	76DCM1SSUU14
TARA_N000000852	SAMEA2621208	MetaG	TARA_76	SRF	0.8 - 2000	216731248	19276765	17813619	13567663	ERS490552	ERR599253,ERR1740326	http://www.ebi.ac.uk/ena/data/view/ERS490552	76SUR1GGZZ11
TARA_N000000863	SAMEA2657095	MetaG	TARA_76	SRF	5 - 20	247870008	11465988	9550012	4818359	ERS490582	ERR1726626,ERR599332	http://www.ebi.ac.uk/ena/data/view/ERS490582	76SUR1MMQQ11
TARA_N000000871	SAMEA2657030	MetaG	TARA_76	SRF	20 - 180	258543268	53483010	49961387	42227771	ERS490572	ERR1726937,ERR599326,ERR1726731	http://www.ebi.ac.uk/ena/data/view/ERS490572	76SUR1QQSS11
TARA_N000000879	SAMEA2657091	MetaG	TARA_76	SRF	180 - 2000	271138156	46718495	41566433	35646427	ERS490564	ERR1726678,ERR599336	http://www.ebi.ac.uk/ena/data/view/ERS490564	76SUR1SSUU11
TARA_N000000879	SAMEA2657091	MetaT	TARA_76	SRF	180 - 2000	454934442	394793448	337695031	325941859	ERS490564	ERR1719357,ERR1719268	http://www.ebi.ac.uk/ena/data/view/ERS490564	76SUR1SSUU14
TARA_N000000852	SAMEA2621208	MetaT	TARA_76	SRF	0.8 - 2000	327019784	185923217	126366256	86322514	ERS490552	ERR1712031,ERR1712046	http://www.ebi.ac.uk/ena/data/view/ERS490552	76SUR2GGZZ14
TARA_N000000871	SAMEA2657030	MetaT	TARA_76	SRF	20 - 180	379030838	257085619	211736714	175957496	ERS490572	ERR1712079,ERR1712073	http://www.ebi.ac.uk/ena/data/view/ERS490572	76SUR2QQSS14
TARA_N000000864	SAMEA2732954	MetaT	TARA_76	SRF	5 - 20	380056960	220258307	188081604	140856952	ERS490583	ERR1712217,ERR1711870	http://www.ebi.ac.uk/ena/data/view/ERS490583	76SUR7MMQQ14
TARA_N000000618	SAMEA2621280	MetaG	TARA_78	DCM	0.8 - 2000	250686388	33144112	31041058	25992024	ERS490699	ERR599240,ERR1740324	http://www.ebi.ac.uk/ena/data/view/ERS490699	78DCM1GGZZ11
TARA_N000000618	SAMEA2621280	MetaT	TARA_78	DCM	0.8 - 2000	383913274	293665891	258562285	229744756	ERS490699	ERR1711887,ERR1711970	http://www.ebi.ac.uk/ena/data/view/ERS490699	78DCM1GGZZ14
TARA_N000001512	SAMEA2657102	MetaG	TARA_78	DCM	20 - 180	294342852	56024577	51498944	43928042	ERS490712	ERR599262	http://www.ebi.ac.uk/ena/data/view/ERS490712	78DCM1QQSS11
TARA_N000001512	SAMEA2657102	MetaT	TARA_78	DCM	20 - 180	388004402	216009136	181109658	142202163	ERS490712	ERR1711863,ERR1712001	http://www.ebi.ac.uk/ena/data/view/ERS490712	78DCM1QQSS14
TARA_N000001516	SAMEA2657042	MetaG	TARA_78	DCM	180 - 2000	199255884	41846289	37642155	31745719	ERS490708	ERR1726825,ERR599265	http://www.ebi.ac.uk/ena/data/view/ERS490708	78DCM1SSUU11
TARA_N000001516	SAMEA2657042	MetaT	TARA_78	DCM	180 - 2000	335568308	95356818	68237310	42100672	ERS490708	ERR1711891,ERR1711888	http://www.ebi.ac.uk/ena/data/view/ERS490708	78DCM1SSUU14
TARA_N000000616	SAMEA2621263	MetaG	TARA_78	SRF	0.8 - 2000	361001630	50199890	42534553	35961957	ERS490668	ERR599237	http://www.ebi.ac.uk/ena/data/view/ERS490668	78SUR1GGZZ11
TARA_N000000616	SAMEA2621263	MetaT	TARA_78	SRF	0.8 - 2000	268831054	210173570	85783160	39475951	ERS490668	ERR1712220,ERR1711908	http://www.ebi.ac.uk/ena/data/view/ERS490668	78SUR1GGZZ14
TARA_N000000625	SAMEA2657029	MetaG	TARA_78	SRF	5 - 20	299128418	14416401	11296369	6369314	ERS490687	ERR599250	http://www.ebi.ac.uk/ena/data/view/ERS490687	78SUR1MMQQ11
TARA_N000000625	SAMEA2657029	MetaT	TARA_78	SRF	5 - 20	303416600	196659074	138096320	89736626	ERS490687	ERR1013385,ERR1013384	http://www.ebi.ac.uk/ena/data/view/ERS490687	78SUR1MMQQ14
TARA_N000001510	SAMEA2657067	MetaG	TARA_78	SRF	20 - 180	275237420	45656443	38747693	31046786	ERS490683	ERR599263	http://www.ebi.ac.uk/ena/data/view/ERS490683	78SUR1QQSS11
TARA_N000001510	SAMEA2657067	MetaT	TARA_78	SRF	20 - 180	332293540	157754552	122663988	89579872	ERS490683	ERR1711876,ERR1712242	http://www.ebi.ac.uk/ena/data/view/ERS490683	78SUR1QQSS14
TARA_N000001514	SAMEA2656977	MetaG	TARA_78	SRF	180 - 2000	287204964	50305070	36183285	30859514	ERS490679	ERR599245	http://www.ebi.ac.uk/ena/data/view/ERS490679	78SUR1SSUU11
TARA_N000001514	SAMEA2656977	MetaT	TARA_78	SRF	180 - 2000	413969664	364677378	274499520	263397002	ERS490679	ERR1719285,ERR1719173	http://www.ebi.ac.uk/ena/data/view/ERS490679	78SUR1SSUU14
TARA_A200000158	SAMEA2591077	MetaG	TARA_7	DCM	0.8 - 5	526894554	62448126	54100130	43680370	ERS477956	ERR315803,ERR315811,ERR538182	http://www.ebi.ac.uk/ena/data/view/ERS477956	7DCM1GGMM11
TARA_A200000148	SAMEA2591082	MetaG	TARA_7	DCM	5 - 20	424280716	39405866	37190457	29657571	ERS477961	ERR538181	http://www.ebi.ac.uk/ena/data/view/ERS477961	7DCM1MMQQ11
TARA_A200000150	SAMEA2591078	MetaG	TARA_7	DCM	5 - 20	702307764	42025760	34666215	18190644	ERS477957	ERR315804,ERR315799,ERR315816,ERR315806,ERR315818	http://www.ebi.ac.uk/ena/data/view/ERS477957	7DCM1MMQQ12
TARA_A200000102	SAMEA2611382	MetaG	TARA_7	DCM	20 - 180	604763734	91898035	82981592	68080965	ERS477973	ERR538176,ERR315809	http://www.ebi.ac.uk/ena/data/view/ERS477973	7DCM1QQSS11
TARA_A200000158	SAMEA2591077	MetaT	TARA_7	DCM	0.8 - 5	344737150	140752980	131040631	123779784	ERS477956	ERR550537	http://www.ebi.ac.uk/ena/data/view/ERS477956	7DCM2GGMM14
TARA_A200000150	SAMEA2591078	MetaT	TARA_7	DCM	5 - 20	268627038	184090278	142048815	108028255	ERS477957	ERR550388	http://www.ebi.ac.uk/ena/data/view/ERS477957	7DCM2MMQQ14
TARA_A200000179	SAMEA2625588	MetaT	TARA_7	DCM	20 - 180	371477486	285408625	231454292	196422590	ERS477972	ERR550387,ERR550402	http://www.ebi.ac.uk/ena/data/view/ERS477972	7DCM6QQSS14
TARA_A200000123	SAMEA2591060	MetaG	TARA_7	SRF	0.8 - 5	549473594	49239111	42109086	32999306	ERS477934	ERR315802,ERR315821	http://www.ebi.ac.uk/ena/data/view/ERS477934	7SUR1GGMM11
TARA_A200000139	SAMEA2611380	MetaG	TARA_7	SRF	20 - 180	596993452	102367177	91870039	75611772	ERS477943	ERR538183,ERR315827	http://www.ebi.ac.uk/ena/data/view/ERS477943	7SUR1QQSS11
TARA_A200000123	SAMEA2591060	MetaT	TARA_7	SRF	0.8 - 5	258519466	151842542	131030648	104833535	ERS477934	ERR550396,ERR550403	http://www.ebi.ac.uk/ena/data/view/ERS477934	7SUR2GGMM14
TARA_A200000139	SAMEA2611380	MetaT	TARA_7	SRF	20 - 180	320147890	247157743	189249452	155209518	ERS477943	ERR550381,ERR550393	http://www.ebi.ac.uk/ena/data/view/ERS477943	7SUR3QQSS14
TARA_N000001485	SAMEA2621337	MetaG	TARA_80	DCM	0.8 - 5	423771496	53308282	50328971	43109558	ERS490792	ERR868483	http://www.ebi.ac.uk/ena/data/view/ERS490792	80DCM1GGMM11
TARA_N000001489	SAMEA2621339	MetaG	TARA_80	DCM	5 - 20	419255242	75275561	65547601	56599049	ERS490794	ERR1726906	http://www.ebi.ac.uk/ena/data/view/ERS490794	80DCM1MMQQ11
TARA_N000001489	SAMEA2621339	MetaT	TARA_80	DCM	5 - 20	292918568	155033797	118982632	72005329	ERS490794	ERR1739840,ERR1739842	http://www.ebi.ac.uk/ena/data/view/ERS490794	80DCM1MMQQ14
TARA_N000001473	SAMEA2732399	MetaG	TARA_80	DCM	20 - 180	450272860	75367049	70737825	59580676	ERS490778	ERR1726758	http://www.ebi.ac.uk/ena/data/view/ERS490778	80DCM1QQSS11
TARA_N000001473	SAMEA2732399	MetaT	TARA_80	DCM	20 - 180	345788952	194483008	163963705	130559690	ERS490778	ERR1739844,ERR1739846	http://www.ebi.ac.uk/ena/data/view/ERS490778	80DCM1QQSS14
TARA_N000001477	SAMEA2732344	MetaG	TARA_80	DCM	180 - 2000	421272348	82492869	72139104	59762670	ERS490774	ERR1726648	http://www.ebi.ac.uk/ena/data/view/ERS490774	80DCM1SSUU11
TARA_N000001477	SAMEA2732344	MetaT	TARA_80	DCM	180 - 2000	501552612	425993426	303244458	291682340	ERS490774	ERR1719431,ERR1719435	http://www.ebi.ac.uk/ena/data/view/ERS490774	80DCM1SSUU14
TARA_N000001478	SAMEA2621316	MetaG	TARA_80	SRF	0.8 - 2000	407117562	53404769	47532159	39941962	ERS490752	ERR1726733	http://www.ebi.ac.uk/ena/data/view/ERS490752	80SUR0GGZZ11
TARA_N000001491	SAMEA2621315	MetaG	TARA_80	SRF	0.8 - 5	397406080	61394795	56800150	49378802	ERS490751	ERR868387	http://www.ebi.ac.uk/ena/data/view/ERS490751	80SUR1GGMM11
TARA_N000001491	SAMEA2621315	MetaT	TARA_80	SRF	0.8 - 5	389357552	238657387	190328338	149807860	ERS490751	ERR1711967,ERR1712070	http://www.ebi.ac.uk/ena/data/view/ERS490751	80SUR1GGMM14
TARA_N000001478	SAMEA2621316	MetaT	TARA_80	SRF	0.8 - 2000	420114608	186384981	175656992	164994932	ERS490752	ERR1719475,ERR1719446	http://www.ebi.ac.uk/ena/data/view/ERS490752	80SUR1GGZZ14
TARA_N000001499	SAMEA2732299	MetaG	TARA_80	SRF	20 - 180	386289714	62817718	57526740	47665263	ERS490768	ERR1726636	http://www.ebi.ac.uk/ena/data/view/ERS490768	80SUR1QQSS11
TARA_N000001499	SAMEA2732299	MetaT	TARA_80	SRF	20 - 180	500109986	304098323	243597640	227739668	ERS490768	ERR1719330,ERR1719512	http://www.ebi.ac.uk/ena/data/view/ERS490768	80SUR1QQSS14
TARA_N000001503	SAMEA2732231	MetaG	TARA_80	SRF	180 - 2000	470287756	74060183	55964823	48004758	ERS490761	ERR1726819	http://www.ebi.ac.uk/ena/data/view/ERS490761	80SUR1SSUU11
TARA_N000001503	SAMEA2732231	MetaT	TARA_80	SRF	180 - 2000	526403938	445239990	283999333	270798248	ERS490761	ERR1719376,ERR1719489	http://www.ebi.ac.uk/ena/data/view/ERS490761	80SUR1SSUU14
TARA_N000001424	SAMEA2732401	MetaG	TARA_81	DCM	180 - 2000	420032154	70765440	57647670	43279691	ERS490832	ERR1726573	http://www.ebi.ac.uk/ena/data/view/ERS490832	81DCM01SSUU11
TARA_N000001424	SAMEA2732401	MetaT	TARA_81	DCM	180 - 2000	463491004	346024606	279306384	267574037	ERS490832	ERR1740123,ERR1740116	http://www.ebi.ac.uk/ena/data/view/ERS490832	81DCM01SSUU14
TARA_N000001430	SAMEA2732530	MetaG	TARA_81	DCM	5 - 20	442964958	25435135	16681586	9982216	ERS490841	ERR1726530	http://www.ebi.ac.uk/ena/data/view/ERS490841	81DCM1MMQQ11
TARA_N000001430	SAMEA2732530	MetaT	TARA_81	DCM	5 - 20	518872910	324704769	271265093	253655367	ERS490841	ERR1740120,ERR1740121	http://www.ebi.ac.uk/ena/data/view/ERS490841	81DCM1MMQQ14
TARA_N000001426	SAMEA2732468	MetaG	TARA_81	DCM	20 - 180	400232336	88752060	73304229	56565044	ERS490836	ERR1726706	http://www.ebi.ac.uk/ena/data/view/ERS490836	81DCM1QQSS11
TARA_N000001426	SAMEA2732468	MetaT	TARA_81	DCM	20 - 180	553856004	446051162	352392772	338350753	ERS490836	ERR1740129,ERR1740122	http://www.ebi.ac.uk/ena/data/view/ERS490836	81DCM1QQSS14
TARA_N000001436	SAMEA2621362	MetaG	TARA_81	SRF	0.8 - 5	362982552	42188510	37685583	30848271	ERS490817	ERR868372	http://www.ebi.ac.uk/ena/data/view/ERS490817	81SUR1GGMM11
TARA_N000001436	SAMEA2621362	MetaT	TARA_81	SRF	0.8 - 5	467261852	211073566	201091439	188587416	ERS490817	ERR1740127,ERR1740138	http://www.ebi.ac.uk/ena/data/view/ERS490817	81SUR1GGMM14
TARA_N000001428	SAMEA2732891	MetaG	TARA_81	SRF	20 - 180	294008820	41333674	37333232	30761645	ERS490871	ERR1726853	http://www.ebi.ac.uk/ena/data/view/ERS490871	81SUR1QQSS11
TARA_N000001428	SAMEA2732891	MetaT	TARA_81	SRF	20 - 180	426907492	328731999	280740027	243182311	ERS490871	ERR1739839,ERR1739838	http://www.ebi.ac.uk/ena/data/view/ERS490871	81SUR1QQSS14
TARA_N000001396	SAMEA2621440	MetaG	TARA_82	DCM	20 - 150	286028120	60843709	5232476	5023766	ERS490945	ERR599209	http://www.ebi.ac.uk/ena/data/view/ERS490945	82DCM00QQRR12
TARA_N000001396	SAMEA2621440	MetaT	TARA_82	DCM	20 - 150	333087662	253419736	189029959	144914774	ERS490945	ERR1712008,ERR1711956	http://www.ebi.ac.uk/ena/data/view/ERS490945	82DCM01QQRR14
TARA_N000001384	SAMEA2621436	MetaG	TARA_82	DCM	0.8 - 2000	311875042	63388279	54664872	46690268	ERS490941	ERR599319	http://www.ebi.ac.uk/ena/data/view/ERS490941	82DCM0GGZZ11
TARA_N000001400	SAMEA2657035	MetaG	TARA_82	DCM	180 - 2000	310075590	38216806	28533646	24029419	ERS490922	ERR599279	http://www.ebi.ac.uk/ena/data/view/ERS490922	82DCM0SSUU11
TARA_N000001384	SAMEA2621436	MetaT	TARA_82	DCM	0.8 - 2000	405648768	307061689	267538944	224069556	ERS490941	ERR1711935,ERR1712021	http://www.ebi.ac.uk/ena/data/view/ERS490941	82DCM1GGZZ14
TARA_N000001400	SAMEA2657035	MetaT	TARA_82	DCM	180 - 2000	343064636	281762105	245450240	211877271	ERS490922	ERR1712128,ERR1712106	http://www.ebi.ac.uk/ena/data/view/ERS490922	82DCM1SSUU14
TARA_N000001386	SAMEA2621412	MetaG	TARA_82	SRF	0.8 - 5	413831578	81883703	73831796	63402034	ERS490896	ERR599298	http://www.ebi.ac.uk/ena/data/view/ERS490896	82SUR0GGMM11
TARA_N000001382	SAMEA2621410	MetaG	TARA_82	SRF	0.8 - 2000	296217814	54153251	45422383	38679275	ERS490894	ERR599293	http://www.ebi.ac.uk/ena/data/view/ERS490894	82SUR0GGZZ11
TARA_N000001390	SAMEA2657104	MetaG	TARA_82	SRF	5 - 20	309093278	11360692	4534650	3720988	ERS490915	ERR599232	http://www.ebi.ac.uk/ena/data/view/ERS490915	82SUR0MMQQ12
TARA_N000001394	SAMEA2657078	MetaG	TARA_82	SRF	20 - 180	299920520	53453407	45027497	36805041	ERS490911	ERR599306	http://www.ebi.ac.uk/ena/data/view/ERS490911	82SUR0QQSS11
TARA_N000001398	SAMEA2656994	MetaG	TARA_82	SRF	180 - 2000	321317292	37946538	28543537	24010722	ERS490905	ERR599234	http://www.ebi.ac.uk/ena/data/view/ERS490905	82SUR0SSUU11
TARA_N000001386	SAMEA2621412	MetaT	TARA_82	SRF	0.8 - 5	399345252	261151205	244466536	234084205	ERS490896	ERR1719149,ERR1719424	http://www.ebi.ac.uk/ena/data/view/ERS490896	82SUR1GGMM14
TARA_N000001390	SAMEA2657104	MetaT	TARA_82	SRF	5 - 20	360570838	269457193	211242788	166844518	ERS490915	ERR1712194,ERR1712085	http://www.ebi.ac.uk/ena/data/view/ERS490915	82SUR1MMQQ14
TARA_N000001398	SAMEA2656994	MetaT	TARA_82	SRF	180 - 2000	443387934	390146211	337996244	304583320	ERS490905	ERR1712123,ERR1711892	http://www.ebi.ac.uk/ena/data/view/ERS490905	82SUR1SSUU14
TARA_N000001382	SAMEA2621410	MetaT	TARA_82	SRF	0.8 - 2000	393426806	260167547	228319476	188282498	ERS490894	ERR1712153,ERR1712086	http://www.ebi.ac.uk/ena/data/view/ERS490894	82SUR2GGZZ14
TARA_N000001394	SAMEA2657078	MetaT	TARA_82	SRF	20 - 180	330530980	238246890	167918542	119077246	ERS490911	ERR1712129,ERR1712204	http://www.ebi.ac.uk/ena/data/view/ERS490911	82SUR2QQSS14
TARA_N000001376	SAMEA2621474	MetaG	TARA_83	SRF	5 - 20	387596768	2270602	845644	765631	ERS490981	ERR1700898	http://www.ebi.ac.uk/ena/data/view/ERS490981	83SUR0MMQQ12
TARA_N000001380	SAMEA2732412	MetaG	TARA_83	SRF	180 - 2000	375088604	51689761	38560025	33977758	ERS490995	ERR1726928	http://www.ebi.ac.uk/ena/data/view/ERS490995	83SUR0SSUU11
TARA_N000001374	SAMEA2621470	MetaG	TARA_83	SRF	0.8 - 5	335710694	44007555	40111862	33529541	ERS490977	ERR868388	http://www.ebi.ac.uk/ena/data/view/ERS490977	83SUR1GGMM11
TARA_N000001374	SAMEA2621470	MetaT	TARA_83	SRF	0.8 - 5	392454868	249811939	202606691	193755642	ERS490977	ERR1740125,ERR1740126	http://www.ebi.ac.uk/ena/data/view/ERS490977	83SUR1GGMM14
TARA_N000001372	SAMEA2621468	MetaG	TARA_83	SRF	0.8 - 2000	378489094	51188183	43777716	35142551	ERS490975	ERR1726572	http://www.ebi.ac.uk/ena/data/view/ERS490975	83SUR1GGZZ11
TARA_N000001377	SAMEA2621475	MetaT	TARA_83	SRF	5 - 20	309373464	252234010	198804845	159194869	ERS490982	ERR1712071,ERR1712191	http://www.ebi.ac.uk/ena/data/view/ERS490982	83SUR1MMQQ14
TARA_N000001380	SAMEA2732412	MetaT	TARA_83	SRF	180 - 2000	338003772	292483095	220860195	212125208	ERS490995	ERR1740119,ERR1740128	http://www.ebi.ac.uk/ena/data/view/ERS490995	83SUR1SSUU14
TARA_N000001372	SAMEA2621468	MetaT	TARA_83	SRF	0.8 - 2000	266685686	158616642	132551978	98240780	ERS490975	ERR1712127,ERR1712231	http://www.ebi.ac.uk/ena/data/view/ERS490975	83SUR4GGZZ14
TARA_N000001438	SAMEA2621498	MetaG	TARA_84	SRF	0.8 - 5	301358538	55446312	51045208	42726252	ERS491012	ERR599254	http://www.ebi.ac.uk/ena/data/view/ERS491012	84SUR0GGMM11
TARA_N000001006	SAMEA2621496	MetaG	TARA_84	SRF	0.8 - 2000	268266484	37897394	28422849	19553007	ERS491010	ERR1740325,ERR599270	http://www.ebi.ac.uk/ena/data/view/ERS491010	84SUR0GGZZ11
TARA_N000001440	SAMEA2657096	MetaG	TARA_84	SRF	5 - 20	322459212	23270989	20182133	16734995	ERS491032	ERR599224	http://www.ebi.ac.uk/ena/data/view/ERS491032	84SUR0MMQQ12
TARA_N000001442	SAMEA2657033	MetaG	TARA_84	SRF	20 - 180	286616050	40222991	28119345	17149797	ERS491028	ERR599283	http://www.ebi.ac.uk/ena/data/view/ERS491028	84SUR0QQSS11
TARA_N000001362	SAMEA2657049	MetaG	TARA_84	SRF	180 - 2000	342216182	40333487	29534072	24587007	ERS491021	ERR599291	http://www.ebi.ac.uk/ena/data/view/ERS491021	84SUR0SSUU11
TARA_N000001438	SAMEA2621498	MetaT	TARA_84	SRF	0.8 - 5	369399294	240997550	210190924	169570730	ERS491012	ERR1711865,ERR1712028	http://www.ebi.ac.uk/ena/data/view/ERS491012	84SUR1GGMM14
TARA_N000001006	SAMEA2621496	MetaT	TARA_84	SRF	0.8 - 2000	411141586	222307328	210454615	199329156	ERS491010	ERR1719162,ERR1719157	http://www.ebi.ac.uk/ena/data/view/ERS491010	84SUR1GGZZ14
TARA_N000001442	SAMEA2657033	MetaT	TARA_84	SRF	20 - 180	402007314	259774900	226944003	215831286	ERS491028	ERR1719148,ERR1719491	http://www.ebi.ac.uk/ena/data/view/ERS491028	84SUR1QQSS14
TARA_N000001362	SAMEA2657049	MetaT	TARA_84	SRF	180 - 2000	514347708	454693592	324056033	314313333	ERS491021	ERR1719196,ERR1719483	http://www.ebi.ac.uk/ena/data/view/ERS491021	84SUR1SSUU14
TARA_N000001440	SAMEA2657096	MetaT	TARA_84	SRF	5 - 20	355311204	263012612	230647074	178263617	ERS491032	ERR1712238,ERR1712161	http://www.ebi.ac.uk/ena/data/view/ERS491032	84SUR2MMQQ14
TARA_N000001030	SAMEA2621544	MetaG	TARA_85	DCM	0.8 - 5	355245208	94163931	85564028	73559284	ERS491103	ERR599325	http://www.ebi.ac.uk/ena/data/view/ERS491103	85DCM0GGMM11
TARA_N000001026	SAMEA2621542	MetaG	TARA_85	DCM	0.8 - 2000	353387586	73284325	59169385	49632479	ERS491101	ERR599239	http://www.ebi.ac.uk/ena/data/view/ERS491101	85DCM0GGZZ11
TARA_N000001034	SAMEA2656966	MetaG	TARA_85	DCM	5 - 20	251035028	22077884	4767045	4202018	ERS491086	ERR599206,ERR1740327	http://www.ebi.ac.uk/ena/data/view/ERS491086	85DCM0MMQQ12
TARA_N000001042	SAMEA2657068	MetaG	TARA_85	DCM	180 - 2000	348315080	32174742	21825067	18466288	ERS491078	ERR599310	http://www.ebi.ac.uk/ena/data/view/ERS491078	85DCM0SSUU11
TARA_N000001030	SAMEA2621544	MetaT	TARA_85	DCM	0.8 - 5	428051614	331228938	294090428	255292072	ERS491103	ERR1712166,ERR1712195	http://www.ebi.ac.uk/ena/data/view/ERS491103	85DCM1GGMM14
TARA_N000001026	SAMEA2621542	MetaT	TARA_85	DCM	0.8 - 2000	469566152	263121310	240992509	228654624	ERS491101	ERR1719272,ERR1719345	http://www.ebi.ac.uk/ena/data/view/ERS491101	85DCM1GGZZ14
TARA_N000001034	SAMEA2656966	MetaT	TARA_85	DCM	5 - 20	343182282	254018661	213711926	169726730	ERS491086	ERR1711957,ERR1712160	http://www.ebi.ac.uk/ena/data/view/ERS491086	85DCM1MMQQ14
TARA_N000001019	SAMEA2732536	MetaG	TARA_85	DCM	20 - 180	289294358	75207431	64948921	52157147	ERS491081	ERR599288	http://www.ebi.ac.uk/ena/data/view/ERS491081	85DCM1QQSS11
TARA_N000001019	SAMEA2732536	MetaT	TARA_85	DCM	20 - 180	403288248	296835027	234110209	223923650	ERS491081	ERR1719469,ERR1719246	http://www.ebi.ac.uk/ena/data/view/ERS491081	85DCM1QQSS14
TARA_N000001042	SAMEA2657068	MetaT	TARA_85	DCM	180 - 2000	359355822	308819547	228646836	221334944	ERS491078	ERR1740134,ERR1740137	http://www.ebi.ac.uk/ena/data/view/ERS491078	85DCM1SSUU14
TARA_N000001028	SAMEA2621522	MetaG	TARA_85	SRF	0.8 - 5	285775170	57909272	48187376	39557907	ERS491057	ERR599335	http://www.ebi.ac.uk/ena/data/view/ERS491057	85SUR0GGMM11
TARA_N000001024	SAMEA2621520	MetaG	TARA_85	SRF	0.8 - 2000	316275844	56279139	42014028	32201801	ERS491055	ERR599281	http://www.ebi.ac.uk/ena/data/view/ERS491055	85SUR0GGZZ11
TARA_N000001040	SAMEA2656979	MetaG	TARA_85	SRF	180 - 2000	289022158	21644783	16736217	14347437	ERS491070	ERR599214	http://www.ebi.ac.uk/ena/data/view/ERS491070	85SUR0SSUU12
TARA_N000001024	SAMEA2621520	MetaT	TARA_85	SRF	0.8 - 2000	453293666	319946841	268577166	257954547	ERS491055	ERR1740117,ERR1740115	http://www.ebi.ac.uk/ena/data/view/ERS491055	85SUR1GGZZ14
TARA_N000001017	SAMEA2732415	MetaG	TARA_85	SRF	20 - 180	293402528	68311760	57941919	44502938	ERS491073	ERR599264	http://www.ebi.ac.uk/ena/data/view/ERS491073	85SUR1QQSS11
TARA_N000001017	SAMEA2732415	MetaT	TARA_85	SRF	20 - 180	491865210	388355025	312827648	300411067	ERS491073	ERR1740135,ERR1740139	http://www.ebi.ac.uk/ena/data/view/ERS491073	85SUR1QQSS14
TARA_N000001040	SAMEA2656979	MetaT	TARA_85	SRF	180 - 2000	470528392	406562274	316314352	306702008	ERS491070	ERR1740136,ERR1740124	http://www.ebi.ac.uk/ena/data/view/ERS491070	85SUR1SSUU14
TARA_N000001029	SAMEA2621523	MetaT	TARA_85	SRF	0.8 - 5	470137682	336664468	294921299	280708848	ERS491058	ERR1740133,ERR1740130	http://www.ebi.ac.uk/ena/data/view/ERS491058	85SUR2GGMM14
TARA_N000001299	SAMEA2621772	MetaG	TARA_92	SRF	0.8 - 5	464764696	44086865	37422841	30814594	ERS491398	ERR868413	http://www.ebi.ac.uk/ena/data/view/ERS491398	92SUR1GGMM11
TARA_N000001299	SAMEA2621772	MetaT	TARA_92	SRF	0.8 - 5	477018734	327640417	282674374	272258175	ERS491398	ERR1719503,ERR1719329	http://www.ebi.ac.uk/ena/data/view/ERS491398	92SUR1GGMM14
TARA_N000001309	SAMEA2621768	MetaG	TARA_92	SRF	0.8 - 2000	352045302	36869214	30926407	20773603	ERS491394	ERR1726749,ERR1726645	http://www.ebi.ac.uk/ena/data/view/ERS491394	92SUR1GGZZ11
TARA_N000001309	SAMEA2621768	MetaT	TARA_92	SRF	0.8 - 2000	573948698	374118199	254436265	244783726	ERS491394	ERR1719223,ERR1719276	http://www.ebi.ac.uk/ena/data/view/ERS491394	92SUR1GGZZ14
TARA_N000001301	SAMEA2732696	MetaG	TARA_92	SRF	5 - 20	451091048	44811559	35494902	23378357	ERS491417	ERR1726632	http://www.ebi.ac.uk/ena/data/view/ERS491417	92SUR1MMQQ11
TARA_N000001301	SAMEA2732696	MetaT	TARA_92	SRF	5 - 20	536901064	379740693	286512668	276350092	ERS491417	ERR1719215,ERR1719444	http://www.ebi.ac.uk/ena/data/view/ERS491417	92SUR1MMQQ14
TARA_N000001303	SAMEA2732628	MetaG	TARA_92	SRF	20 - 180	479862694	61442664	46804607	33795543	ERS491412	ERR1726850	http://www.ebi.ac.uk/ena/data/view/ERS491412	92SUR1QQSS11
TARA_N000001303	SAMEA2732628	MetaT	TARA_92	SRF	20 - 180	451995248	362509060	212403112	205280135	ERS491412	ERR1719468,ERR1719360	http://www.ebi.ac.uk/ena/data/view/ERS491412	92SUR1QQSS14
TARA_N000001305	SAMEA2732583	MetaG	TARA_92	SRF	180 - 2000	370964548	44457378	36715480	31047747	ERS491407	ERR1726790,ERR1726895	http://www.ebi.ac.uk/ena/data/view/ERS491407	92SUR1SSUU11
TARA_N000001305	SAMEA2732583	MetaT	TARA_92	SRF	180 - 2000	440953642	383377359	286237360	274550401	ERS491407	ERR1719354,ERR1719457	http://www.ebi.ac.uk/ena/data/view/ERS491407	92SUR1SSUU14
TARA_N000001111	SAMEA2621823	MetaG	TARA_93	DCM	0.8 - 5	470312810	60151992	50664725	41329623	ERS491474	ERR868358	http://www.ebi.ac.uk/ena/data/view/ERS491474	93DCM1GGMM11
TARA_N000001111	SAMEA2621823	MetaT	TARA_93	DCM	0.8 - 5	536046646	242998644	232966553	221719545	ERS491474	ERR1719386,ERR1719265	http://www.ebi.ac.uk/ena/data/view/ERS491474	93DCM1GGMM14
TARA_N000001115	SAMEA2621827	MetaG	TARA_93	DCM	5 - 20	504298868	131418782	10805697	10367892	ERS491478	ERR1700901	http://www.ebi.ac.uk/ena/data/view/ERS491478	93DCM1MMQQ12
TARA_N000001123	SAMEA2732245	MetaG	TARA_93	DCM	180 - 2000	315162084	62979761	52591962	43609243	ERS491460	ERR1726627	http://www.ebi.ac.uk/ena/data/view/ERS491460	93DCM1SSUU11
TARA_N000001123	SAMEA2732245	MetaT	TARA_93	DCM	180 - 2000	458962078	407756379	206590684	199525134	ERS491460	ERR1719496,ERR1719250	http://www.ebi.ac.uk/ena/data/view/ERS491460	93DCM1SSUU14
TARA_N000001098	SAMEA2621832	MetaT	TARA_93	DCM	5 - 20	296548976	248862966	204175248	180482804	ERS491483	ERR1712013	http://www.ebi.ac.uk/ena/data/view/ERS491483	93DCM3MMQQ14
TARA_N000001290	SAMEA2621793	MetaG	TARA_93	SRF	0.8 - 2000	436836010	63305290	51352287	43667921	ERS491435	ERR1726952	http://www.ebi.ac.uk/ena/data/view/ERS491435	93SUR01GGZZ11
TARA_N000001290	SAMEA2621793	MetaT	TARA_93	SRF	0.8 - 2000	407197232	363015383	246772961	240365877	ERS491435	ERR1719477,ERR1719206	http://www.ebi.ac.uk/ena/data/view/ERS491435	93SUR01GGZZ14
TARA_N000001296	SAMEA2621791	MetaG	TARA_93	SRF	0.8 - 5	432700952	80413521	73960714	64795196	ERS491433	ERR868416	http://www.ebi.ac.uk/ena/data/view/ERS491433	93SUR1GGMM11
TARA_N000001306	SAMEA2621789	MetaG	TARA_93	SRF	0.8 - 2000	385198654	59264506	50738024	42133354	ERS491431	ERR1726719	http://www.ebi.ac.uk/ena/data/view/ERS491431	93SUR1GGZZ11
TARA_N000001306	SAMEA2621789	MetaT	TARA_93	SRF	0.8 - 2000	290996436	89253039	55771242	17952471	ERS491431	ERR1711938,ERR1712009	http://www.ebi.ac.uk/ena/data/view/ERS491431	93SUR1GGZZ14
TARA_N000001292	SAMEA2621795	MetaG	TARA_93	SRF	5 - 20	375294932	78490049	61842331	52749814	ERS491437	ERR1726878	http://www.ebi.ac.uk/ena/data/view/ERS491437	93SUR1MMQQ11
TARA_N000001292	SAMEA2621795	MetaT	TARA_93	SRF	5 - 20	356235390	310902785	261993168	252692961	ERS491437	ERR1719317,ERR1719513	http://www.ebi.ac.uk/ena/data/view/ERS491437	93SUR1MMQQ14
TARA_N000001288	SAMEA2732192	MetaG	TARA_93	SRF	180 - 2000	431382796	91908430	69027393	59142579	ERS491455	ERR1726876	http://www.ebi.ac.uk/ena/data/view/ERS491455	93SUR1SSUU11
TARA_N000001288	SAMEA2732192	MetaT	TARA_93	SRF	180 - 2000	439678852	384597893	301821139	291844508	ERS491455	ERR1719320,ERR1719212	http://www.ebi.ac.uk/ena/data/view/ERS491455	93SUR1SSUU14
TARA_N000001296	SAMEA2621791	MetaT	TARA_93	SRF	0.8 - 5	371748314	104499001	87416322	60778858	ERS491433	ERR1712103,ERR1711965	http://www.ebi.ac.uk/ena/data/view/ERS491433	93SUR2GGMM14
TARA_N000001588	SAMEA2622038	MetaG	TARA_98	DCM	0.8 - 5	349388428	68463900	18178489	17561570	ERS491757	ERR873966,ERR873961	http://www.ebi.ac.uk/ena/data/view/ERS491757	98DCM1GGMM12
TARA_N000001580	SAMEA2622039	MetaG	TARA_98	DCM	5 - 20	318407170	35111801	16016359	15269530	ERS491758	ERR1700897,ERR1700905	http://www.ebi.ac.uk/ena/data/view/ERS491758	98DCM1MMQQ12
TARA_N000001580	SAMEA2622039	MetaT	TARA_98	DCM	5 - 20	346389948	235837723	157434526	105644695	ERS491758	ERR1712108,ERR1711974	http://www.ebi.ac.uk/ena/data/view/ERS491758	98DCM1MMQQ14
TARA_N000001584	SAMEA2657023	MetaG	TARA_98	DCM	20 - 180	332265664	48681506	45950238	37975652	ERS491799	ERR1726710,ERR1726603	http://www.ebi.ac.uk/ena/data/view/ERS491799	98DCM1QQSS11
TARA_N000001584	SAMEA2657023	MetaT	TARA_98	DCM	20 - 180	501308492	344666747	303651471	289139918	ERS491799	ERR1719479,ERR1719510	http://www.ebi.ac.uk/ena/data/view/ERS491799	98DCM1QQSS14
TARA_N000001594	SAMEA2657031	MetaG	TARA_98	DCM	180 - 2000	315924920	50630175	47389501	39081377	ERS491798	ERR1726900	http://www.ebi.ac.uk/ena/data/view/ERS491798	98DCM1SSUU11
TARA_N000001594	SAMEA2657031	MetaT	TARA_98	DCM	180 - 2000	366481822	266620005	232870404	222343807	ERS491798	ERR1719219	http://www.ebi.ac.uk/ena/data/view/ERS491798	98DCM1SSUU14
TARA_N000001561	SAMEA2622035	MetaT	TARA_98	DCM	0.8 - 5	395142260	242167168	209537588	186313959	ERS491754	ERR1712093,ERR1712225	http://www.ebi.ac.uk/ena/data/view/ERS491754	98DCM2GGMM14
TARA_N000001590	SAMEA2622067	MetaG	TARA_98	MES	0.8 - 3	351301478	23475489	16299401	13827370	ERS491786	ERR868379	http://www.ebi.ac.uk/ena/data/view/ERS491786	98MES1GGKK11
TARA_N000001590	SAMEA2622067	MetaT	TARA_98	MES	0.8 - 3	308366748	178387912	125433451	90233774	ERS491786	ERR1711900,ERR1711964	http://www.ebi.ac.uk/ena/data/view/ERS491786	98MES1GGKK14
TARA_N000001578	SAMEA2622012	MetaG	TARA_98	SRF	5 - 20	347586102	55344430	49834091	43487001	ERS491721	ERR1726735,ERR1726896	http://www.ebi.ac.uk/ena/data/view/ERS491721	98SUR1MMQQ11
TARA_N000001578	SAMEA2622012	MetaT	TARA_98	SRF	5 - 20	426772798	294543139	224793958	166429413	ERS491721	ERR1711941,ERR1711879	http://www.ebi.ac.uk/ena/data/view/ERS491721	98SUR1MMQQ14
TARA_N000001582	SAMEA2656984	MetaG	TARA_98	SRF	20 - 180	371499024	70926636	57574584	49314473	ERS491736	ERR1726970	http://www.ebi.ac.uk/ena/data/view/ERS491736	98SUR1QQSS11
TARA_N000001582	SAMEA2656984	MetaT	TARA_98	SRF	20 - 180	495850272	334499408	262458486	250916757	ERS491736	ERR1719433,ERR1719492	http://www.ebi.ac.uk/ena/data/view/ERS491736	98SUR1QQSS14
TARA_N000001586	SAMEA2656959	MetaG	TARA_98	SRF	180 - 2000	405651460	78757875	63017683	53816937	ERS491732	ERR1726541	http://www.ebi.ac.uk/ena/data/view/ERS491732	98SUR1SSUU11
TARA_N000001586	SAMEA2656959	MetaT	TARA_98	SRF	180 - 2000	454260482	389660293	281809722	271224470	ERS491732	ERR1719368,ERR1719184	http://www.ebi.ac.uk/ena/data/view/ERS491732	98SUR1SSUU14
TARA_X000001040	SAMEA2619551	MetaG	TARA_9	DCM	0.8 - 5	329035110	43870817	39712934	33303217	ERS488150	ERR868473	http://www.ebi.ac.uk/ena/data/view/ERS488150	9DCM1GGMM11
TARA_X000001040	SAMEA2619551	MetaT	TARA_9	DCM	0.8 - 5	295178126	147107297	81119803	31494959	ERS488150	ERR1712097,ERR1712075	http://www.ebi.ac.uk/ena/data/view/ERS488150	9DCM1GGMM14
TARA_X000001043	SAMEA2619554	MetaT	TARA_9	DCM	5 - 20	295812828	188679400	120742281	68523219	ERS488153	ERR1712007,ERR1712206	http://www.ebi.ac.uk/ena/data/view/ERS488153	9DCM1MMQQ14
TARA_X000001043	SAMEA2619554	MetaG	TARA_9	DCM	5 - 20	350202208	4377930	3048250	2603614	ERS488153	ERR1700894	http://www.ebi.ac.uk/ena/data/view/ERS488153	9DCM2MMQQ12
TARA_X000000954	SAMEA2619534	MetaG	TARA_9	SRF	0.8 - 5	361242930	34771147	29840864	23990110	ERS488122	ERR868407	http://www.ebi.ac.uk/ena/data/view/ERS488122	9SUR1GGMM11
TARA_X000000954	SAMEA2619534	MetaT	TARA_9	SRF	0.8 - 5	342547022	165402962	63654936	7402438	ERS488122	ERR1711995,ERR1711932	http://www.ebi.ac.uk/ena/data/view/ERS488122	9SUR1GGMM14
TARA_X000001006	SAMEA2657011	MetaG	TARA_9	SRF	180 - 2000	347685574	75893993	66685291	58240516	ERS488134	ERR1726662,ERR1726681	http://www.ebi.ac.uk/ena/data/view/ERS488134	9SUR1SSUU11
TARA_X000001006	SAMEA2657011	MetaT	TARA_9	SRF	180 - 2000	324555534	255057395	203112424	156639353	ERS488134	ERR1711922,ERR1712200	http://www.ebi.ac.uk/ena/data/view/ERS488134	9SUR1SSUU14
